# Supplementary material for: Numerical competence in peafowl: small quantity discrimination
Source: Anim Cogn. 2026 May 5;29(1):47. doi: 10.1007/s10071-026-02067-z (PMC13315110; doi:10.1007/s10071-026-02067-z)
Supplement: Supplementary file 1 — Supplementary Material 1 [file 10071_2026_2067_MOESM1_ESM.xlsx]

## Sheet: data
BirdID	Sex	NumberLeftDots	NumberRightDots	CorrectChoice	NumericalDifference	DifferenceRatio	LargerNumber	CorrectSide	LatencyToRespond
S061	M	2	3	1	1	0.333333	3	R	1.23477
S061	M	5	7	1	2	0.285714	7	R	1.48171
S061	M	5	4	0	1	0.2	5	L	1.71144
S061	M	4	3	0	1	0.25	4	L	1.94332
S061	M	4	3	0	1	0.25	4	L	2.13957
S061	M	6	2	1	4	0.666667	6	L	3.93089
S061	M	6	8	0	2	0.25	8	R	1.18317
S061	M	5	8	0	3	0.375	8	R	1.20899
S061	M	7	3	1	4	0.571429	7	L	1.23838
S061	M	8	4	1	4	0.5	8	L	0.900324
S061	M	8	4	1	4	0.5	8	L	1.25356
S061	M	1	6	1	5	0.833333	6	R	1.49117
S061	M	1	5	1	4	0.8	5	R	2.04142
S061	M	7	4	1	3	0.428571	7	L	2.36018
S061	M	3	8	0	5	0.625	8	R	0.951985
S061	M	3	1	1	2	0.666667	3	L	4.80848
S061	M	4	8	0	4	0.5	8	R	2.40787
S061	M	8	6	1	2	0.25	8	L	1.36529
S061	M	7	1	1	6	0.857143	7	L	1.20464
S061	M	8	7	0	1	0.125	8	L	1.63805
S061	M	1	3	0	2	0.666667	3	R	2.48101
S061	M	7	2	1	5	0.714286	7	L	0.973765
S061	M	2	6	0	4	0.666667	6	R	1.96645
S061	M	4	6	0	2	0.333333	6	R	0.955588
S061	M	8	1	1	7	0.875	8	L	1.31266
S061	M	2	1	1	1	0.5	2	L	1.03388
S061	M	6	5	1	1	0.166667	6	L	1.08498
S061	M	3	6	0	3	0.5	6	R	1.89812
S061	M	1	8	1	7	0.875	8	R	1.86187
S061	M	7	5	1	2	0.285714	7	L	1.81162
S061	M	8	2	1	6	0.75	8	L	1.17461
S061	M	5	6	1	1	0.166667	6	R	2.00936
S061	M	1	4	1	3	0.75	4	R	2.81906
S061	M	4	5	0	1	0.2	5	R	2.02877
S061	M	7	1	1	6	0.857143	7	L	1.06383
S061	M	1	4	1	3	0.75	4	R	1.60489
S061	M	6	8	0	2	0.25	8	R	1.26927
S061	M	5	2	1	3	0.6	5	L	2.95832
S061	M	2	3	0	1	0.333333	3	R	1.11764
S061	M	6	3	1	3	0.5	6	L	2.45215
S061	M	4	8	1	4	0.5	8	R	1.59525
S061	M	3	7	1	4	0.571429	7	R	1.66949
S061	M	3	6	1	3	0.5	6	R	1.7811
S061	M	8	2	1	6	0.75	8	L	5.03808
S061	M	6	3	1	3	0.5	6	L	1.66859
S061	M	4	1	1	3	0.75	4	L	3.50107
S061	M	4	5	0	1	0.2	5	R	2.08555
S061	M	5	3	1	2	0.4	5	L	1.16289
S061	M	7	6	1	1	0.142857	7	L	3.81866
S061	M	4	2	1	2	0.5	4	L	4.89329
S061	M	2	5	1	3	0.6	5	R	2.64812
S061	M	4	1	1	3	0.75	4	L	5.80067
S061	M	5	8	0	3	0.375	8	R	1.26384
S061	M	2	4	0	2	0.5	4	R	5.61757
S061	M	3	1	1	2	0.666667	3	L	1.22441
S061	M	1	2	0	1	0.5	2	R	1.11029
S061	M	5	7	1	2	0.285714	7	R	2.53545
S061	M	8	6	0	2	0.25	8	L	1.57407
S061	M	4	6	1	2	0.333333	6	R	2.08252
S061	M	2	8	1	6	0.75	8	R	2.23211
S061	M	1	7	1	6	0.857143	7	R	4.8724
S061	M	1	8	1	7	0.875	8	R	4.34758
S061	M	7	5	1	2	0.285714	7	L	2.03825
S061	M	1	3	1	2	0.666667	3	R	5.40679
S061	M	5	3	1	2	0.4	5	L	5.2252
S061	M	2	7	1	5	0.714286	7	R	2.24636
S061	M	6	7	1	1	0.142857	7	R	2.43404
S061	M	7	8	1	1	0.125	8	R	2.11449
S061	M	3	5	0	2	0.4	5	R	1.19559
S061	M	8	3	1	5	0.625	8	L	5.12099
S061	M	3	2	1	1	0.333333	3	L	3.0273
S061	M	1	5	1	4	0.8	5	R	1.74472
S061	M	7	8	1	1	0.125	8	R	1.4916
S061	M	6	1	1	5	0.833333	6	L	1.14172
S061	M	4	7	0	3	0.428571	7	R	2.29051
S061	M	1	7	1	6	0.857143	7	R	1.64313
S061	M	2	7	1	5	0.714286	7	R	4.34647
S061	M	2	8	1	6	0.75	8	R	2.22008
S061	M	2	1	1	1	0.5	2	L	5.07969
S061	M	4	7	1	3	0.428571	7	R	2.8486
S061	M	4	2	1	2	0.5	4	L	1.10525
S061	M	2	5	1	3	0.6	5	R	1.83077
S061	M	5	4	1	1	0.2	5	L	1.03091
S061	M	6	5	0	1	0.166667	6	L	1.47204
S061	M	3	5	1	2	0.4	5	R	2.04419
S061	M	7	3	1	4	0.571429	7	L	1.30879
S061	M	6	2	1	4	0.666667	6	L	1.31206
S061	M	1	2	0	1	0.5	2	R	1.06065
S061	M	7	2	1	5	0.714286	7	L	3.87699
S061	M	8	1	1	7	0.875	8	L	1.17231
S061	M	1	6	1	5	0.833333	6	R	2.36132
S061	M	5	6	0	1	0.166667	6	R	0.989788
S061	M	5	2	1	3	0.6	5	L	1.09495
S061	M	3	4	1	1	0.25	4	R	1.53627
S061	M	3	2	1	1	0.333333	3	L	1.39771
S061	M	8	5	1	3	0.375	8	L	1.3495
S061	M	5	1	0	4	0.8	5	L	1.32407
S061	M	6	1	1	5	0.833333	6	L	1.06419
S061	M	8	5	1	3	0.375	8	L	1.7537
S061	M	3	4	0	1	0.25	4	R	1.16542
S061	M	7	4	1	3	0.428571	7	L	1.17746
S061	M	8	7	1	1	0.125	8	L	6.18164
S061	M	7	6	1	1	0.142857	7	L	3.84522
S061	M	8	3	1	5	0.625	8	L	1.58686
S061	M	6	4	1	2	0.333333	6	L	2.58607
S061	M	3	7	0	4	0.571429	7	R	2.31037
S061	M	6	7	0	1	0.142857	7	R	1.26632
S061	M	5	1	1	4	0.8	5	L	1.44755
S061	M	2	4	0	2	0.5	4	R	1.35289
S061	M	2	6	0	4	0.666667	6	R	1.25215
S061	M	3	8	1	5	0.625	8	R	1.66889
S061	M	6	4	1	2	0.333333	6	L	7.06566
S061	M	4	1	1	3	0.75	4	L	2.27438
S061	M	4	7	1	3	0.428571	7	R	3.04993
S061	M	1	6	1	5	0.833333	6	R	1.36802
S061	M	5	7	1	2	0.285714	7	R	1.49193
S061	M	6	4	1	2	0.333333	6	L	7.61736
S061	M	2	4	1	2	0.5	4	R	1.57855
S061	M	6	2	1	4	0.666667	6	L	10.8643
S061	M	2	8	1	6	0.75	8	R	1.80378
S061	M	7	6	0	1	0.142857	7	L	1.32393
S061	M	7	6	1	1	0.142857	7	L	1.57196
S061	M	3	8	1	5	0.625	8	R	1.16332
S061	M	1	3	1	2	0.666667	3	R	1.2948
S061	M	6	5	0	1	0.166667	6	L	1.293
S061	M	2	5	0	3	0.6	5	R	4.41202
S061	M	7	8	0	1	0.125	8	R	1.56502
S061	M	8	3	1	5	0.625	8	L	1.5483
S061	M	4	5	0	1	0.2	5	R	1.61449
S061	M	1	3	1	2	0.666667	3	R	1.38891
S061	M	4	2	1	2	0.5	4	L	1.42139
S061	M	3	1	1	2	0.666667	3	L	2.37068
S061	M	7	4	1	3	0.428571	7	L	1.39918
S061	M	6	2	1	4	0.666667	6	L	1.01136
S061	M	2	7	0	5	0.714286	7	R	1.32892
S061	M	5	8	1	3	0.375	8	R	1.30548
S061	M	4	2	1	2	0.5	4	L	1.43006
S061	M	8	6	0	2	0.25	8	L	1.47811
S061	M	6	7	0	1	0.142857	7	R	1.17122
S061	M	6	3	1	3	0.5	6	L	1.5772
S061	M	3	4	1	1	0.25	4	R	4.25325
S061	M	8	1	1	7	0.875	8	L	2.44963
S061	M	5	6	0	1	0.166667	6	R	1.96142
S061	M	2	3	0	1	0.333333	3	R	1.34632
S061	M	7	1	1	6	0.857143	7	L	1.10767
S061	M	7	5	1	2	0.285714	7	L	1.07554
S061	M	7	4	0	3	0.428571	7	L	1.17225
S061	M	4	1	1	3	0.75	4	L	1.29073
S061	M	5	1	1	4	0.8	5	L	3.21468
S061	M	4	6	1	2	0.333333	6	R	1.20746
S061	M	1	7	1	6	0.857143	7	R	1.01813
S061	M	5	6	1	1	0.166667	6	R	1.69949
S061	M	8	3	1	5	0.625	8	L	2.25452
S061	M	4	6	1	2	0.333333	6	R	1.43395
S061	M	2	5	1	3	0.6	5	R	1.05239
S061	M	3	5	1	2	0.4	5	R	1.17037
S061	M	8	6	1	2	0.25	8	L	1.327
S061	M	5	2	1	3	0.6	5	L	1.31674
S061	M	1	4	1	3	0.75	4	R	1.47566
S061	M	2	8	0	6	0.75	8	R	1.02643
S061	M	6	7	1	1	0.142857	7	R	1.32788
S061	M	3	4	1	1	0.25	4	R	1.16257
S061	M	1	5	1	4	0.8	5	R	1.22561
S061	M	7	5	1	2	0.285714	7	L	1.38095
S061	M	6	4	1	2	0.333333	6	L	0.995103
S061	M	8	4	1	4	0.5	8	L	1.01312
S061	M	8	5	1	3	0.375	8	L	4.37853
S061	M	3	2	1	1	0.333333	3	L	1.39165
S061	M	1	6	1	5	0.833333	6	R	1.07705
S061	M	3	6	1	3	0.5	6	R	1.16366
S061	M	1	5	1	4	0.8	5	R	1.9385
S061	M	7	3	1	4	0.571429	7	L	1.68681
S061	M	8	2	1	6	0.75	8	L	1.61481
S061	M	6	8	0	2	0.25	8	R	1.10476
S061	M	4	8	1	4	0.5	8	R	1.41111
S061	M	5	3	1	2	0.4	5	L	1.82989
S061	M	4	7	1	3	0.428571	7	R	1.4922
S061	M	5	4	0	1	0.2	5	L	1.529
S061	M	1	2	0	1	0.5	2	R	3.08778
S061	M	3	7	1	4	0.571429	7	R	1.52381
S061	M	4	3	0	1	0.25	4	L	1.57429
S061	M	4	8	0	4	0.5	8	R	0.896495
S061	M	8	4	1	4	0.5	8	L	1.28737
S061	M	1	7	1	6	0.857143	7	R	2.29795
S061	M	6	8	0	2	0.25	8	R	1.26303
S061	M	5	2	1	3	0.6	5	L	1.39605
S061	M	5	8	1	3	0.375	8	R	1.68902
S061	M	6	1	1	5	0.833333	6	L	1.13465
S061	M	3	8	1	5	0.625	8	R	3.52362
S061	M	3	1	1	2	0.666667	3	L	1.00934
S061	M	5	4	1	1	0.2	5	L	1.20232
S061	M	8	7	1	1	0.125	8	L	1.19697
S061	M	5	3	1	2	0.4	5	L	1.43609
S061	M	7	1	1	6	0.857143	7	L	1.23532
S061	M	8	7	1	1	0.125	8	L	1.44588
S061	M	2	4	1	2	0.5	4	R	1.42878
S061	M	4	3	1	1	0.25	4	L	1.15215
S061	M	6	3	0	3	0.5	6	L	2.48408
S061	M	1	8	1	7	0.875	8	R	1.24583
S061	M	3	6	1	3	0.5	6	R	1.42031
S061	M	2	3	1	1	0.333333	3	R	1.66157
S061	M	3	2	0	1	0.333333	3	L	1.27563
S061	M	6	5	1	1	0.166667	6	L	1.63583
S061	M	6	1	1	5	0.833333	6	L	0.919203
S061	M	5	1	1	4	0.8	5	L	1.29805
S061	M	1	2	0	1	0.5	2	R	0.894607
S061	M	1	4	1	3	0.75	4	R	1.46057
S061	M	8	5	1	3	0.375	8	L	1.3908
S061	M	7	8	0	1	0.125	8	R	1.23202
S061	M	2	1	1	1	0.5	2	L	1.08383
S061	M	4	5	0	1	0.2	5	R	1.26894
S061	M	1	8	1	7	0.875	8	R	1.40723
S061	M	2	6	0	4	0.666667	6	R	1.3376
S061	M	8	2	1	6	0.75	8	L	1.473
S061	M	2	6	0	4	0.666667	6	R	1.52842
S061	M	5	7	1	2	0.285714	7	R	2.77662
S061	M	8	1	1	7	0.875	8	L	3.35555
S061	M	3	5	1	2	0.4	5	R	2.03785
S061	M	7	3	1	4	0.571429	7	L	1.29611
S061	M	7	2	1	5	0.714286	7	L	1.20329
S061	M	3	7	1	4	0.571429	7	R	3.88444
S061	M	7	2	1	5	0.714286	7	L	1.43795
S061	M	2	7	1	5	0.714286	7	R	1.40927
S061	M	2	1	1	1	0.5	2	L	0.870585
S061	M	1	8	1	7	0.875	8	R	1.91784
S061	M	7	2	1	5	0.714286	7	L	1.089
S061	M	1	4	1	3	0.75	4	R	1.35795
S061	M	5	3	1	2	0.4	5	L	0.930558
S061	M	1	2	1	1	0.5	2	R	1.25389
S061	M	1	6	1	5	0.833333	6	R	1.28082
S061	M	6	3	1	3	0.5	6	L	1.0194
S061	M	4	7	1	3	0.428571	7	R	2.35469
S061	M	4	7	0	3	0.428571	7	R	1.00638
S061	M	8	5	1	3	0.375	8	L	1.01521
S061	M	3	8	1	5	0.625	8	R	1.4856
S061	M	2	5	1	3	0.6	5	R	3.19285
S061	M	7	1	1	6	0.857143	7	L	2.02424
S061	M	6	7	0	1	0.142857	7	R	1.00684
S061	M	5	4	1	1	0.2	5	L	1.15078
S061	M	1	8	1	7	0.875	8	R	1.49355
S061	M	2	6	1	4	0.666667	6	R	1.46522
S061	M	2	1	1	1	0.5	2	L	0.86353
S061	M	6	5	1	1	0.166667	6	L	1.60797
S061	M	5	7	1	2	0.285714	7	R	1.56065
S061	M	1	6	1	5	0.833333	6	R	3.54766
S061	M	1	3	1	2	0.666667	3	R	1.40685
S061	M	5	2	1	3	0.6	5	L	1.97426
S061	M	3	2	1	1	0.333333	3	L	0.980317
S061	M	6	2	1	4	0.666667	6	L	2.19358
S061	M	5	6	0	1	0.166667	6	R	1.14921
S061	M	5	1	1	4	0.8	5	L	1.13027
S061	M	2	4	1	2	0.5	4	R	1.68825
S061	M	2	3	1	1	0.333333	3	R	1.13739
S061	M	7	3	1	4	0.571429	7	L	1.1188
S061	M	2	4	1	2	0.5	4	R	1.27034
S061	M	3	5	0	2	0.4	5	R	7.67018
S061	M	8	2	1	6	0.75	8	L	1.39089
S061	M	6	8	1	2	0.25	8	R	1.39708
S061	M	5	7	1	2	0.285714	7	R	1.60833
S061	M	8	1	1	7	0.875	8	L	3.4506
S061	M	1	3	1	2	0.666667	3	R	4.39485
S061	M	5	6	0	1	0.166667	6	R	1.04681
S061	M	7	4	1	3	0.428571	7	L	1.10886
S061	M	3	1	1	2	0.666667	3	L	0.98598
S061	M	7	8	1	1	0.125	8	R	2.61186
S061	M	2	7	1	5	0.714286	7	R	1.25547
S061	M	1	7	1	6	0.857143	7	R	1.26819
S061	M	6	4	1	2	0.333333	6	L	1.25928
S061	M	7	3	1	4	0.571429	7	L	0.855256
S061	M	3	2	1	1	0.333333	3	L	1.80295
S061	M	4	6	0	2	0.333333	6	R	0.898966
S061	M	8	3	1	5	0.625	8	L	1.16272
S061	M	2	8	1	6	0.75	8	R	15.5313
S061	M	7	2	1	5	0.714286	7	L	1.2106
S061	M	4	5	1	1	0.2	5	R	1.68602
S061	M	2	8	1	6	0.75	8	R	1.47998
S061	M	2	7	1	5	0.714286	7	R	6.98561
S061	M	7	8	0	1	0.125	8	R	3.02365
S061	M	1	7	1	6	0.857143	7	R	2.13796
S061	M	5	8	1	3	0.375	8	R	1.97947
S061	M	7	5	1	2	0.285714	7	L	3.91565
S061	M	6	4	1	2	0.333333	6	L	4.24081
S061	M	4	2	1	2	0.5	4	L	3.15074
S061	M	1	5	1	4	0.8	5	R	1.93162
S061	M	8	3	1	5	0.625	8	L	2.69566
S061	M	8	6	1	2	0.25	8	L	4.51195
S061	M	2	3	1	1	0.333333	3	R	1.90374
S061	M	3	7	1	4	0.571429	7	R	1.84653
S061	M	3	6	1	3	0.5	6	R	8.88845
S061	M	7	5	0	2	0.285714	7	L	2.51504
S061	M	1	4	1	3	0.75	4	R	1.41781
S061	M	8	7	0	1	0.125	8	L	4.50204
S061	M	6	1	1	5	0.833333	6	L	3.08866
S061	M	5	3	0	2	0.4	5	L	90.2726
S061	M	4	8	1	4	0.5	8	R	10.7387
S061	M	6	1	1	5	0.833333	6	L	6.82216
S061	M	4	2	1	2	0.5	4	L	1.18775
S061	M	6	7	1	1	0.142857	7	R	2.02862
S061	M	4	3	1	1	0.25	4	L	1.60313
S061	M	2	6	1	4	0.666667	6	R	1.5445
S061	M	7	6	0	1	0.142857	7	L	1.68367
S061	M	4	8	1	4	0.5	8	R	2.18882
S061	M	2	5	1	3	0.6	5	R	1.44859
S061	M	6	2	1	4	0.666667	6	L	2.93794
S061	M	4	6	0	2	0.333333	6	R	9.13071
S061	M	7	4	1	3	0.428571	7	L	0.958726
S061	M	6	5	0	1	0.166667	6	L	4.40971
S061	M	5	2	1	3	0.6	5	L	1.67082
S061	M	2	1	1	1	0.5	2	L	2.05832
S061	M	8	5	1	3	0.375	8	L	2.58857
S061	M	4	1	1	3	0.75	4	L	2.80107
S061	M	5	1	1	4	0.8	5	L	1.09208
S061	M	3	5	0	2	0.4	5	R	3.93984
S061	M	5	8	1	3	0.375	8	R	1.67682
S061	M	1	5	1	4	0.8	5	R	1.63764
S061	M	4	1	1	3	0.75	4	L	1.21734
S061	M	1	2	0	1	0.5	2	R	1.22095
S061	M	3	4	0	1	0.25	4	R	1.42135
S061	M	3	7	1	4	0.571429	7	R	1.6987
S061	M	7	1	1	6	0.857143	7	L	2.15243
S061	M	4	3	1	1	0.25	4	L	1.26354
S061	M	3	8	1	5	0.625	8	R	2.30996
S061	M	7	6	1	1	0.142857	7	L	1.20956
S061	M	6	8	1	2	0.25	8	R	3.71998
S061	M	6	3	1	3	0.5	6	L	0.968244
S061	M	3	1	1	2	0.666667	3	L	2.16889
S061	M	8	1	1	7	0.875	8	L	1.16868
S061	M	8	2	1	6	0.75	8	L	0.884618
S061	M	8	4	1	4	0.5	8	L	1.12709
S061	M	3	6	1	3	0.5	6	R	1.41303
S061	M	3	4	0	1	0.25	4	R	1.83444
S061	M	4	5	0	1	0.2	5	R	2.05517
S061	M	8	4	1	4	0.5	8	L	1.08825
S061	M	8	6	1	2	0.25	8	L	0.90467
S061	M	5	4	1	1	0.2	5	L	1.02009
S061	M	8	7	0	1	0.125	8	L	1.54292
S061	M	6	3	1	3	0.5	6	L	1.20451
S061	M	1	2	1	1	0.5	2	R	1.09246
S061	M	7	3	1	4	0.571429	7	L	4.93635
S061	M	1	7	0	6	0.857143	7	R	1.11101
S061	M	2	6	1	4	0.666667	6	R	1.38452
S061	M	8	6	0	2	0.25	8	L	1.40322
S061	M	4	2	1	2	0.5	4	L	1.71666
S061	M	3	7	1	4	0.571429	7	R	1.70368
S061	M	8	2	1	6	0.75	8	L	1.28621
S061	M	7	8	1	1	0.125	8	R	1.41488
S061	M	7	1	1	6	0.857143	7	L	1.12384
S061	M	1	3	1	2	0.666667	3	R	2.83115
S061	M	1	4	1	3	0.75	4	R	1.42521
S061	M	2	8	1	6	0.75	8	R	4.01286
S061	M	2	1	1	1	0.5	2	L	3.61454
S061	M	3	4	0	1	0.25	4	R	2.60281
S061	M	8	5	1	3	0.375	8	L	1.01201
S061	M	3	1	1	2	0.666667	3	L	1.12074
S061	M	8	1	1	7	0.875	8	L	0.971937
S061	M	8	3	1	5	0.625	8	L	2.87355
S061	M	4	2	1	2	0.5	4	L	0.843188
S061	M	3	5	1	2	0.4	5	R	1.64768
S061	M	5	3	1	2	0.4	5	L	3.18058
S061	M	7	5	1	2	0.285714	7	L	1.22072
S061	M	4	1	1	3	0.75	4	L	9.39164
S061	M	5	8	0	3	0.375	8	R	1.114
S061	M	8	3	1	5	0.625	8	L	1.08849
S061	M	8	6	0	2	0.25	8	L	1.99017
S061	M	4	5	0	1	0.2	5	R	1.1524
S061	M	2	3	0	1	0.333333	3	R	0.852804
S061	M	8	5	1	3	0.375	8	L	0.937518
S061	M	1	7	1	6	0.857143	7	R	1.18981
S061	M	4	7	1	3	0.428571	7	R	1.21686
S061	M	4	6	1	2	0.333333	6	R	1.77437
S061	M	5	1	1	4	0.8	5	L	1.81367
S061	M	1	6	1	5	0.833333	6	R	1.06586
S061	M	5	1	1	4	0.8	5	L	2.62769
S061	M	8	1	1	7	0.875	8	L	0.920887
S061	M	6	5	1	1	0.166667	6	L	1.31311
S061	M	8	4	1	4	0.5	8	L	1.24758
S061	M	8	7	0	1	0.125	8	L	1.84641
S061	M	4	3	1	1	0.25	4	L	1.29598
S061	M	7	8	0	1	0.125	8	R	3.43852
S061	M	1	8	1	7	0.875	8	R	1.51879
S061	M	4	5	1	1	0.2	5	R	1.69056
S061	M	1	2	1	1	0.5	2	R	1.0223
S061	M	6	1	1	5	0.833333	6	L	1.17351
S061	M	6	8	1	2	0.25	8	R	0.998026
S061	M	5	7	1	2	0.285714	7	R	1.4446
S061	M	5	6	1	1	0.166667	6	R	4.17077
S061	M	7	6	0	1	0.142857	7	L	1.39287
S061	M	1	5	1	4	0.8	5	R	1.11831
S061	M	6	4	1	2	0.333333	6	L	1.02358
S061	M	2	4	1	2	0.5	4	R	1.16684
S061	M	1	3	1	2	0.666667	3	R	1.11384
S061	M	6	5	0	1	0.166667	6	L	0.956776
S061	M	7	4	1	3	0.428571	7	L	0.950978
S061	M	7	2	1	5	0.714286	7	L	1.04451
S061	M	5	8	1	3	0.375	8	R	1.20978
S061	M	8	7	0	1	0.125	8	L	0.946318
S061	M	1	8	1	7	0.875	8	R	1.25456
S061	M	6	2	1	4	0.666667	6	L	1.17754
S061	M	1	4	1	3	0.75	4	R	1.4421
S061	M	4	8	1	4	0.5	8	R	1.14764
S061	M	1	6	1	5	0.833333	6	R	1.44085
S061	M	5	7	1	2	0.285714	7	R	1.28257
S061	M	3	2	1	1	0.333333	3	L	4.44116
S061	M	3	6	1	3	0.5	6	R	2.33991
S061	M	7	3	1	4	0.571429	7	L	0.979667
S061	M	2	4	1	2	0.5	4	R	1.23059
S061	M	3	8	1	5	0.625	8	R	0.888779
S061	M	4	6	1	2	0.333333	6	R	1.04283
S061	M	7	1	1	6	0.857143	7	L	1.03566
S061	M	7	6	1	1	0.142857	7	L	0.912719
S061	M	3	7	0	4	0.571429	7	R	0.930912
S061	M	3	2	1	1	0.333333	3	L	0.815116
S061	M	5	3	0	2	0.4	5	L	2.41606
S061	M	2	5	0	3	0.6	5	R	1.05714
S061	M	3	5	0	2	0.4	5	R	2.34406
S061	M	6	8	0	2	0.25	8	R	0.90655
S061	M	3	4	1	1	0.25	4	R	1.04186
S061	M	8	2	1	6	0.75	8	L	1.02224
S061	M	6	2	1	4	0.666667	6	L	1.01647
S061	M	2	8	1	6	0.75	8	R	1.34961
S061	M	7	4	1	3	0.428571	7	L	0.876919
S061	M	6	7	0	1	0.142857	7	R	1.25048
S061	M	3	8	1	5	0.625	8	R	1.33463
S061	M	1	5	1	4	0.8	5	R	1.03022
S061	M	2	6	0	4	0.666667	6	R	1.02495
S061	M	2	1	1	1	0.5	2	L	1.78733
S061	M	7	5	1	2	0.285714	7	L	0.94066
S061	M	2	7	1	5	0.714286	7	R	1.2306
S061	M	2	3	1	1	0.333333	3	R	0.948443
S061	M	4	8	1	4	0.5	8	R	1.30954
S061	M	3	1	1	2	0.666667	3	L	1.201
S061	M	2	7	1	5	0.714286	7	R	1.16011
S061	M	4	3	1	1	0.25	4	L	1.07772
S061	M	4	7	1	3	0.428571	7	R	1.96661
S061	M	5	2	0	3	0.6	5	L	1.4261
S061	M	6	7	1	1	0.142857	7	R	1.22545
S061	M	5	4	0	1	0.2	5	L	2.26427
S061	M	5	6	1	1	0.166667	6	R	1.37856
S061	M	5	2	1	3	0.6	5	L	1.15669
S061	M	8	4	1	4	0.5	8	L	1.16133
S061	M	6	3	1	3	0.5	6	L	3.33841
S061	M	6	4	1	2	0.333333	6	L	1.04621
S061	M	2	5	1	3	0.6	5	R	1.06676
S061	M	6	1	1	5	0.833333	6	L	1.09213
S061	M	7	2	1	5	0.714286	7	L	0.959534
S061	M	3	6	0	3	0.5	6	R	2.5562
S061	M	4	1	1	3	0.75	4	L	0.940546
S061	M	5	4	1	1	0.2	5	L	22.6455
S061	M	2	1	0	1	0.5	2	L	1.34411
S061	M	8	3	1	5	0.625	8	L	4.23618
S061	M	7	1	1	6	0.857143	7	L	1.016
S061	M	5	1	1	4	0.8	5	L	1.14732
S061	M	5	3	1	2	0.4	5	L	1.0104
S061	M	1	4	0	3	0.75	4	R	1.14779
S061	M	4	3	0	1	0.25	4	L	1.16804
S061	M	2	5	1	3	0.6	5	R	1.14157
S061	M	8	4	1	4	0.5	8	L	1.39206
S061	M	3	2	1	1	0.333333	3	L	1.02463
S061	M	5	3	1	2	0.4	5	L	1.00398
S061	M	6	4	1	2	0.333333	6	L	0.93031
S061	M	2	6	0	4	0.666667	6	R	1.2374
S061	M	1	6	1	5	0.833333	6	R	1.28055
S061	M	1	7	1	6	0.857143	7	R	1.76442
S061	M	8	3	0	5	0.625	8	L	1.72574
S061	M	8	5	1	3	0.375	8	L	1.64043
S061	M	2	5	1	3	0.6	5	R	1.10465
S061	M	4	1	1	3	0.75	4	L	2.44911
S061	M	7	6	0	1	0.142857	7	L	2.11943
S061	M	6	2	1	4	0.666667	6	L	1.14042
S061	M	2	4	1	2	0.5	4	R	1.15049
S061	M	8	2	1	6	0.75	8	L	0.969145
S061	M	7	2	1	5	0.714286	7	L	2.26933
S061	M	3	5	1	2	0.4	5	R	1.12557
S061	M	4	8	1	4	0.5	8	R	1.37286
S061	M	6	5	1	1	0.166667	6	L	1.00915
S061	M	3	8	1	5	0.625	8	R	1.19622
S061	M	5	4	0	1	0.2	5	L	1.4341
S061	M	1	3	0	2	0.666667	3	R	5.34117
S061	M	4	6	1	2	0.333333	6	R	1.51214
S061	M	2	1	1	1	0.5	2	L	0.949943
S061	M	5	8	1	3	0.375	8	R	1.4006
S061	M	8	7	0	1	0.125	8	L	1.33935
S061	M	1	5	1	4	0.8	5	R	1.09183
S061	M	1	4	1	3	0.75	4	R	1.04627
S061	M	8	1	1	7	0.875	8	L	4.39938
S061	M	7	3	1	4	0.571429	7	L	1.29832
S061	M	3	6	1	3	0.5	6	R	1.24653
S061	M	7	6	0	1	0.142857	7	L	1.5867
S061	M	6	3	1	3	0.5	6	L	4.08583
S061	M	4	7	1	3	0.428571	7	R	1.03002
S061	M	4	5	0	1	0.2	5	R	1.02698
S061	M	6	3	1	3	0.5	6	L	3.7325
S061	M	6	7	1	1	0.142857	7	R	1.52276
S061	M	5	2	1	3	0.6	5	L	2.34639
S061	M	3	5	1	2	0.4	5	R	1.14659
S061	M	3	1	1	2	0.666667	3	L	2.82505
S061	M	2	8	1	6	0.75	8	R	1.74107
S061	M	8	6	0	2	0.25	8	L	1.02413
S061	M	4	7	0	3	0.428571	7	R	1.06435
S061	M	7	1	1	6	0.857143	7	L	0.961132
S061	M	1	7	1	6	0.857143	7	R	1.31067
S061	M	7	8	1	1	0.125	8	R	1.54337
S061	M	6	2	1	4	0.666667	6	L	1.17181
S061	M	6	8	1	2	0.25	8	R	1.14094
S061	M	5	8	1	3	0.375	8	R	1.43054
S061	M	5	1	1	4	0.8	5	L	13.3072
S061	M	4	6	1	2	0.333333	6	R	1.35062
S061	M	1	5	1	4	0.8	5	R	2.07154
S061	M	7	4	0	3	0.428571	7	L	1.39638
S061	M	6	7	0	1	0.142857	7	R	0.905277
S061	M	7	4	1	3	0.428571	7	L	2.28499
S061	M	2	6	1	4	0.666667	6	R	1.55909
S061	M	8	4	1	4	0.5	8	L	0.957251
S061	M	5	7	1	2	0.285714	7	R	1.20012
S061	M	2	7	1	5	0.714286	7	R	1.47911
S061	M	2	7	1	5	0.714286	7	R	1.15226
S061	M	3	6	1	3	0.5	6	R	1.43935
S061	M	3	1	1	2	0.666667	3	L	1.09728
S061	M	7	5	1	2	0.285714	7	L	2.20967
S061	M	4	1	1	3	0.75	4	L	0.853392
S061	M	2	3	1	1	0.333333	3	R	3.61626
S061	M	2	3	0	1	0.333333	3	R	11.4166
S061	M	2	8	1	6	0.75	8	R	1.30077
S061	M	4	3	0	1	0.25	4	L	1.74333
S061	M	8	7	1	1	0.125	8	L	3.62361
S061	M	5	6	0	1	0.166667	6	R	1.20016
S061	M	3	7	1	4	0.571429	7	R	1.22299
S061	M	1	3	1	2	0.666667	3	R	1.66219
S061	M	5	2	1	3	0.6	5	L	1.05448
S061	M	7	2	1	5	0.714286	7	L	1.28514
S061	M	3	7	1	4	0.571429	7	R	1.42546
S061	M	3	4	0	1	0.25	4	R	3.99832
S061	M	7	8	0	1	0.125	8	R	2.6219
S061	M	8	6	1	2	0.25	8	L	0.911537
S061	M	1	8	1	7	0.875	8	R	6.67195
S061	M	6	8	0	2	0.25	8	R	3.78297
S061	M	5	4	1	1	0.2	5	L	3.88079
S061	M	6	4	1	2	0.333333	6	L	1.25216
S061	M	5	7	1	2	0.285714	7	R	1.7181
S061	M	7	3	1	4	0.571429	7	L	3.38949
S061	M	6	1	1	5	0.833333	6	L	1.52485
S061	M	8	1	1	7	0.875	8	L	1.18215
S061	M	6	1	1	5	0.833333	6	L	2.2303
S061	M	3	4	1	1	0.25	4	R	3.09044
S061	M	3	8	0	5	0.625	8	R	1.60596
S061	M	4	5	0	1	0.2	5	R	3.8966
S061	M	5	6	1	1	0.166667	6	R	1.45868
S061	M	1	8	1	7	0.875	8	R	1.65551
S061	M	6	5	0	1	0.166667	6	L	1.47313
S061	M	1	2	1	1	0.5	2	R	1.51269
S061	M	1	6	1	5	0.833333	6	R	1.45081
S061	M	7	5	1	2	0.285714	7	L	1.32635
S061	M	8	5	0	3	0.375	8	L	1.56858
S061	M	2	4	1	2	0.5	4	R	3.77723
S061	M	3	2	1	1	0.333333	3	L	1.06681
S061	M	8	2	1	6	0.75	8	L	0.993174
S061	M	4	2	1	2	0.5	4	L	1.03468
S061	M	1	2	1	1	0.5	2	R	1.06704
S061	M	4	8	1	4	0.5	8	R	1.7446
S061	M	4	2	1	2	0.5	4	L	1.05034
S061	M	7	1	1	6	0.857143	7	L	1.24274
S061	M	7	6	1	1	0.142857	7	L	1.08442
S061	M	2	3	0	1	0.333333	3	R	2.51862
S061	M	6	5	1	1	0.166667	6	L	0.959057
S061	M	6	5	0	1	0.166667	6	L	1.39013
S061	M	2	6	1	4	0.666667	6	R	1.67747
S061	M	2	4	1	2	0.5	4	R	1.51889
S061	M	8	1	1	7	0.875	8	L	1.2021
S061	M	1	6	1	5	0.833333	6	R	1.7268
S061	M	7	8	1	1	0.125	8	R	1.49171
S061	M	5	3	0	2	0.4	5	L	1.91054
S061	M	3	6	1	3	0.5	6	R	1.88227
S061	M	4	2	0	2	0.5	4	L	1.99224
S061	M	2	5	1	3	0.6	5	R	1.24559
S061	M	1	6	1	5	0.833333	6	R	1.15455
S061	M	5	2	1	3	0.6	5	L	1.10396
S061	M	4	8	0	4	0.5	8	R	2.52148
S061	M	3	6	1	3	0.5	6	R	1.77735
S061	M	7	2	1	5	0.714286	7	L	5.74376
S061	M	1	5	1	4	0.8	5	R	1.36555
S061	M	4	3	1	1	0.25	4	L	1.21813
S061	M	1	8	1	7	0.875	8	R	1.45102
S061	M	6	2	1	4	0.666667	6	L	1.35284
S061	M	6	7	1	1	0.142857	7	R	2.15577
S061	M	4	7	1	3	0.428571	7	R	1.46578
S061	M	8	5	1	3	0.375	8	L	1.074
S061	M	2	8	1	6	0.75	8	R	1.74657
S061	M	5	1	1	4	0.8	5	L	0.983277
S061	M	1	2	1	1	0.5	2	R	32.3079
S061	M	3	5	0	2	0.4	5	R	2.48325
S061	M	8	6	0	2	0.25	8	L	1.62489
S061	M	2	5	1	3	0.6	5	R	4.36013
S061	M	8	4	0	4	0.5	8	L	67.5046
S061	M	1	2	1	1	0.5	2	R	2.45367
S061	M	5	3	1	2	0.4	5	L	4.66904
S061	M	5	1	1	4	0.8	5	L	1.02223
S061	M	3	4	0	1	0.25	4	R	3.62638
S061	M	4	6	0	2	0.333333	6	R	0.946093
S061	M	6	8	1	2	0.25	8	R	2.32758
S061	M	4	5	1	1	0.2	5	R	1.57022
S061	M	8	7	0	1	0.125	8	L	2.69028
S061	M	8	6	1	2	0.25	8	L	1.93297
S061	M	2	8	1	6	0.75	8	R	1.28708
S061	M	6	2	1	4	0.666667	6	L	2.46056
S061	M	1	5	1	4	0.8	5	R	1.01774
S061	M	7	3	1	4	0.571429	7	L	3.31377
S061	M	2	1	1	1	0.5	2	L	0.953766
S061	M	4	7	1	3	0.428571	7	R	1.42817
S061	M	6	1	1	5	0.833333	6	L	2.18142
S061	M	5	2	1	3	0.6	5	L	0.971859
S061	M	7	1	1	6	0.857143	7	L	0.949605
S061	M	7	2	1	5	0.714286	7	L	3.32761
S061	M	7	5	1	2	0.285714	7	L	1.22644
S061	M	3	2	1	1	0.333333	3	L	0.839683
S061	M	8	3	1	5	0.625	8	L	4.2507
S061	M	5	4	1	1	0.2	5	L	3.63222
S061	M	3	7	0	4	0.571429	7	R	0.982207
S061	M	3	4	0	1	0.25	4	R	2.82216
S061	M	6	3	1	3	0.5	6	L	1.39981
S061	M	7	6	1	1	0.142857	7	L	5.15685
S061	M	2	3	0	1	0.333333	3	R	1.04941
S061	M	8	3	1	5	0.625	8	L	1.02137
S061	M	7	8	0	1	0.125	8	R	3.69782
S061	M	1	3	0	2	0.666667	3	R	2.01305
S061	M	8	5	1	3	0.375	8	L	0.944456
S061	M	1	3	1	2	0.666667	3	R	1.48625
S061	M	4	5	1	1	0.2	5	R	1.03521
S061	M	5	6	0	1	0.166667	6	R	1.03889
S061	M	3	8	1	5	0.625	8	R	2.86646
S061	M	4	8	1	4	0.5	8	R	1.64129
S061	M	5	8	0	3	0.375	8	R	1.10584
S061	M	6	8	1	2	0.25	8	R	1.60109
S061	M	8	2	1	6	0.75	8	L	3.55361
S061	M	2	7	1	5	0.714286	7	R	1.26286
S061	M	3	2	0	1	0.333333	3	L	1.31997
S061	M	1	7	1	6	0.857143	7	R	1.547
S061	M	2	7	1	5	0.714286	7	R	1.31929
S061	M	7	5	0	2	0.285714	7	L	1.59879
S061	M	3	7	1	4	0.571429	7	R	1.25225
S061	M	5	8	1	3	0.375	8	R	1.34807
S061	M	5	7	1	2	0.285714	7	R	2.01683
S061	M	6	1	1	5	0.833333	6	L	1.1231
S061	M	8	7	1	1	0.125	8	L	4.84554
S061	M	1	4	1	3	0.75	4	R	2.09082
S061	M	1	8	1	7	0.875	8	R	1.27415
S061	M	2	4	1	2	0.5	4	R	1.85293
S061	M	4	1	1	3	0.75	4	L	3.22704
S061	M	7	3	1	4	0.571429	7	L	2.15636
S061	M	3	1	1	2	0.666667	3	L	5.2582
S061	M	5	4	0	1	0.2	5	L	1.23089
S061	M	7	4	1	3	0.428571	7	L	1.07405
S061	M	4	3	1	1	0.25	4	L	3.68998
S061	M	8	1	1	7	0.875	8	L	4.25269
S061	M	4	6	0	2	0.333333	6	R	1.13159
S061	M	6	7	1	1	0.142857	7	R	1.26445
S061	M	2	6	1	4	0.666667	6	R	1.18074
S061	M	6	4	0	2	0.333333	6	L	1.07619
S061	M	4	1	1	3	0.75	4	L	2.24516
S061	M	7	4	0	3	0.428571	7	L	1.29094
S061	M	2	1	1	1	0.5	2	L	0.907137
S061	M	1	4	1	3	0.75	4	R	1.08174
S061	M	3	5	1	2	0.4	5	R	0.959653
S061	M	4	2	1	2	0.5	4	L	1.10602
S061	M	3	1	1	2	0.666667	3	L	1.01723
S061	M	1	7	1	6	0.857143	7	R	1.63307
S061	M	6	3	1	3	0.5	6	L	2.43467
S061	M	3	8	1	5	0.625	8	R	1.8226
S061	M	6	4	1	2	0.333333	6	L	8.12244
S061	M	8	2	1	6	0.75	8	L	0.984025
S061	M	8	4	1	4	0.5	8	L	4.6487
S061	M	5	6	0	1	0.166667	6	R	2.32824
S061	M	5	7	1	2	0.285714	7	R	4.44643
S061	M	7	5	1	2	0.285714	7	L	3.70776
S061	M	7	4	1	3	0.428571	7	L	0.992815
S061	M	8	2	1	6	0.75	8	L	1.34985
S061	M	7	1	1	6	0.857143	7	L	0.994153
S061	M	3	4	1	1	0.25	4	R	1.19705
S061	M	7	8	1	1	0.125	8	R	1.9933
S061	M	5	2	1	3	0.6	5	L	0.942309
S061	M	1	7	1	6	0.857143	7	R	1.12738
S061	M	2	1	1	1	0.5	2	L	1.50995
S061	M	2	6	1	4	0.666667	6	R	1.82232
S061	M	3	6	0	3	0.5	6	R	1.31694
S061	M	6	8	1	2	0.25	8	R	1.47666
S061	M	4	8	1	4	0.5	8	R	1.22369
S061	M	4	5	1	1	0.2	5	R	1.13699
S061	M	1	7	1	6	0.857143	7	R	1.48171
S061	M	1	8	1	7	0.875	8	R	1.46517
S061	M	7	6	1	1	0.142857	7	L	1.2288
S061	M	6	5	1	1	0.166667	6	L	1.04817
S061	M	4	1	1	3	0.75	4	L	2.55156
S061	M	8	2	1	6	0.75	8	L	5.75656
S061	M	1	5	1	4	0.8	5	R	1.26506
S061	M	1	3	1	2	0.666667	3	R	1.10915
S061	M	3	1	0	2	0.666667	3	L	3.74581
S061	M	8	4	1	4	0.5	8	L	2.35927
S061	M	3	5	1	2	0.4	5	R	1.28346
S061	M	7	6	0	1	0.142857	7	L	1.5175
S061	M	6	2	1	4	0.666667	6	L	3.14893
S061	M	1	4	1	3	0.75	4	R	1.23063
S061	M	7	2	1	5	0.714286	7	L	1.27428
S061	M	5	7	1	2	0.285714	7	R	4.02456
S061	M	3	8	1	5	0.625	8	R	1.85147
S061	M	2	4	1	2	0.5	4	R	1.06807
S061	M	1	8	1	7	0.875	8	R	1.29652
S061	M	2	8	1	6	0.75	8	R	1.60716
S061	M	8	3	1	5	0.625	8	L	1.01862
S061	M	2	7	1	5	0.714286	7	R	1.4654
S061	M	3	8	1	5	0.625	8	R	1.42332
S061	M	4	8	1	4	0.5	8	R	1.96752
S061	M	8	5	1	3	0.375	8	L	1.10459
S061	M	3	1	1	2	0.666667	3	L	0.996386
S061	M	8	6	0	2	0.25	8	L	1.0669
S061	M	7	5	1	2	0.285714	7	L	0.960696
S061	M	5	3	0	2	0.4	5	L	1.01201
S061	M	8	6	1	2	0.25	8	L	1.86754
S061	M	3	7	1	4	0.571429	7	R	1.62533
S061	M	3	5	1	2	0.4	5	R	1.02526
S061	M	5	7	1	2	0.285714	7	R	1.31696
S061	M	4	2	0	2	0.5	4	L	2.04842
S061	M	3	2	1	1	0.333333	3	L	2.86678
S061	M	6	3	1	3	0.5	6	L	2.26151
S061	M	5	4	0	1	0.2	5	L	1.67815
S061	M	2	5	1	3	0.6	5	R	1.13185
S061	M	5	6	1	1	0.166667	6	R	1.44309
S061	M	8	7	0	1	0.125	8	L	1.33899
S061	M	6	7	1	1	0.142857	7	R	2.27003
S061	M	6	1	1	5	0.833333	6	L	1.57616
S061	M	6	8	1	2	0.25	8	R	1.55011
S061	M	6	4	1	2	0.333333	6	L	3.23389
S061	M	5	6	0	1	0.166667	6	R	1.26738
S061	M	2	8	1	6	0.75	8	R	1.31669
S061	M	1	2	1	1	0.5	2	R	1.41296
S061	M	8	7	1	1	0.125	8	L	2.04279
S061	M	1	4	1	3	0.75	4	R	1.87489
S061	M	5	1	1	4	0.8	5	L	1.30441
S061	M	3	6	1	3	0.5	6	R	1.51344
S061	M	3	2	0	1	0.333333	3	L	1.72574
S061	M	2	3	1	1	0.333333	3	R	2.10902
S061	M	6	7	1	1	0.142857	7	R	1.66703
S061	M	5	1	1	4	0.8	5	L	0.962312
S061	M	5	3	1	2	0.4	5	L	4.14184
S061	M	3	7	1	4	0.571429	7	R	1.62702
S061	M	5	4	0	1	0.2	5	L	1.22159
S061	M	2	4	1	2	0.5	4	R	1.09373
S061	M	7	4	1	3	0.428571	7	L	2.31818
S061	M	4	6	0	2	0.333333	6	R	2.66522
S061	M	1	6	1	5	0.833333	6	R	1.45372
S061	M	2	5	1	3	0.6	5	R	1.4455
S061	M	4	1	1	3	0.75	4	L	1.86703
S061	M	4	5	0	1	0.2	5	R	1.11196
S061	M	6	2	1	4	0.666667	6	L	5.77524
S061	M	1	2	0	1	0.5	2	R	2.21393
S061	M	6	5	1	1	0.166667	6	L	1.43985
S061	M	2	7	0	5	0.714286	7	R	1.63707
S061	M	6	1	1	5	0.833333	6	L	1.18446
S061	M	2	6	0	4	0.666667	6	R	1.18456
S061	M	7	3	1	4	0.571429	7	L	1.21432
S061	M	2	3	0	1	0.333333	3	R	0.921285
S061	M	7	1	1	6	0.857143	7	L	2.74565
S061	M	6	4	1	2	0.333333	6	L	0.913222
S061	M	5	8	0	3	0.375	8	R	1.06739
S061	M	7	8	0	1	0.125	8	R	3.74416
S061	M	1	5	1	4	0.8	5	R	1.36655
S061	M	3	4	1	1	0.25	4	R	2.00259
S061	M	2	1	1	1	0.5	2	L	2.48282
S061	M	4	6	1	2	0.333333	6	R	3.81226
S061	M	5	2	1	3	0.6	5	L	1.05977
S061	M	8	1	1	7	0.875	8	L	2.42079
S061	M	8	1	1	7	0.875	8	L	1.14981
S061	M	1	3	1	2	0.666667	3	R	1.56994
S061	M	4	7	1	3	0.428571	7	R	1.72122
S061	M	4	3	1	1	0.25	4	L	1.08357
S061	M	8	5	0	3	0.375	8	L	5.48595
S061	M	8	3	1	5	0.625	8	L	1.2551
S061	M	4	2	1	2	0.5	4	L	1.34143
S061	M	4	7	1	3	0.428571	7	R	1.37577
S061	M	8	4	1	4	0.5	8	L	1.08532
S061	M	1	6	1	5	0.833333	6	R	4.53701
S061	M	7	3	1	4	0.571429	7	L	9.17856
S061	M	6	3	1	3	0.5	6	L	1.2527
S061	M	7	2	1	5	0.714286	7	L	1.66305
S061	M	5	8	1	3	0.375	8	R	1.65444
S061	M	4	3	0	1	0.25	4	L	2.26083
S061	M	4	2	1	2	0.5	4	L	1.30207
S061	M	3	5	0	2	0.4	5	R	1.93531
S061	M	8	1	1	7	0.875	8	L	1.24505
S061	M	4	8	0	4	0.5	8	R	1.0058
S061	M	1	7	1	6	0.857143	7	R	1.43347
S061	M	1	6	1	5	0.833333	6	R	3.38133
S061	M	2	7	1	5	0.714286	7	R	1.77475
S061	M	7	4	1	3	0.428571	7	L	3.1685
S061	M	8	2	1	6	0.75	8	L	1.05926
S061	M	2	4	1	2	0.5	4	R	1.7166
S061	M	4	8	0	4	0.5	8	R	4.06835
S061	M	7	3	1	4	0.571429	7	L	1.26631
S061	M	6	5	0	1	0.166667	6	L	2.62826
S061	M	8	4	1	4	0.5	8	L	1.69083
S061	M	5	6	0	1	0.166667	6	R	2.73106
S061	M	5	2	1	3	0.6	5	L	1.26218
S061	M	5	1	1	4	0.8	5	L	1.06577
S061	M	7	5	1	2	0.285714	7	L	2.07314
S061	M	7	6	1	1	0.142857	7	L	1.29451
S061	M	6	8	1	2	0.25	8	R	1.64562
S061	M	8	6	1	2	0.25	8	L	1.27842
S061	M	5	4	1	1	0.2	5	L	1.00682
S061	M	6	8	0	2	0.25	8	R	1.59689
S061	M	5	7	0	2	0.285714	7	R	2.66215
S061	M	3	7	1	4	0.571429	7	R	1.68484
S061	M	7	4	0	3	0.428571	7	L	1.79628
S061	M	1	4	1	3	0.75	4	R	1.73545
S061	M	5	4	1	1	0.2	5	L	1.17758
S061	M	6	5	1	1	0.166667	6	L	5.08712
S061	M	4	2	1	2	0.5	4	L	2.89568
S061	M	3	5	1	2	0.4	5	R	1.32351
S061	M	4	5	1	1	0.2	5	R	2.81125
S061	M	4	1	1	3	0.75	4	L	0.926724
S061	M	5	3	1	2	0.4	5	L	1.00161
S061	M	2	6	1	4	0.666667	6	R	1.86799
S061	M	1	3	1	2	0.666667	3	R	1.73353
S061	M	3	6	1	3	0.5	6	R	2.24977
S061	M	2	4	1	2	0.5	4	R	1.19089
S061	M	2	1	1	1	0.5	2	L	0.938773
S061	M	5	8	1	3	0.375	8	R	1.53847
S061	M	6	7	1	1	0.142857	7	R	7.01118
S061	M	1	7	1	6	0.857143	7	R	1.32438
S061	M	3	2	1	1	0.333333	3	L	3.48283
S061	M	6	1	1	5	0.833333	6	L	2.03479
S061	M	1	8	1	7	0.875	8	R	1.35791
S061	M	2	3	0	1	0.333333	3	R	4.59531
S061	M	7	6	0	1	0.142857	7	L	3.80878
S061	M	7	3	1	4	0.571429	7	L	2.17068
S061	M	6	4	1	2	0.333333	6	L	1.64117
S061	M	1	2	1	1	0.5	2	R	4.58853
S061	M	8	7	1	1	0.125	8	L	2.48526
S061	M	1	2	0	1	0.5	2	R	2.58636
S061	M	8	5	1	3	0.375	8	L	1.13115
S061	M	2	8	1	6	0.75	8	R	1.57801
S061	M	3	8	1	5	0.625	8	R	1.25099
S061	M	7	5	1	2	0.285714	7	L	2.89117
S061	M	4	3	1	1	0.25	4	L	0.957096
S061	M	4	1	1	3	0.75	4	L	0.992012
S061	M	1	8	0	7	0.875	8	R	2.109
S061	M	3	8	1	5	0.625	8	R	1.73504
S061	M	7	8	1	1	0.125	8	R	2.04781
S061	M	1	3	1	2	0.666667	3	R	1.5213
S061	M	8	3	1	5	0.625	8	L	1.38525
S061	M	2	1	0	1	0.5	2	L	4.24611
S061	M	5	3	1	2	0.4	5	L	4.01608
S061	M	4	6	1	2	0.333333	6	R	3.56183
S061	M	5	6	0	1	0.166667	6	R	1.47827
S061	M	5	7	0	2	0.285714	7	R	1.06565
S061	M	4	3	0	1	0.25	4	L	1.42693
S061	M	1	5	1	4	0.8	5	R	1.9099
S061	M	4	7	1	3	0.428571	7	R	5.27024
S061	M	6	4	1	2	0.333333	6	L	2.9341
S061	M	3	2	1	1	0.333333	3	L	2.29737
S061	M	2	5	1	3	0.6	5	R	2.64259
S061	M	2	3	1	1	0.333333	3	R	2.07787
S061	M	3	1	1	2	0.666667	3	L	1.03031
S061	M	2	8	1	6	0.75	8	R	1.36176
S061	M	7	1	1	6	0.857143	7	L	1.17531
S061	M	3	1	1	2	0.666667	3	L	1.18201
S061	M	7	2	1	5	0.714286	7	L	1.25199
S061	M	1	6	1	5	0.833333	6	R	1.22903
S061	M	8	6	0	2	0.25	8	L	1.34749
S061	M	5	8	1	3	0.375	8	R	2.32321
S061	M	6	3	1	3	0.5	6	L	2.10401
S061	M	5	1	1	4	0.8	5	L	1.23362
S061	M	7	2	1	5	0.714286	7	L	1.21028
S061	M	2	5	1	3	0.6	5	R	1.40614
S061	M	3	6	1	3	0.5	6	R	1.80401
S061	M	6	2	1	4	0.666667	6	L	1.25188
S061	M	4	5	0	1	0.2	5	R	2.55761
S061	M	2	6	1	4	0.666667	6	R	4.96304
S061	M	6	2	1	4	0.666667	6	L	2.54679
S061	M	8	4	1	4	0.5	8	L	2.42576
S061	M	8	1	1	7	0.875	8	L	3.45777
S061	M	7	8	0	1	0.125	8	R	1.46749
S061	M	3	7	1	4	0.571429	7	R	1.83253
S061	M	6	3	1	3	0.5	6	L	1.50407
S061	M	8	7	0	1	0.125	8	L	2.59429
S061	M	8	5	1	3	0.375	8	L	1.6976
S061	M	4	7	0	3	0.428571	7	R	2.10941
S061	M	3	4	1	1	0.25	4	R	1.58242
S061	M	4	6	0	2	0.333333	6	R	1.20507
S061	M	1	4	1	3	0.75	4	R	2.07001
S061	M	6	1	1	5	0.833333	6	L	1.15292
S061	M	6	7	1	1	0.142857	7	R	2.07468
S061	M	8	3	1	5	0.625	8	L	1.27464
S061	M	3	4	0	1	0.25	4	R	3.05735
S061	M	7	1	1	6	0.857143	7	L	2.52759
S061	M	8	2	1	6	0.75	8	L	1.17111
S061	M	1	5	0	4	0.8	5	R	1.04752
S061	M	5	2	1	3	0.6	5	L	3.00894
S061	M	2	7	1	5	0.714286	7	R	1.6547
S061	M	6	5	1	1	0.166667	6	L	1.03473
S061	M	4	2	1	2	0.5	4	L	1.13448
S061	M	4	5	1	1	0.2	5	R	1.44589
S061	M	8	5	1	3	0.375	8	L	1.25921
S061	M	5	4	1	1	0.2	5	L	1.40472
S061	M	6	2	1	4	0.666667	6	L	0.974523
S061	M	7	6	1	1	0.142857	7	L	2.35196
S061	M	3	6	1	3	0.5	6	R	1.81769
S061	M	6	1	1	5	0.833333	6	L	1.17137
S061	M	7	8	0	1	0.125	8	R	2.8417
S061	M	3	1	1	2	0.666667	3	L	1.21073
S061	M	4	7	1	3	0.428571	7	R	1.37505
S061	M	4	1	1	3	0.75	4	L	1.70583
S061	M	4	2	1	2	0.5	4	L	3.26823
S061	M	5	7	0	2	0.285714	7	R	1.20556
S061	M	8	1	1	7	0.875	8	L	1.24892
S061	M	2	8	1	6	0.75	8	R	1.56216
S061	M	8	7	0	1	0.125	8	L	2.6638
S061	M	2	8	1	6	0.75	8	R	2.04025
S061	M	8	4	1	4	0.5	8	L	1.50842
S061	M	6	7	1	1	0.142857	7	R	1.71833
S061	M	5	1	1	4	0.8	5	L	1.25468
S061	M	3	4	1	1	0.25	4	R	1.63414
S061	M	3	5	0	2	0.4	5	R	1.1886
S061	M	3	2	1	1	0.333333	3	L	1.20957
S061	M	1	5	1	4	0.8	5	R	1.85701
S061	M	7	4	1	3	0.428571	7	L	1.58238
S061	M	2	5	1	3	0.6	5	R	1.42603
S061	M	6	3	1	3	0.5	6	L	7.16793
S061	M	8	1	1	7	0.875	8	L	1.37559
S061	M	2	5	1	3	0.6	5	R	1.52806
S061	M	2	3	1	1	0.333333	3	R	1.72988
S061	M	2	1	1	1	0.5	2	L	7.76972
S061	M	7	2	1	5	0.714286	7	L	1.27243
S061	M	6	5	1	1	0.166667	6	L	3.82837
S061	M	5	1	1	4	0.8	5	L	5.83119
S061	M	7	5	1	2	0.285714	7	L	1.01648
S061	M	7	1	1	6	0.857143	7	L	1.04911
S061	M	4	7	1	3	0.428571	7	R	1.82118
S061	M	8	2	1	6	0.75	8	L	3.05601
S061	M	1	8	1	7	0.875	8	R	4.69223
S061	M	8	7	0	1	0.125	8	L	1.54049
S061	M	5	8	1	3	0.375	8	R	1.42113
S061	M	3	8	1	5	0.625	8	R	1.57715
S061	M	5	2	1	3	0.6	5	L	1.49807
S061	M	8	6	1	2	0.25	8	L	3.13749
S061	M	5	6	0	1	0.166667	6	R	1.84975
S061	M	6	8	1	2	0.25	8	R	4.666
S061	M	2	7	1	5	0.714286	7	R	1.46204
S061	M	7	2	1	5	0.714286	7	L	1.59572
S061	M	3	8	1	5	0.625	8	R	3.7931
S061	M	4	3	0	1	0.25	4	L	1.99385
S061	M	3	7	1	4	0.571429	7	R	4.64568
S061	M	5	3	0	2	0.4	5	L	1.38545
S061	M	4	3	1	1	0.25	4	L	1.22232
S061	M	5	6	1	1	0.166667	6	R	2.58115
S061	M	6	7	1	1	0.142857	7	R	3.24589
S061	M	5	3	1	2	0.4	5	L	1.69301
S061	M	3	4	0	1	0.25	4	R	3.89072
S061	M	4	8	1	4	0.5	8	R	4.55039
S061	M	5	8	1	3	0.375	8	R	1.52492
S061	M	2	7	1	5	0.714286	7	R	2.03879
S061	M	6	4	0	2	0.333333	6	L	1.37573
S061	M	1	3	1	2	0.666667	3	R	1.26627
S061	M	2	1	1	1	0.5	2	L	3.74172
S061	M	1	6	1	5	0.833333	6	R	1.4904
S061	M	4	6	1	2	0.333333	6	R	1.85016
S061	M	8	5	1	3	0.375	8	L	1.25399
S061	M	7	6	1	1	0.142857	7	L	1.16768
S061	M	4	5	0	1	0.2	5	R	0.980332
S061	M	1	4	1	3	0.75	4	R	1.61464
S061	M	7	1	1	6	0.857143	7	L	5.72684
S061	M	1	6	1	5	0.833333	6	R	2.44503
S061	M	2	3	1	1	0.333333	3	R	0.981219
S061	M	8	6	0	2	0.25	8	L	1.08927
S061	M	3	2	0	1	0.333333	3	L	1.03117
S061	M	2	4	1	2	0.5	4	R	1.13081
S061	M	3	1	0	2	0.666667	3	L	1.08518
S061	M	7	5	1	2	0.285714	7	L	1.13072
S061	M	1	4	1	3	0.75	4	R	1.14416
S061	M	5	4	1	1	0.2	5	L	2.07014
S061	M	1	8	1	7	0.875	8	R	1.44554
S061	M	8	4	0	4	0.5	8	L	6.01947
S061	M	2	6	1	4	0.666667	6	R	1.43723
S061	M	7	3	0	4	0.571429	7	L	1.07581
S061	M	2	6	1	4	0.666667	6	R	1.33055
S061	M	6	1	1	5	0.833333	6	L	1.35554
S061	M	1	5	1	4	0.8	5	R	3.83241
S061	M	6	3	1	3	0.5	6	L	1.38511
S061	M	1	2	1	1	0.5	2	R	1.69462
S061	M	6	4	1	2	0.333333	6	L	1.07589
S061	M	6	8	0	2	0.25	8	R	1.32929
S061	M	6	2	1	4	0.666667	6	L	1.00943
S061	M	2	4	1	2	0.5	4	R	6.0719
S061	M	8	3	1	5	0.625	8	L	2.59969
S061	M	4	6	0	2	0.333333	6	R	0.842828
S061	M	1	2	1	1	0.5	2	R	1.01262
S061	M	1	7	1	6	0.857143	7	R	1.04975
S061	M	3	6	1	3	0.5	6	R	1.09201
S061	M	1	3	1	2	0.666667	3	R	1.2191
S061	M	3	5	1	2	0.4	5	R	1.28181
S061	M	7	4	1	3	0.428571	7	L	1.35738
S061	M	8	3	1	5	0.625	8	L	0.914864
S061	M	5	7	1	2	0.285714	7	R	1.24189
S061	M	5	2	0	3	0.6	5	L	0.860443
S061	M	8	2	1	6	0.75	8	L	0.958059
S061	M	1	7	1	6	0.857143	7	R	1.14396
S061	M	7	3	1	4	0.571429	7	L	1.64667
S061	M	7	8	0	1	0.125	8	R	1.28409
S061	M	4	1	1	3	0.75	4	L	2.49212
S061	M	4	8	0	4	0.5	8	R	5.19738
S061	M	3	7	1	4	0.571429	7	R	1.67837
S061	M	1	5	1	4	0.8	5	R	1.10992
S061	M	3	1	1	2	0.666667	3	L	3.49306
S061	M	7	4	1	3	0.428571	7	L	1.51462
S061	M	7	3	0	4	0.571429	7	L	0.962257
S061	M	7	6	0	1	0.142857	7	L	1.50212
S061	M	1	4	1	3	0.75	4	R	1.6948
S061	M	3	4	1	1	0.25	4	R	1.26168
S061	M	6	3	1	3	0.5	6	L	13.8798
S061	M	4	6	0	2	0.333333	6	R	1.16773
S061	M	5	1	1	4	0.8	5	L	1.36609
S061	M	4	2	1	2	0.5	4	L	1.4827
S061	M	3	6	1	3	0.5	6	R	1.18338
S061	M	4	3	0	1	0.25	4	L	1.07047
S061	M	1	2	1	1	0.5	2	R	1.123
S061	M	7	1	1	6	0.857143	7	L	1.51317
S061	M	3	7	1	4	0.571429	7	R	2.52188
S061	M	2	3	1	1	0.333333	3	R	0.909206
S061	M	3	5	0	2	0.4	5	R	1.01371
S061	M	6	5	1	1	0.166667	6	L	0.982456
S061	M	5	7	0	2	0.285714	7	R	2.14217
S061	M	1	3	0	2	0.666667	3	R	1.10784
S061	M	3	2	1	1	0.333333	3	L	0.860435
S061	M	5	3	0	2	0.4	5	L	1.03702
S061	M	6	7	1	1	0.142857	7	R	2.117
S061	M	1	7	1	6	0.857143	7	R	1.59652
S061	M	5	1	1	4	0.8	5	L	0.943411
S061	M	3	7	1	4	0.571429	7	R	0.78787
S061	M	2	1	1	1	0.5	2	L	3.50752
S061	M	5	6	1	1	0.166667	6	R	1.15807
S061	M	6	5	0	1	0.166667	6	L	1.30204
S061	M	1	5	1	4	0.8	5	R	1.24658
S061	M	5	8	1	3	0.375	8	R	1.80314
S061	M	5	4	1	1	0.2	5	L	1.06277
S061	M	6	1	0	5	0.833333	6	L	1.65677
S061	M	4	3	0	1	0.25	4	L	6.59131
S061	M	2	6	1	4	0.666667	6	R	1.01124
S061	M	8	7	0	1	0.125	8	L	1.01637
S061	M	4	1	1	3	0.75	4	L	0.965332
S061	M	8	4	1	4	0.5	8	L	2.21668
S061	M	8	7	0	1	0.125	8	L	1.3597
S061	M	4	7	1	3	0.428571	7	R	5.49369
S061	M	1	2	1	1	0.5	2	R	6.65799
S061	M	2	1	1	1	0.5	2	L	4.24378
S061	M	4	5	0	1	0.2	5	R	1.43392
S061	M	5	3	0	2	0.4	5	L	1.79692
S061	M	6	8	1	2	0.25	8	R	1.49626
S061	M	3	2	0	1	0.333333	3	L	1.20307
S061	M	7	5	1	2	0.285714	7	L	3.05734
S061	M	2	5	0	3	0.6	5	R	1.05831
S061	M	5	6	1	1	0.166667	6	R	0.980282
S061	M	2	4	1	2	0.5	4	R	2.08062
S061	M	5	2	1	3	0.6	5	L	1.04139
S061	M	1	6	1	5	0.833333	6	R	1.20097
S061	M	2	3	1	1	0.333333	3	R	1.29389
S061	M	3	8	1	5	0.625	8	R	1.29823
S061	M	8	1	1	7	0.875	8	L	2.33153
S061	M	4	8	1	4	0.5	8	R	1.33932
S061	M	4	7	0	3	0.428571	7	R	1.03787
S061	M	6	8	1	2	0.25	8	R	1.28581
S061	M	8	6	0	2	0.25	8	L	1.40238
S061	M	1	8	1	7	0.875	8	R	1.25032
S061	M	5	7	1	2	0.285714	7	R	1.30305
S061	M	7	1	1	6	0.857143	7	L	1.06254
S061	M	2	7	1	5	0.714286	7	R	1.85257
S061	M	8	3	1	5	0.625	8	L	0.997447
S061	M	4	5	0	1	0.2	5	R	5.17615
S061	M	7	8	1	1	0.125	8	R	5.49071
S061	M	3	6	1	3	0.5	6	R	1.32989
S061	M	8	4	0	4	0.5	8	L	1.19268
S061	M	7	8	1	1	0.125	8	R	1.2222
S061	M	2	4	1	2	0.5	4	R	1.03575
S061	M	5	4	0	1	0.2	5	L	1.52896
S061	M	4	6	0	2	0.333333	6	R	0.966463
S061	M	6	4	1	2	0.333333	6	L	1.15051
S061	M	7	6	1	1	0.142857	7	L	5.21721
S061	M	6	2	1	4	0.666667	6	L	2.63154
S061	M	3	8	1	5	0.625	8	R	0.872653
S061	M	7	4	0	3	0.428571	7	L	1.0613
S061	M	5	2	0	3	0.6	5	L	2.46089
S061	M	8	3	1	5	0.625	8	L	0.945095
S061	M	8	6	0	2	0.25	8	L	3.84958
S061	M	6	7	1	1	0.142857	7	R	1.05721
S061	M	4	1	1	3	0.75	4	L	0.96341
S061	M	1	6	1	5	0.833333	6	R	1.24053
S061	M	1	7	1	6	0.857143	7	R	1.58162
S061	M	3	5	1	2	0.4	5	R	1.20383
S061	M	5	8	1	3	0.375	8	R	1.76732
S061	M	8	5	0	3	0.375	8	L	1.06807
S061	M	8	5	1	3	0.375	8	L	4.03872
S061	M	3	4	1	1	0.25	4	R	1.00862
S061	M	1	3	1	2	0.666667	3	R	0.845875
S061	M	7	5	1	2	0.285714	7	L	0.929216
S061	M	2	7	1	5	0.714286	7	R	1.1435
S061	M	2	8	1	6	0.75	8	R	0.99873
S061	M	6	4	0	2	0.333333	6	L	1.49405
S061	M	2	5	1	3	0.6	5	R	1.02409
S061	M	2	8	1	6	0.75	8	R	1.36783
S061	M	6	1	1	5	0.833333	6	L	3.41242
S061	M	7	3	0	4	0.571429	7	L	1.21879
S061	M	8	2	0	6	0.75	8	L	1.15053
S061	M	1	4	1	3	0.75	4	R	1.12756
S061	M	4	2	0	2	0.5	4	L	11.0147
S061	M	3	1	1	2	0.666667	3	L	1.02978
S061	M	7	2	1	5	0.714286	7	L	0.852657
S061	M	6	2	1	4	0.666667	6	L	0.962035
S061	M	6	3	1	3	0.5	6	L	1.09129
S061	M	4	8	0	4	0.5	8	R	0.995536
S061	M	1	8	1	7	0.875	8	R	1.16855
S061	M	2	6	1	4	0.666667	6	R	1.35319
S061	M	8	2	1	6	0.75	8	L	1.01482
S061	M	8	1	1	7	0.875	8	L	1.01037
S061	M	7	2	1	5	0.714286	7	L	1.35842
S061	M	1	2	0	1	0.5	2	R	2.21616
S061	M	5	8	0	3	0.375	8	R	2.10793
S061	M	2	7	1	5	0.714286	7	R	1.33454
S061	M	8	4	1	4	0.5	8	L	1.07123
S061	M	5	3	1	2	0.4	5	L	1.00847
S061	M	2	4	1	2	0.5	4	R	1.59164
S061	M	6	8	1	2	0.25	8	R	2.08544
S061	M	6	4	1	2	0.333333	6	L	1.29681
S061	M	2	5	1	3	0.6	5	R	1.33413
S061	M	4	8	1	4	0.5	8	R	1.42561
S061	M	7	8	0	1	0.125	8	R	2.24623
S061	M	4	2	1	2	0.5	4	L	1.14007
S061	M	4	7	1	3	0.428571	7	R	1.51434
S061	M	3	1	0	2	0.666667	3	L	2.40704
S061	M	1	5	1	4	0.8	5	R	1.23949
S061	M	1	6	1	5	0.833333	6	R	1.91628
S061	M	2	8	1	6	0.75	8	R	1.60572
S061	M	3	8	1	5	0.625	8	R	1.68579
S061	M	6	1	1	5	0.833333	6	L	0.932139
S061	M	3	6	1	3	0.5	6	R	1.28455
S061	M	2	7	1	5	0.714286	7	R	1.27805
S061	M	7	3	1	4	0.571429	7	L	11.0683
S061	M	8	3	1	5	0.625	8	L	1.05097
S061	M	1	6	0	5	0.833333	6	R	1.03257
S061	M	8	6	1	2	0.25	8	L	0.976386
S061	M	5	3	1	2	0.4	5	L	1.10244
S061	M	4	6	0	2	0.333333	6	R	0.892454
S061	M	8	6	1	2	0.25	8	L	0.937578
S061	M	2	6	1	4	0.666667	6	R	1.4197
S061	M	8	5	1	3	0.375	8	L	0.970858
S061	M	3	5	1	2	0.4	5	R	0.840632
S061	M	5	6	1	1	0.166667	6	R	3.3745
S061	M	3	7	1	4	0.571429	7	R	1.22557
S061	M	3	5	1	2	0.4	5	R	2.57365
S061	M	6	7	1	1	0.142857	7	R	1.17927
S061	M	8	4	1	4	0.5	8	L	2.46263
S061	M	8	5	0	3	0.375	8	L	1.00026
S061	M	7	1	1	6	0.857143	7	L	1.14949
S061	M	1	4	1	3	0.75	4	R	1.65727
S061	M	4	2	1	2	0.5	4	L	1.31683
S061	M	4	5	1	1	0.2	5	R	2.03949
S061	M	5	2	1	3	0.6	5	L	0.964194
S061	M	1	7	1	6	0.857143	7	R	1.59531
S061	M	4	5	1	1	0.2	5	R	1.4315
S061	M	7	8	1	1	0.125	8	R	1.24983
S061	M	5	7	1	2	0.285714	7	R	1.57215
S061	M	1	8	1	7	0.875	8	R	1.30466
S061	M	8	2	1	6	0.75	8	L	5.07468
S061	M	3	4	1	1	0.25	4	R	1.84107
S061	M	4	8	1	4	0.5	8	R	1.34615
S061	M	6	4	0	2	0.333333	6	L	1.31677
S061	M	1	7	1	6	0.857143	7	R	1.77681
S061	M	4	1	0	3	0.75	4	L	2.57469
S061	M	6	2	1	4	0.666667	6	L	0.98914
S061	M	6	2	1	4	0.666667	6	L	1.59677
S061	M	8	1	1	7	0.875	8	L	4.89953
S061	M	3	7	1	4	0.571429	7	R	4.12084
S061	M	1	3	1	2	0.666667	3	R	1.67035
S061	M	4	3	0	1	0.25	4	L	8.34778
S061	M	2	3	0	1	0.333333	3	R	3.98205
S061	M	3	1	1	2	0.666667	3	L	4.32907
S061	M	6	8	0	2	0.25	8	R	1.25218
S061	M	7	3	1	4	0.571429	7	L	2.68059
S061	M	7	2	1	5	0.714286	7	L	1.15173
S061	M	2	1	1	1	0.5	2	L	2.09668
S061	M	6	5	0	1	0.166667	6	L	1.32124
S061	M	1	2	0	1	0.5	2	R	3.55225
S061	M	5	4	1	1	0.2	5	L	1.05477
S061	M	3	6	0	3	0.5	6	R	1.04867
S061	M	8	3	1	5	0.625	8	L	2.03731
S061	M	3	4	0	1	0.25	4	R	0.862752
S061	M	4	3	1	1	0.25	4	L	0.971082
S061	M	4	6	0	2	0.333333	6	R	1.15928
S061	M	2	4	1	2	0.5	4	R	0.991988
S061	M	7	6	0	1	0.142857	7	L	1.43037
S061	M	6	3	1	3	0.5	6	L	1.01461
S061	M	2	6	1	4	0.666667	6	R	1.45633
S061	M	1	8	1	7	0.875	8	R	3.77468
S061	M	7	4	1	3	0.428571	7	L	1.06204
S061	M	2	1	0	1	0.5	2	L	1.50051
S061	M	5	4	1	1	0.2	5	L	2.60699
S061	M	6	3	0	3	0.5	6	L	1.32688
S061	M	5	2	1	3	0.6	5	L	1.79289
S061	M	5	1	1	4	0.8	5	L	0.831404
S061	M	5	6	1	1	0.166667	6	R	1.53813
S061	M	1	5	1	4	0.8	5	R	1.16266
S061	M	8	2	1	6	0.75	8	L	8.31253
S061	M	7	6	1	1	0.142857	7	L	1.19171
S061	M	7	4	1	3	0.428571	7	L	1.09689
S061	M	3	8	1	5	0.625	8	R	1.58738
S061	M	6	5	1	1	0.166667	6	L	0.921806
S061	M	7	2	1	5	0.714286	7	L	1.03013
S061	M	2	3	0	1	0.333333	3	R	1.01912
S061	M	7	5	1	2	0.285714	7	L	0.989392
S061	M	5	8	1	3	0.375	8	R	1.38932
S061	M	1	3	1	2	0.666667	3	R	1.25805
S061	M	2	5	0	3	0.6	5	R	0.841849
S061	M	3	2	0	1	0.333333	3	L	1.16197
S061	M	7	5	1	2	0.285714	7	L	1.10567
S061	M	4	7	0	3	0.428571	7	R	5.11135
S061	M	3	2	1	1	0.333333	3	L	3.00657
S061	M	2	8	1	6	0.75	8	R	1.35968
S061	M	5	7	1	2	0.285714	7	R	1.96707
S061	M	8	1	1	7	0.875	8	L	1.11434
S061	M	4	1	1	3	0.75	4	L	1.02335
S061	M	8	7	0	1	0.125	8	L	1.8027
S061	M	6	1	1	5	0.833333	6	L	1.07295
S061	M	8	7	1	1	0.125	8	L	1.00018
S061	M	6	7	0	1	0.142857	7	R	1.60528
S061	M	5	1	1	4	0.8	5	L	0.952349
S061	M	7	1	1	6	0.857143	7	L	0.908449
S061	M	1	4	1	3	0.75	4	R	1.34666
S061	M	8	1	1	7	0.875	8	L	0.892482
S061	M	5	8	0	3	0.375	8	R	2.95837
S061	M	6	4	1	2	0.333333	6	L	1.01962
S061	M	8	1	1	7	0.875	8	L	0.799698
S061	M	2	7	1	5	0.714286	7	R	1.06989
S061	M	2	6	1	4	0.666667	6	R	1.32528
S061	M	3	6	1	3	0.5	6	R	1.31166
S061	M	1	7	1	6	0.857143	7	R	1.36577
S061	M	6	8	1	2	0.25	8	R	1.31866
S061	M	8	2	1	6	0.75	8	L	2.47082
S061	M	4	1	1	3	0.75	4	L	0.926006
S061	M	3	1	1	2	0.666667	3	L	0.95661
S061	M	1	5	1	4	0.8	5	R	1.2294
S061	M	7	1	0	6	0.857143	7	L	1.52736
S061	M	6	2	1	4	0.666667	6	L	1.41755
S061	M	5	1	1	4	0.8	5	L	0.988308
S061	M	8	3	1	5	0.625	8	L	1.45533
S061	M	3	2	1	1	0.333333	3	L	3.97494
S061	M	5	7	0	2	0.285714	7	R	0.982529
S061	M	3	5	1	2	0.4	5	R	1.71809
S061	M	1	4	1	3	0.75	4	R	1.2205
S061	M	1	4	1	3	0.75	4	R	1.33747
S061	M	3	7	1	4	0.571429	7	R	1.05399
S061	M	8	7	0	1	0.125	8	L	1.44725
S061	M	1	6	1	5	0.833333	6	R	1.13551
S061	M	1	2	0	1	0.5	2	R	3.20262
S061	M	1	3	1	2	0.666667	3	R	1.24107
S061	M	6	3	1	3	0.5	6	L	1.02144
S061	M	4	3	1	1	0.25	4	L	1.13238
S061	M	4	3	1	1	0.25	4	L	0.898277
S061	M	5	7	1	2	0.285714	7	R	1.12534
S061	M	2	1	0	1	0.5	2	L	2.13861
S061	M	2	1	0	1	0.5	2	L	3.21563
S061	M	7	4	1	3	0.428571	7	L	2.45515
S061	M	7	2	1	5	0.714286	7	L	0.949534
S061	M	3	8	1	5	0.625	8	R	1.31568
S061	M	6	5	0	1	0.166667	6	L	4.03272
S061	M	2	8	1	6	0.75	8	R	1.46765
S061	M	3	1	1	2	0.666667	3	L	4.08944
S061	M	8	6	0	2	0.25	8	L	3.44644
S061	M	8	4	1	4	0.5	8	L	1.08226
S061	M	6	5	1	1	0.166667	6	L	1.06187
S061	M	3	5	1	2	0.4	5	R	1.25215
S061	M	4	8	1	4	0.5	8	R	1.67054
S061	M	7	3	1	4	0.571429	7	L	1.01289
S061	M	6	7	1	1	0.142857	7	R	1.22412
S061	M	7	6	0	1	0.142857	7	L	10.6451
S061	M	1	2	0	1	0.5	2	R	0.966345
S061	M	3	8	1	5	0.625	8	R	2.02197
S061	M	2	7	1	5	0.714286	7	R	1.47912
S061	M	7	1	1	6	0.857143	7	L	0.947898
S061	M	6	3	1	3	0.5	6	L	2.44937
S061	M	1	7	1	6	0.857143	7	R	1.5633
S061	M	2	6	1	4	0.666667	6	R	1.22723
S061	M	4	1	1	3	0.75	4	L	3.12663
S061	M	7	3	1	4	0.571429	7	L	0.95606
S061	M	8	4	1	4	0.5	8	L	2.78121
S061	M	5	8	1	3	0.375	8	R	1.75466
S061	M	1	6	1	5	0.833333	6	R	1.21502
S061	M	4	7	1	3	0.428571	7	R	2.11621
S061	M	2	3	0	1	0.333333	3	R	2.09363
S061	M	3	7	1	4	0.571429	7	R	1.61844
S061	M	5	1	1	4	0.8	5	L	2.46394
S061	M	6	1	1	5	0.833333	6	L	1.19343
S061	M	8	2	1	6	0.75	8	L	0.833139
S061	M	5	6	1	1	0.166667	6	R	1.66469
S061	M	2	5	1	3	0.6	5	R	1.57101
S061	M	2	8	1	6	0.75	8	R	1.39952
S061	M	1	8	1	7	0.875	8	R	1.75227
S061	M	4	8	1	4	0.5	8	R	1.6958
S061	M	5	2	1	3	0.6	5	L	1.0299
S061	M	7	8	0	1	0.125	8	R	0.979783
S061	M	4	6	1	2	0.333333	6	R	1.59573
S061	M	2	4	1	2	0.5	4	R	1.13889
S061	M	4	6	1	2	0.333333	6	R	2.40958
S061	M	5	4	1	1	0.2	5	L	0.868217
S061	M	7	8	0	1	0.125	8	R	0.987319
S061	M	7	2	1	5	0.714286	7	L	1.63513
S061	M	7	4	1	3	0.428571	7	L	5.77662
S061	M	6	1	1	5	0.833333	6	L	0.943026
S061	M	5	3	1	2	0.4	5	L	1.11082
S061	M	2	3	1	1	0.333333	3	R	1.76406
S061	M	7	5	1	2	0.285714	7	L	1.02925
S061	M	8	3	1	5	0.625	8	L	1.05031
S061	M	5	2	1	3	0.6	5	L	1.45626
S061	M	2	5	1	3	0.6	5	R	3.12365
S061	M	6	7	1	1	0.142857	7	R	2.56082
S061	M	2	4	0	2	0.5	4	R	1.80997
S061	M	4	5	0	1	0.2	5	R	4.4514
S061	M	4	5	1	1	0.2	5	R	5.08148
S061	M	8	6	1	2	0.25	8	L	62.0311
S061	M	1	5	0	4	0.8	5	R	4.06599
S061	M	1	8	1	7	0.875	8	R	2.31241
S061	M	7	5	1	2	0.285714	7	L	1.06153
S061	M	6	2	1	4	0.666667	6	L	3.30804
S061	M	8	5	1	3	0.375	8	L	1.00111
S061	M	3	4	0	1	0.25	4	R	1.49742
S061	M	3	4	0	1	0.25	4	R	1.03689
S061	M	6	8	0	2	0.25	8	R	3.49693
S061	M	4	2	1	2	0.5	4	L	0.896754
S061	M	3	2	1	1	0.333333	3	L	1.09963
S061	M	5	4	1	1	0.2	5	L	1.53992
S061	M	1	3	0	2	0.666667	3	R	1.1865
S061	M	8	7	1	1	0.125	8	L	2.24533
S061	M	8	5	1	3	0.375	8	L	1.19604
S061	M	6	4	1	2	0.333333	6	L	3.41295
S061	M	7	6	1	1	0.142857	7	L	1.16005
S061	M	5	6	0	1	0.166667	6	R	3.53725
S061	M	4	2	1	2	0.5	4	L	4.80081
S061	M	3	6	0	3	0.5	6	R	1.19636
S061	M	5	3	1	2	0.4	5	L	1.95154
S061	M	4	7	0	3	0.428571	7	R	1.79968
S020	F	3	4	0	1	0.25	4	R	1.13389
S020	F	1	8	1	7	0.875	8	R	1.35875
S020	F	7	5	0	2	0.285714	7	L	1.30796
S020	F	4	8	1	4	0.5	8	R	0.893792
S020	F	2	3	0	1	0.333333	3	R	5.56343
S020	F	8	1	1	7	0.875	8	L	1.06761
S020	F	7	5	1	2	0.285714	7	L	1.11924
S020	F	7	3	1	4	0.571429	7	L	1.01063
S020	F	2	7	1	5	0.714286	7	R	1.32817
S020	F	5	4	0	1	0.2	5	L	2.49482
S020	F	8	3	1	5	0.625	8	L	0.918624
S020	F	4	2	1	2	0.5	4	L	0.874786
S020	F	1	7	1	6	0.857143	7	R	1.04853
S020	F	3	6	1	3	0.5	6	R	1.07665
S020	F	2	8	1	6	0.75	8	R	1.15023
S020	F	6	8	1	2	0.25	8	R	0.913034
S020	F	2	1	0	1	0.5	2	L	1.49299
S020	F	1	5	1	4	0.8	5	R	1.17339
S020	F	5	6	1	1	0.166667	6	R	1.03748
S020	F	6	3	1	3	0.5	6	L	1.54726
S020	F	8	7	1	1	0.125	8	L	0.871735
S020	F	3	7	1	4	0.571429	7	R	0.954524
S020	F	5	1	1	4	0.8	5	L	1.06732
S020	F	3	2	0	1	0.333333	3	L	1.37055
S020	F	6	5	1	1	0.166667	6	L	1.33509
S020	F	4	7	1	3	0.428571	7	R	0.858643
S020	F	8	1	1	7	0.875	8	L	1.61891
S020	F	1	2	1	1	0.5	2	R	1.12068
S020	F	3	1	0	2	0.666667	3	L	1.54234
S020	F	1	8	1	7	0.875	8	R	1.06736
S020	F	6	7	1	1	0.142857	7	R	1.43167
S020	F	6	2	1	4	0.666667	6	L	1.12559
S020	F	8	3	1	5	0.625	8	L	1.69011
S020	F	4	5	1	1	0.2	5	R	1.114
S020	F	8	4	1	4	0.5	8	L	0.982119
S020	F	5	2	1	3	0.6	5	L	2.05995
S020	F	6	8	1	2	0.25	8	R	1.04457
S020	F	1	7	1	6	0.857143	7	R	0.855846
S020	F	2	8	1	6	0.75	8	R	1.02833
S020	F	5	1	1	4	0.8	5	L	3.82723
S020	F	7	4	1	3	0.428571	7	L	1.58241
S020	F	7	6	1	1	0.142857	7	L	1.65596
S020	F	6	1	1	5	0.833333	6	L	5.16641
S020	F	3	4	1	1	0.25	4	R	5.50304
S020	F	4	1	1	3	0.75	4	L	1.84992
S020	F	1	3	1	2	0.666667	3	R	1.17639
S020	F	5	6	0	1	0.166667	6	R	0.781847
S020	F	2	5	1	3	0.6	5	R	0.949678
S020	F	7	3	1	4	0.571429	7	L	2.33875
S020	F	7	8	1	1	0.125	8	R	0.775787
S020	F	4	7	1	3	0.428571	7	R	1.18703
S020	F	7	6	0	1	0.142857	7	L	1.05843
S020	F	2	7	1	5	0.714286	7	R	1.34519
S020	F	3	6	1	3	0.5	6	R	1.06745
S020	F	8	5	0	3	0.375	8	L	1.22762
S020	F	8	2	1	6	0.75	8	L	0.972442
S020	F	2	1	1	1	0.5	2	L	1.08768
S020	F	4	2	1	2	0.5	4	L	0.998058
S020	F	3	7	1	4	0.571429	7	R	1.21164
S020	F	1	4	1	3	0.75	4	R	1.36272
S020	F	6	3	1	3	0.5	6	L	0.899701
S020	F	6	4	1	2	0.333333	6	L	1.71055
S020	F	5	4	0	1	0.2	5	L	1.29313
S020	F	4	8	1	4	0.5	8	R	1.19618
S020	F	2	6	0	4	0.666667	6	R	1.31789
S020	F	7	2	1	5	0.714286	7	L	1.05935
S020	F	3	5	1	2	0.4	5	R	1.74832
S020	F	2	4	1	2	0.5	4	R	1.0478
S020	F	6	7	1	1	0.142857	7	R	1.12376
S020	F	1	6	1	5	0.833333	6	R	2.73529
S020	F	7	4	1	3	0.428571	7	L	2.10648
S020	F	3	8	1	5	0.625	8	R	1.54259
S020	F	5	7	1	2	0.285714	7	R	3.54202
S020	F	4	3	0	1	0.25	4	L	1.28032
S020	F	4	6	1	2	0.333333	6	R	1.23902
S020	F	6	2	1	4	0.666667	6	L	1.19414
S020	F	1	2	1	1	0.5	2	R	3.02642
S020	F	4	3	0	1	0.25	4	L	1.21423
S020	F	4	1	0	3	0.75	4	L	2.92885
S020	F	8	6	0	2	0.25	8	L	0.998557
S020	F	4	5	1	1	0.2	5	R	0.885228
S020	F	8	6	0	2	0.25	8	L	0.895612
S020	F	8	5	1	3	0.375	8	L	3.61836
S020	F	1	3	1	2	0.666667	3	R	3.18723
S020	F	2	6	1	4	0.666667	6	R	0.996196
S020	F	1	6	1	5	0.833333	6	R	0.950845
S020	F	6	5	1	1	0.166667	6	L	1.0958
S020	F	5	8	1	3	0.375	8	R	0.925874
S020	F	6	1	0	5	0.833333	6	L	2.08681
S020	F	6	4	0	2	0.333333	6	L	0.820596
S020	F	8	7	1	1	0.125	8	L	1.40168
S020	F	3	2	1	1	0.333333	3	L	0.974034
S020	F	3	1	0	2	0.666667	3	L	4.35311
S020	F	7	2	1	5	0.714286	7	L	0.921138
S020	F	2	4	0	2	0.5	4	R	1.31348
S020	F	2	3	1	1	0.333333	3	R	2.4691
S020	F	4	6	1	2	0.333333	6	R	1.33034
S020	F	7	1	1	6	0.857143	7	L	1.20382
S020	F	5	7	1	2	0.285714	7	R	0.792121
S020	F	5	3	0	2	0.4	5	L	0.997106
S020	F	5	8	1	3	0.375	8	R	0.851492
S020	F	7	8	1	1	0.125	8	R	1.04798
S020	F	3	8	1	5	0.625	8	R	0.944721
S020	F	5	3	0	2	0.4	5	L	1.16919
S020	F	7	1	1	6	0.857143	7	L	1.15265
S020	F	1	4	1	3	0.75	4	R	1.15973
S020	F	2	5	1	3	0.6	5	R	1.37586
S020	F	8	4	1	4	0.5	8	L	0.864389
S020	F	8	2	1	6	0.75	8	L	1.21543
S020	F	5	2	1	3	0.6	5	L	0.857923
S020	F	3	5	1	2	0.4	5	R	1.59717
S020	F	1	5	1	4	0.8	5	R	1.47327
S020	F	5	2	1	3	0.6	5	L	0.868278
S020	F	4	5	0	1	0.2	5	R	1.5083
S020	F	8	2	1	6	0.75	8	L	0.981898
S020	F	3	1	1	2	0.666667	3	L	1.16229
S020	F	4	1	1	3	0.75	4	L	0.858431
S020	F	8	5	1	3	0.375	8	L	1.05057
S020	F	4	2	1	2	0.5	4	L	0.833757
S020	F	5	8	0	3	0.375	8	R	0.9816
S020	F	8	2	1	6	0.75	8	L	1.41547
S020	F	4	3	0	1	0.25	4	L	1.42768
S020	F	4	7	0	3	0.428571	7	R	0.876347
S020	F	5	3	1	2	0.4	5	L	0.936762
S020	F	6	4	1	2	0.333333	6	L	0.924907
S020	F	8	7	0	1	0.125	8	L	4.18984
S020	F	5	1	1	4	0.8	5	L	1.76649
S020	F	1	7	1	6	0.857143	7	R	1.62054
S020	F	6	2	1	4	0.666667	6	L	1.5234
S020	F	4	2	1	2	0.5	4	L	0.664837
S020	F	6	5	0	1	0.166667	6	L	1.05683
S020	F	2	6	1	4	0.666667	6	R	1.90127
S020	F	8	4	1	4	0.5	8	L	1.38414
S020	F	7	8	0	1	0.125	8	R	0.864777
S020	F	1	6	1	5	0.833333	6	R	1.15857
S020	F	7	8	0	1	0.125	8	R	0.998973
S020	F	2	3	1	1	0.333333	3	R	2.933
S020	F	1	8	1	7	0.875	8	R	1.17028
S020	F	8	7	0	1	0.125	8	L	2.05338
S020	F	3	5	0	2	0.4	5	R	2.32956
S020	F	4	1	1	3	0.75	4	L	0.993313
S020	F	2	7	1	5	0.714286	7	R	1.12555
S020	F	6	7	0	1	0.142857	7	R	1.3713
S020	F	5	1	1	4	0.8	5	L	1.51206
S020	F	3	1	0	2	0.666667	3	L	1.88139
S020	F	5	4	1	1	0.2	5	L	0.909752
S020	F	6	2	1	4	0.666667	6	L	0.991995
S020	F	7	6	1	1	0.142857	7	L	0.898343
S020	F	3	6	1	3	0.5	6	R	1.17044
S020	F	7	1	1	6	0.857143	7	L	3.49469
S020	F	2	4	1	2	0.5	4	R	3.29013
S020	F	1	5	1	4	0.8	5	R	0.976138
S020	F	4	8	0	4	0.5	8	R	1.29799
S020	F	2	3	1	1	0.333333	3	R	1.73502
S020	F	1	2	1	1	0.5	2	R	0.831415
S020	F	7	4	1	3	0.428571	7	L	1.17168
S020	F	7	3	1	4	0.571429	7	L	1.88031
S020	F	2	1	1	1	0.5	2	L	2.95955
S020	F	5	6	1	1	0.166667	6	R	1.29507
S020	F	4	5	0	1	0.2	5	R	1.12253
S020	F	7	2	1	5	0.714286	7	L	0.861207
S020	F	7	2	1	5	0.714286	7	L	0.941337
S020	F	8	6	0	2	0.25	8	L	0.954946
S020	F	8	1	1	7	0.875	8	L	1.60534
S020	F	1	6	1	5	0.833333	6	R	1.27831
S020	F	2	8	1	6	0.75	8	R	1.09499
S020	F	3	5	1	2	0.4	5	R	0.757604
S020	F	3	8	1	5	0.625	8	R	0.991865
S020	F	4	6	0	2	0.333333	6	R	0.97468
S020	F	6	5	0	1	0.166667	6	L	1.244
S020	F	5	7	0	2	0.285714	7	R	0.959779
S020	F	4	7	1	3	0.428571	7	R	1.17162
S020	F	3	2	1	1	0.333333	3	L	1.18845
S020	F	8	6	1	2	0.25	8	L	1.05014
S020	F	8	3	1	5	0.625	8	L	0.773746
S020	F	2	1	0	1	0.5	2	L	2.29127
S020	F	6	8	0	2	0.25	8	R	1.13778
S020	F	7	1	1	6	0.857143	7	L	2.39065
S020	F	6	3	1	3	0.5	6	L	1.56417
S020	F	2	4	1	2	0.5	4	R	0.840963
S020	F	3	6	1	3	0.5	6	R	2.59589
S020	F	2	8	1	6	0.75	8	R	1.12282
S020	F	5	2	1	3	0.6	5	L	2.83545
S020	F	1	4	1	3	0.75	4	R	1.11603
S020	F	3	4	1	1	0.25	4	R	0.766624
S020	F	3	7	1	4	0.571429	7	R	1.39815
S020	F	1	8	1	7	0.875	8	R	0.833226
S020	F	4	8	1	4	0.5	8	R	0.925956
S020	F	7	3	1	4	0.571429	7	L	1.9907
S020	F	2	5	1	3	0.6	5	R	0.846912
S020	F	5	4	0	1	0.2	5	L	1.02731
S020	F	8	3	1	5	0.625	8	L	2.84795
S020	F	5	3	1	2	0.4	5	L	2.78876
S020	F	1	7	1	6	0.857143	7	R	1.05395
S020	F	8	4	1	4	0.5	8	L	0.88609
S020	F	6	4	1	2	0.333333	6	L	1.03143
S020	F	1	3	1	2	0.666667	3	R	0.960435
S020	F	6	1	1	5	0.833333	6	L	1.86409
S020	F	6	1	1	5	0.833333	6	L	0.938959
S020	F	7	6	1	1	0.142857	7	L	0.974729
S020	F	5	6	1	1	0.166667	6	R	1.06599
S020	F	1	3	1	2	0.666667	3	R	0.844731
S020	F	4	3	1	1	0.25	4	L	2.33383
S020	F	6	8	0	2	0.25	8	R	0.951327
S020	F	1	5	1	4	0.8	5	R	1.30608
S020	F	3	2	1	1	0.333333	3	L	0.849548
S020	F	7	5	0	2	0.285714	7	L	0.941376
S020	F	1	2	1	1	0.5	2	R	1.19215
S020	F	4	6	1	2	0.333333	6	R	0.999715
S020	F	6	7	0	1	0.142857	7	R	1.66056
S020	F	2	5	1	3	0.6	5	R	1.10641
S020	F	3	4	1	1	0.25	4	R	1.03549
S020	F	7	5	1	2	0.285714	7	L	1.41468
S020	F	1	4	1	3	0.75	4	R	1.09891
S020	F	8	1	1	7	0.875	8	L	1.98278
S020	F	8	5	1	3	0.375	8	L	0.939927
S020	F	7	4	0	3	0.428571	7	L	1.87483
S020	F	3	7	1	4	0.571429	7	R	0.893965
S020	F	2	6	1	4	0.666667	6	R	1.03372
S020	F	5	8	1	3	0.375	8	R	0.926837
S020	F	3	8	1	5	0.625	8	R	0.871061
S020	F	2	7	1	5	0.714286	7	R	0.913331
S020	F	6	3	0	3	0.5	6	L	0.819657
S020	F	5	7	1	2	0.285714	7	R	0.940023
S020	F	1	6	1	5	0.833333	6	R	0.868699
S020	F	4	1	0	3	0.75	4	L	0.93502
S020	F	6	5	0	1	0.166667	6	L	1.11943
S020	F	3	4	0	1	0.25	4	R	2.10535
S020	F	5	3	1	2	0.4	5	L	0.714695
S020	F	7	1	1	6	0.857143	7	L	1.42722
S020	F	6	3	1	3	0.5	6	L	0.858535
S020	F	5	6	0	1	0.166667	6	R	1.12225
S020	F	1	2	1	1	0.5	2	R	1.24613
S020	F	4	2	1	2	0.5	4	L	3.40981
S020	F	3	1	0	2	0.666667	3	L	1.19616
S020	F	6	1	1	5	0.833333	6	L	0.929938
S020	F	3	5	1	2	0.4	5	R	0.927534
S020	F	3	4	0	1	0.25	4	R	0.865465
S020	F	2	7	1	5	0.714286	7	R	0.936207
S020	F	7	6	0	1	0.142857	7	L	0.96742
S020	F	6	4	0	2	0.333333	6	L	0.97795
S020	F	7	4	1	3	0.428571	7	L	1.96746
S020	F	8	1	1	7	0.875	8	L	1.14442
S020	F	3	6	1	3	0.5	6	R	0.766742
S020	F	5	2	1	3	0.6	5	L	2.02902
S020	F	8	5	1	3	0.375	8	L	1.18424
S020	F	8	5	1	3	0.375	8	L	1.25895
S020	F	7	5	0	2	0.285714	7	L	1.07823
S020	F	3	8	1	5	0.625	8	R	1.26326
S020	F	3	2	0	1	0.333333	3	L	7.97324
S020	F	1	5	1	4	0.8	5	R	3.22472
S020	F	1	7	1	6	0.857143	7	R	0.940322
S020	F	5	7	0	2	0.285714	7	R	1.02364
S020	F	1	8	1	7	0.875	8	R	1.03314
S020	F	5	1	1	4	0.8	5	L	1.83684
S020	F	8	2	1	6	0.75	8	L	0.866933
S020	F	6	4	1	2	0.333333	6	L	1.0272
S020	F	4	7	1	3	0.428571	7	R	1.00975
S020	F	4	5	0	1	0.2	5	R	1.37977
S020	F	7	3	1	4	0.571429	7	L	1.0298
S020	F	1	5	1	4	0.8	5	R	1.2072
S020	F	6	7	0	1	0.142857	7	R	1.30601
S020	F	8	7	0	1	0.125	8	L	1.19938
S020	F	7	8	0	1	0.125	8	R	0.990755
S020	F	8	6	1	2	0.25	8	L	1.45467
S020	F	1	6	1	5	0.833333	6	R	2.40153
S020	F	7	8	1	1	0.125	8	R	0.942106
S020	F	8	1	1	7	0.875	8	L	0.903842
S020	F	5	8	1	3	0.375	8	R	0.9936
S020	F	7	2	1	5	0.714286	7	L	1.09837
S020	F	3	7	1	4	0.571429	7	R	2.23396
S020	F	6	5	0	1	0.166667	6	L	2.377
S020	F	5	6	1	1	0.166667	6	R	3.9623
S020	F	5	1	1	4	0.8	5	L	1.12599
S020	F	7	6	0	1	0.142857	7	L	0.991771
S020	F	7	4	1	3	0.428571	7	L	1.34287
S020	F	2	8	1	6	0.75	8	R	2.27419
S020	F	4	7	1	3	0.428571	7	R	1.39834
S020	F	3	2	0	1	0.333333	3	L	2.96488
S020	F	4	5	1	1	0.2	5	R	1.35076
S020	F	1	8	1	7	0.875	8	R	1.18447
S020	F	1	4	1	3	0.75	4	R	1.20684
S020	F	4	6	1	2	0.333333	6	R	1.42084
S020	F	2	1	0	1	0.5	2	L	4.87964
S020	F	2	1	1	1	0.5	2	L	0.988079
S020	F	8	3	1	5	0.625	8	L	1.2889
S020	F	2	5	0	3	0.6	5	R	1.02866
S020	F	3	1	1	2	0.666667	3	L	1.12062
S020	F	6	2	1	4	0.666667	6	L	1.41505
S020	F	8	3	1	5	0.625	8	L	1.17005
S020	F	1	3	1	2	0.666667	3	R	4.16494
S020	F	5	3	1	2	0.4	5	L	0.961956
S020	F	6	8	1	2	0.25	8	R	1.60701
S020	F	2	4	0	2	0.5	4	R	2.069
S020	F	1	4	1	3	0.75	4	R	1.295
S020	F	4	8	1	4	0.5	8	R	1.11876
S020	F	6	1	1	5	0.833333	6	L	0.856161
S020	F	1	2	1	1	0.5	2	R	0.897338
S020	F	3	7	1	4	0.571429	7	R	1.35209
S020	F	4	3	1	1	0.25	4	L	1.02023
S020	F	2	6	0	4	0.666667	6	R	1.13688
S020	F	5	4	1	1	0.2	5	L	1.57283
S020	F	2	7	1	5	0.714286	7	R	1.16376
S020	F	5	7	0	2	0.285714	7	R	1.15655
S020	F	2	3	1	1	0.333333	3	R	1.84843
S020	F	3	8	1	5	0.625	8	R	0.968658
S020	F	4	3	0	1	0.25	4	L	2.41021
S020	F	7	5	1	2	0.285714	7	L	1.23275
S020	F	3	6	1	3	0.5	6	R	0.852371
S020	F	2	8	1	6	0.75	8	R	0.811383
S020	F	8	7	1	1	0.125	8	L	1.18759
S020	F	5	2	1	3	0.6	5	L	2.05238
S020	F	6	7	0	1	0.142857	7	R	1.6154
S020	F	1	7	1	6	0.857143	7	R	1.03795
S020	F	2	5	1	3	0.6	5	R	1.20153
S020	F	8	2	1	6	0.75	8	L	0.947129
S020	F	4	8	1	4	0.5	8	R	0.929049
S020	F	5	8	1	3	0.375	8	R	0.911814
S020	F	4	2	1	2	0.5	4	L	3.00034
S020	F	2	3	1	1	0.333333	3	R	0.917075
S020	F	7	1	0	6	0.857143	7	L	0.914764
S020	F	5	4	0	1	0.2	5	L	0.695023
S020	F	4	1	1	3	0.75	4	L	1.35155
S020	F	6	2	1	4	0.666667	6	L	0.946537
S020	F	7	2	0	5	0.714286	7	L	1.52378
S020	F	2	4	1	2	0.5	4	R	0.956288
S020	F	6	8	1	2	0.25	8	R	0.931198
S020	F	8	4	1	4	0.5	8	L	2.90513
S020	F	8	4	1	4	0.5	8	L	1.88163
S020	F	1	3	1	2	0.666667	3	R	0.911051
S020	F	8	6	0	2	0.25	8	L	1.03904
S020	F	6	3	0	3	0.5	6	L	0.747291
S020	F	3	5	1	2	0.4	5	R	1.03523
S020	F	4	6	1	2	0.333333	6	R	1.16563
S020	F	7	3	1	4	0.571429	7	L	1.24471
S020	F	2	6	1	4	0.666667	6	R	2.95975
S020	F	3	4	1	1	0.25	4	R	1.40013
S020	F	2	5	1	3	0.6	5	R	0.894047
S020	F	8	7	1	1	0.125	8	L	1.16879
S020	F	6	2	1	4	0.666667	6	L	1.42243
S020	F	7	1	1	6	0.857143	7	L	3.52808
S020	F	1	8	1	7	0.875	8	R	0.839206
S020	F	5	7	1	2	0.285714	7	R	0.881606
S020	F	4	3	0	1	0.25	4	L	1.57863
S020	F	6	1	1	5	0.833333	6	L	1.03781
S020	F	2	3	1	1	0.333333	3	R	0.873788
S020	F	5	3	0	2	0.4	5	L	1.32567
S020	F	6	3	1	3	0.5	6	L	3.42494
S020	F	6	7	0	1	0.142857	7	R	2.76476
S020	F	5	2	1	3	0.6	5	L	1.24264
S020	F	4	8	1	4	0.5	8	R	1.08711
S020	F	7	5	1	2	0.285714	7	L	2.74569
S020	F	4	6	1	2	0.333333	6	R	1.02826
S020	F	5	8	1	3	0.375	8	R	1.0164
S020	F	3	8	1	5	0.625	8	R	1.96591
S020	F	6	4	1	2	0.333333	6	L	1.21788
S020	F	7	3	1	4	0.571429	7	L	1.91737
S020	F	1	4	1	3	0.75	4	R	0.820054
S020	F	3	1	1	2	0.666667	3	L	1.98949
S020	F	7	4	1	3	0.428571	7	L	1.15211
S020	F	2	6	1	4	0.666667	6	R	1.25861
S020	F	6	3	1	3	0.5	6	L	1.95048
S020	F	1	7	1	6	0.857143	7	R	0.943287
S020	F	2	3	1	1	0.333333	3	R	1.05651
S020	F	7	8	1	1	0.125	8	R	1.00504
S020	F	5	7	1	2	0.285714	7	R	1.00779
S020	F	1	6	1	5	0.833333	6	R	0.97691
S020	F	6	2	1	4	0.666667	6	L	1.17341
S020	F	5	6	1	1	0.166667	6	R	1.02696
S020	F	5	4	0	1	0.2	5	L	0.864507
S020	F	2	4	0	2	0.5	4	R	1.05282
S020	F	8	6	1	2	0.25	8	L	1.34785
S020	F	2	7	1	5	0.714286	7	R	1.39408
S020	F	8	4	1	4	0.5	8	L	1.01059
S020	F	4	3	1	1	0.25	4	L	1.92382
S020	F	8	2	1	6	0.75	8	L	1.39405
S020	F	5	8	1	3	0.375	8	R	1.10623
S020	F	5	3	1	2	0.4	5	L	0.826871
S020	F	3	2	1	1	0.333333	3	L	1.06984
S020	F	8	1	1	7	0.875	8	L	0.950232
S020	F	7	3	1	4	0.571429	7	L	1.31157
S020	F	1	5	1	4	0.8	5	R	4.64577
S020	F	3	1	1	2	0.666667	3	L	1.60122
S020	F	3	5	1	2	0.4	5	R	1.05424
S020	F	7	6	0	1	0.142857	7	L	1.02565
S020	F	2	8	1	6	0.75	8	R	1.08932
S020	F	1	6	1	5	0.833333	6	R	0.926589
S020	F	3	6	1	3	0.5	6	R	1.15342
S020	F	1	3	1	2	0.666667	3	R	1.0806
S020	F	5	4	1	1	0.2	5	L	1.51296
S020	F	3	2	1	1	0.333333	3	L	2.99675
S020	F	1	5	1	4	0.8	5	R	1.15131
S020	F	1	7	1	6	0.857143	7	R	1.31984
S020	F	7	5	1	2	0.285714	7	L	1.04621
S020	F	7	1	1	6	0.857143	7	L	1.73532
S020	F	1	4	1	3	0.75	4	R	1.14156
S020	F	1	3	0	2	0.666667	3	R	1.47746
S020	F	7	2	1	5	0.714286	7	L	1.34342
S020	F	8	1	1	7	0.875	8	L	2.44317
S020	F	8	4	0	4	0.5	8	L	0.917291
S020	F	8	3	1	5	0.625	8	L	1.93871
S020	F	6	8	0	2	0.25	8	R	3.32498
S020	F	7	6	1	1	0.142857	7	L	1.96886
S020	F	5	1	0	4	0.8	5	L	2.17191
S020	F	2	1	0	1	0.5	2	L	2.09584
S020	F	4	2	0	2	0.5	4	L	1.0826
S020	F	1	8	1	7	0.875	8	R	1.10473
S020	F	1	2	1	1	0.5	2	R	2.80616
S020	F	2	5	1	3	0.6	5	R	1.13113
S020	F	7	2	1	5	0.714286	7	L	1.51513
S020	F	5	6	1	1	0.166667	6	R	0.996065
S020	F	3	8	1	5	0.625	8	R	0.842199
S020	F	5	1	0	4	0.8	5	L	3.69931
S020	F	3	7	1	4	0.571429	7	R	1.0652
S020	F	4	5	1	1	0.2	5	R	0.764367
S020	F	7	8	1	1	0.125	8	R	0.755202
S020	F	4	8	1	4	0.5	8	R	0.98571
S020	F	4	2	1	2	0.5	4	L	5.474
S020	F	2	8	1	6	0.75	8	R	1.07386
S020	F	8	5	0	3	0.375	8	L	0.781902
S020	F	4	7	1	3	0.428571	7	R	0.9412
S020	F	4	1	1	3	0.75	4	L	1.47956
S020	F	6	7	1	1	0.142857	7	R	0.792203
S020	F	6	8	1	2	0.25	8	R	0.819714
S020	F	8	5	0	3	0.375	8	L	0.690749
S020	F	2	6	1	4	0.666667	6	R	1.24375
S020	F	8	2	1	6	0.75	8	L	0.937676
S020	F	6	4	1	2	0.333333	6	L	0.87728
S020	F	8	3	0	5	0.625	8	L	0.82666
S020	F	4	1	1	3	0.75	4	L	2.48495
S020	F	3	6	1	3	0.5	6	R	0.84087
S020	F	5	2	1	3	0.6	5	L	1.53389
S020	F	4	7	1	3	0.428571	7	R	0.818939
S020	F	4	5	1	1	0.2	5	R	0.896193
S020	F	3	5	1	2	0.4	5	R	0.962533
S020	F	2	1	1	1	0.5	2	L	0.912871
S020	F	7	4	1	3	0.428571	7	L	1.98005
S020	F	8	7	1	1	0.125	8	L	1.11094
S020	F	4	6	1	2	0.333333	6	R	6.47008
S020	F	2	4	1	2	0.5	4	R	0.855805
S020	F	6	5	1	1	0.166667	6	L	1.8377
S020	F	3	4	1	1	0.25	4	R	0.923304
S020	F	1	2	1	1	0.5	2	R	1.20499
S020	F	3	7	1	4	0.571429	7	R	1.16788
S020	F	6	1	1	5	0.833333	6	L	1.37247
S020	F	6	5	0	1	0.166667	6	L	0.860979
S020	F	2	7	1	5	0.714286	7	R	0.990816
S020	F	8	6	0	2	0.25	8	L	0.948249
S020	F	3	1	1	2	0.666667	3	L	1.85893
S020	F	1	7	1	6	0.857143	7	R	3.10473
S020	F	8	5	1	3	0.375	8	L	0.936674
S020	F	4	2	1	2	0.5	4	L	0.975316
S020	F	5	8	1	3	0.375	8	R	0.815157
S020	F	3	7	1	4	0.571429	7	R	2.83796
S020	F	4	6	0	2	0.333333	6	R	2.70947
S020	F	3	8	1	5	0.625	8	R	1.05008
S020	F	2	4	1	2	0.5	4	R	1.96275
S020	F	8	1	1	7	0.875	8	L	3.11063
S020	F	5	4	0	1	0.2	5	L	1.86724
S020	F	4	7	1	3	0.428571	7	R	1.48955
S020	F	2	5	1	3	0.6	5	R	1.09122
S020	F	4	5	1	1	0.2	5	R	1.0745
S020	F	6	8	0	2	0.25	8	R	1.38416
S020	F	2	7	1	5	0.714286	7	R	1.48403
S020	F	3	2	0	1	0.333333	3	L	1.0748
S020	F	8	7	0	1	0.125	8	L	0.983272
S020	F	7	3	0	4	0.571429	7	L	1.07285
S020	F	1	3	1	2	0.666667	3	R	0.937277
S020	F	6	2	1	4	0.666667	6	L	1.49326
S020	F	1	2	1	1	0.5	2	R	3.69156
S020	F	7	6	0	1	0.142857	7	L	1.11245
S020	F	8	7	0	1	0.125	8	L	1.05905
S020	F	7	8	1	1	0.125	8	R	1.31374
S020	F	2	8	1	6	0.75	8	R	1.12308
S020	F	5	7	1	2	0.285714	7	R	3.4317
S020	F	7	2	1	5	0.714286	7	L	1.03453
S020	F	4	8	1	4	0.5	8	R	0.99767
S020	F	3	2	1	1	0.333333	3	L	1.37961
S020	F	6	2	1	4	0.666667	6	L	1.09895
S020	F	6	5	1	1	0.166667	6	L	1.40063
S020	F	3	6	1	3	0.5	6	R	0.882874
S020	F	4	3	1	1	0.25	4	L	1.84296
S020	F	7	5	1	2	0.285714	7	L	0.898581
S020	F	5	7	1	2	0.285714	7	R	0.943217
S020	F	5	4	0	1	0.2	5	L	2.00165
S020	F	6	4	1	2	0.333333	6	L	1.04496
S020	F	5	2	1	3	0.6	5	L	1.63413
S020	F	7	6	1	1	0.142857	7	L	1.03739
S020	F	8	3	1	5	0.625	8	L	1.57636
S020	F	5	3	1	2	0.4	5	L	2.00886
S020	F	2	4	1	2	0.5	4	R	4.81499
S020	F	7	5	0	2	0.285714	7	L	1.06367
S020	F	2	1	0	1	0.5	2	L	7.41342
S020	F	5	2	1	3	0.6	5	L	1.16201
S020	F	3	6	1	3	0.5	6	R	0.994058
S020	F	8	4	1	4	0.5	8	L	1.55644
S020	F	6	3	1	3	0.5	6	L	1.4305
S020	F	7	3	1	4	0.571429	7	L	0.911389
S020	F	2	6	1	4	0.666667	6	R	3.37649
S020	F	8	2	1	6	0.75	8	L	1.02849
S020	F	4	8	0	4	0.5	8	R	1.18776
S020	F	6	7	0	1	0.142857	7	R	1.26897
S020	F	5	1	1	4	0.8	5	L	0.915366
S020	F	6	5	1	1	0.166667	6	L	2.1919
S020	F	5	8	1	3	0.375	8	R	1.21829
S020	F	1	3	1	2	0.666667	3	R	1.33456
S020	F	4	2	1	2	0.5	4	L	1.64043
S020	F	4	7	1	3	0.428571	7	R	1.0556
S020	F	1	8	1	7	0.875	8	R	0.819598
S020	F	8	4	1	4	0.5	8	L	1.14111
S020	F	2	5	1	3	0.6	5	R	1.44991
S020	F	1	5	1	4	0.8	5	R	2.18174
S020	F	2	3	1	1	0.333333	3	R	2.93274
S020	F	2	6	1	4	0.666667	6	R	1.39945
S020	F	7	1	1	6	0.857143	7	L	1.16132
S020	F	3	1	1	2	0.666667	3	L	3.04628
S020	F	7	1	1	6	0.857143	7	L	1.1148
S020	F	3	8	1	5	0.625	8	R	1.34279
S020	F	7	8	1	1	0.125	8	R	1.05137
S020	F	1	8	1	7	0.875	8	R	1.0555
S020	F	6	3	1	3	0.5	6	L	1.35948
S020	F	6	4	0	2	0.333333	6	L	1.72865
S020	F	5	1	1	4	0.8	5	L	2.37536
S020	F	3	4	1	1	0.25	4	R	1.42294
S020	F	2	8	1	6	0.75	8	R	1.18404
S020	F	4	1	1	3	0.75	4	L	0.971579
S020	F	3	7	1	4	0.571429	7	R	1.06358
S020	F	6	8	1	2	0.25	8	R	1.10892
S020	F	1	5	1	4	0.8	5	R	1.09905
S020	F	4	1	1	3	0.75	4	L	1.13528
S020	F	5	6	1	1	0.166667	6	R	1.0354
S020	F	2	7	1	5	0.714286	7	R	0.894592
S020	F	8	6	0	2	0.25	8	L	1.16874
S020	F	8	6	1	2	0.25	8	L	1.67116
S020	F	6	1	1	5	0.833333	6	L	0.985498
S020	F	2	1	1	1	0.5	2	L	0.757112
S020	F	5	6	0	1	0.166667	6	R	1.51512
S020	F	1	4	1	3	0.75	4	R	0.981197
S020	F	8	3	1	5	0.625	8	L	0.981065
S020	F	3	4	0	1	0.25	4	R	1.84602
S020	F	4	5	1	1	0.2	5	R	1.50602
S020	F	1	6	1	5	0.833333	6	R	0.984061
S020	F	7	4	0	3	0.428571	7	L	1.19985
S020	F	7	2	1	5	0.714286	7	L	2.15241
S020	F	4	3	0	1	0.25	4	L	1.1382
S020	F	1	4	1	3	0.75	4	R	0.968237
S020	F	3	5	1	2	0.4	5	R	0.972441
S020	F	5	3	1	2	0.4	5	L	1.16422
S020	F	1	7	1	6	0.857143	7	R	1.5927
S020	F	3	5	1	2	0.4	5	R	1.01072
S020	F	6	7	1	1	0.142857	7	R	1.15478
S020	F	6	1	1	5	0.833333	6	L	1.50374
S020	F	8	1	1	7	0.875	8	L	1.32037
S020	F	2	3	1	1	0.333333	3	R	0.838905
S020	F	1	2	1	1	0.5	2	R	2.25844
S020	F	4	6	1	2	0.333333	6	R	1.09917
S020	F	1	6	1	5	0.833333	6	R	2.22579
S020	F	8	5	1	3	0.375	8	L	0.848586
S020	F	7	4	1	3	0.428571	7	L	1.06638
S020	F	8	2	1	6	0.75	8	L	1.65494
S020	F	6	7	1	1	0.142857	7	R	1.84567
S020	F	4	8	1	4	0.5	8	R	1.08193
S020	F	5	1	1	4	0.8	5	L	0.860304
S020	F	4	7	1	3	0.428571	7	R	2.69576
S020	F	1	4	1	3	0.75	4	R	0.912607
S020	F	5	6	1	1	0.166667	6	R	4.25837
S020	F	7	1	1	6	0.857143	7	L	2.13785
S020	F	3	7	1	4	0.571429	7	R	1.46264
S020	F	1	7	1	6	0.857143	7	R	0.905762
S020	F	8	2	1	6	0.75	8	L	1.62632
S020	F	1	3	0	2	0.666667	3	R	2.48364
S020	F	2	6	1	4	0.666667	6	R	1.17825
S020	F	5	4	0	1	0.2	5	L	2.09181
S020	F	8	4	1	4	0.5	8	L	1.63486
S020	F	6	1	1	5	0.833333	6	L	3.24596
S020	F	5	3	1	2	0.4	5	L	1.5188
S020	F	3	1	1	2	0.666667	3	L	1.78471
S020	F	3	7	1	4	0.571429	7	R	1.24368
S020	F	7	4	1	3	0.428571	7	L	1.727
S020	F	1	2	1	1	0.5	2	R	1.4819
S020	F	6	5	1	1	0.166667	6	L	2.21537
S020	F	2	8	1	6	0.75	8	R	1.06457
S020	F	1	7	1	6	0.857143	7	R	0.929091
S020	F	2	3	1	1	0.333333	3	R	0.88778
S020	F	3	1	1	2	0.666667	3	L	10.0485
S020	F	2	1	1	1	0.5	2	L	7.34597
S020	F	4	6	1	2	0.333333	6	R	0.699152
S020	F	8	1	1	7	0.875	8	L	2.85375
S020	F	2	7	1	5	0.714286	7	R	1.05381
S020	F	6	4	1	2	0.333333	6	L	1.24718
S020	F	2	4	1	2	0.5	4	R	1.15841
S020	F	7	2	1	5	0.714286	7	L	1.67496
S020	F	8	7	0	1	0.125	8	L	1.16792
S020	F	5	1	1	4	0.8	5	L	1.98323
S020	F	1	6	1	5	0.833333	6	R	1.02831
S020	F	7	3	1	4	0.571429	7	L	0.748206
S020	F	4	1	1	3	0.75	4	L	0.75876
S020	F	7	6	1	1	0.142857	7	L	0.766768
S020	F	4	2	0	2	0.5	4	L	1.09324
S020	F	6	1	1	5	0.833333	6	L	1.15679
S020	F	4	3	0	1	0.25	4	L	0.912149
S020	F	1	3	1	2	0.666667	3	R	1.08472
S020	F	5	2	1	3	0.6	5	L	0.988299
S020	F	6	7	1	1	0.142857	7	R	1.10101
S020	F	2	7	1	5	0.714286	7	R	1.18917
S020	F	2	5	1	3	0.6	5	R	1.06281
S020	F	7	8	0	1	0.125	8	R	1.19417
S020	F	7	1	1	6	0.857143	7	L	2.73364
S020	F	1	4	1	3	0.75	4	R	1.12508
S020	F	6	2	1	4	0.666667	6	L	0.867137
S020	F	3	6	1	3	0.5	6	R	0.974431
S020	F	4	7	1	3	0.428571	7	R	1.09321
S020	F	3	5	1	2	0.4	5	R	1.63961
S020	F	3	4	1	1	0.25	4	R	0.945849
S020	F	5	2	1	3	0.6	5	L	0.924022
S020	F	4	6	0	2	0.333333	6	R	2.84904
S020	F	6	3	1	3	0.5	6	L	3.67467
S020	F	8	3	1	5	0.625	8	L	0.997744
S020	F	6	5	0	1	0.166667	6	L	0.911366
S020	F	8	2	1	6	0.75	8	L	0.939225
S020	F	4	8	1	4	0.5	8	R	1.21729
S020	F	1	6	1	5	0.833333	6	R	2.87275
S020	F	4	1	1	3	0.75	4	L	0.943044
S020	F	3	8	1	5	0.625	8	R	1.43433
S020	F	8	6	1	2	0.25	8	L	1.64726
S020	F	7	5	1	2	0.285714	7	L	1.13418
S020	F	6	8	0	2	0.25	8	R	0.944517
S020	F	7	2	1	5	0.714286	7	L	0.860067
S020	F	2	1	1	1	0.5	2	L	2.39574
S020	F	4	3	1	1	0.25	4	L	1.73353
S020	F	5	4	0	1	0.2	5	L	1.03382
S020	F	8	6	0	2	0.25	8	L	0.964259
S020	F	1	8	1	7	0.875	8	R	0.955816
S020	F	5	8	1	3	0.375	8	R	1.02921
S020	F	8	7	0	1	0.125	8	L	0.898067
S020	F	3	4	0	1	0.25	4	R	1.37586
S020	F	8	5	1	3	0.375	8	L	1.1949
S020	F	6	4	1	2	0.333333	6	L	1.90336
S020	F	2	3	1	1	0.333333	3	R	1.31357
S020	F	2	5	1	3	0.6	5	R	5.22263
S020	F	8	5	0	3	0.375	8	L	0.877969
S020	F	3	6	0	3	0.5	6	R	0.781513
S020	F	3	2	1	1	0.333333	3	L	3.89311
S020	F	5	8	1	3	0.375	8	R	0.871991
S020	F	5	6	1	1	0.166667	6	R	0.876641
S020	F	1	5	1	4	0.8	5	R	0.965066
S020	F	3	2	0	1	0.333333	3	L	1.68253
S020	F	5	7	0	2	0.285714	7	R	1.06645
S020	F	7	5	0	2	0.285714	7	L	0.976461
S020	F	7	8	0	1	0.125	8	R	1.14909
S020	F	2	4	1	2	0.5	4	R	1.11785
S020	F	6	3	1	3	0.5	6	L	1.80723
S020	F	4	2	1	2	0.5	4	L	2.09603
S020	F	2	8	1	6	0.75	8	R	0.825654
S020	F	4	5	1	1	0.2	5	R	1.03696
[truncated: 8,753 more rows]
