# Supplementary material for: Numerical competence in peafowl: small quantity discrimination
Source: Anim Cogn. 2026 May 5;29(1):47. doi: 10.1007/s10071-026-02067-z (PMC13315110; doi:10.1007/s10071-026-02067-z)
Supplement: Supplementary file 2 — Supplementary Material 2 [file 10071_2026_2067_MOESM2_ESM.xlsx]

## Sheet: data
BirdID	Sex	NumberLeftDots	NumberRightDots	CorrectChoice	NumericalDifference	DifferenceRatio	LargerNumber	CorrectSide	LatencyToRespond	Condition
S061	M	3	1	0	2	0.666667	3	L	17.4282	BothSparse
S061	M	5	6	0	1	0.166667	6	R	4.13855	DenseMoreVsSparseLess
S061	M	4	6	0	2	0.333333	6	R	1.87224	SparseMoreVsDenseLess
S061	M	2	8	0	6	0.75	8	R	1.39778	DenseMoreVsSparseLess
S061	M	1	8	0	7	0.875	8	R	1.6162	SparseMoreVsDenseLess
S061	M	1	7	1	6	0.857143	7	R	2.08526	DenseMoreVsSparseLess
S061	M	7	2	1	5	0.714286	7	L	2.70776	BothDense
S061	M	5	7	0	2	0.285714	7	R	1.82303	BothSparse
S061	M	5	6	0	1	0.166667	6	R	1.19211	SparseMoreVsDenseLess
S061	M	4	2	1	2	0.5	4	L	1.24365	BothDense
S061	M	1	7	1	6	0.857143	7	R	11.6333	BothSparse
S061	M	4	2	1	2	0.5	4	L	4.05774	DenseMoreVsSparseLess
S061	M	5	8	0	3	0.375	8	R	1.02074	SparseMoreVsDenseLess
S061	M	4	5	0	1	0.2	5	R	1.60264	SparseMoreVsDenseLess
S061	M	7	1	1	6	0.857143	7	L	0.853514	DenseMoreVsSparseLess
S061	M	7	3	1	4	0.571429	7	L	2.36322	DenseMoreVsSparseLess
S061	M	1	5	0	4	0.8	5	R	1.77228	SparseMoreVsDenseLess
S061	M	2	4	1	2	0.5	4	R	1.1309	BothSparse
S061	M	5	4	1	1	0.2	5	L	4.20453	BothDense
S061	M	2	3	1	1	0.333333	3	R	1.89211	DenseMoreVsSparseLess
S061	M	5	1	1	4	0.8	5	L	1.27291	DenseMoreVsSparseLess
S061	M	2	1	0	1	0.5	2	L	4.79166	SparseMoreVsDenseLess
S061	M	3	4	1	1	0.25	4	R	1.24018	SparseMoreVsDenseLess
S061	M	3	5	0	2	0.4	5	R	1.43862	BothDense
S061	M	6	7	0	1	0.142857	7	R	1.74517	DenseMoreVsSparseLess
S061	M	3	4	0	1	0.25	4	R	3.63079	BothDense
S061	M	1	4	1	3	0.75	4	R	1.11134	BothDense
S061	M	1	8	1	7	0.875	8	R	1.42564	BothSparse
S061	M	2	6	1	4	0.666667	6	R	1.76251	BothSparse
S061	M	7	5	1	2	0.285714	7	L	1.04814	BothDense
S061	M	2	8	1	6	0.75	8	R	1.05374	BothDense
S061	M	5	2	1	3	0.6	5	L	3.52475	DenseMoreVsSparseLess
S061	M	5	2	1	3	0.6	5	L	1.49704	BothSparse
S061	M	3	6	1	3	0.5	6	R	0.987982	SparseMoreVsDenseLess
S061	M	5	2	1	3	0.6	5	L	1.30384	BothDense
S061	M	4	7	0	3	0.428571	7	R	1.31169	BothDense
S061	M	2	3	0	1	0.333333	3	R	0.532713	BothDense
S061	M	3	8	1	5	0.625	8	R	0.928887	BothSparse
S061	M	3	6	1	3	0.5	6	R	0.669316	BothSparse
S061	M	6	8	1	2	0.25	8	R	0.898669	BothSparse
S061	M	7	2	1	5	0.714286	7	L	1.15451	DenseMoreVsSparseLess
S061	M	2	5	1	3	0.6	5	R	1.02819	DenseMoreVsSparseLess
S061	M	7	2	1	5	0.714286	7	L	1.46927	SparseMoreVsDenseLess
S061	M	4	6	1	2	0.333333	6	R	1.23585	BothDense
S061	M	4	5	0	1	0.2	5	R	2.03548	DenseMoreVsSparseLess
S061	M	4	7	1	3	0.428571	7	R	0.726427	SparseMoreVsDenseLess
S061	M	7	4	1	3	0.428571	7	L	1.71944	SparseMoreVsDenseLess
S061	M	8	5	0	3	0.375	8	L	0.92512	SparseMoreVsDenseLess
S061	M	8	2	1	6	0.75	8	L	1.01412	DenseMoreVsSparseLess
S061	M	2	4	1	2	0.5	4	R	0.871826	DenseMoreVsSparseLess
S061	M	7	8	0	1	0.125	8	R	1.45073	BothSparse
S061	M	7	1	1	6	0.857143	7	L	0.754146	BothDense
S061	M	4	6	1	2	0.333333	6	R	1.00947	DenseMoreVsSparseLess
S061	M	6	8	0	2	0.25	8	R	1.69456	SparseMoreVsDenseLess
S061	M	2	4	1	2	0.5	4	R	0.983265	SparseMoreVsDenseLess
S061	M	6	4	1	2	0.333333	6	L	1.36437	BothSparse
S061	M	5	8	0	3	0.375	8	R	1.82478	BothSparse
S061	M	3	8	1	5	0.625	8	R	1.33705	BothDense
S061	M	4	1	1	3	0.75	4	L	1.00074	DenseMoreVsSparseLess
S061	M	3	5	0	2	0.4	5	R	0.767986	SparseMoreVsDenseLess
S061	M	8	6	1	2	0.25	8	L	1.79022	SparseMoreVsDenseLess
S061	M	8	7	1	1	0.125	8	L	1.59814	BothSparse
S061	M	2	5	1	3	0.6	5	R	1.06313	SparseMoreVsDenseLess
S061	M	5	7	0	2	0.285714	7	R	0.978582	BothDense
S061	M	1	6	1	5	0.833333	6	R	1.03895	BothDense
S061	M	8	2	1	6	0.75	8	L	2.1902	SparseMoreVsDenseLess
S061	M	4	3	1	1	0.25	4	L	1.05681	SparseMoreVsDenseLess
S061	M	2	3	1	1	0.333333	3	R	1.25823	SparseMoreVsDenseLess
S061	M	8	3	1	5	0.625	8	L	1.76616	SparseMoreVsDenseLess
S061	M	6	2	0	4	0.666667	6	L	1.1223	DenseMoreVsSparseLess
S061	M	4	2	0	2	0.5	4	L	0.775754	BothSparse
S061	M	2	6	1	4	0.666667	6	R	1.05846	SparseMoreVsDenseLess
S061	M	6	5	0	1	0.166667	6	L	1.39576	SparseMoreVsDenseLess
S061	M	8	7	0	1	0.125	8	L	2.28842	SparseMoreVsDenseLess
S061	M	4	8	1	4	0.5	8	R	1.74184	SparseMoreVsDenseLess
S061	M	2	3	1	1	0.333333	3	R	1.26456	BothSparse
S061	M	8	3	1	5	0.625	8	L	0.785933	DenseMoreVsSparseLess
S061	M	8	5	1	3	0.375	8	L	2.38279	BothSparse
S061	M	4	8	0	4	0.5	8	R	1.36162	DenseMoreVsSparseLess
S061	M	1	2	1	1	0.5	2	R	1.13506	BothDense
S061	M	1	3	1	2	0.666667	3	R	1.14203	DenseMoreVsSparseLess
S061	M	6	4	1	2	0.333333	6	L	1.00927	DenseMoreVsSparseLess
S061	M	5	4	1	1	0.2	5	L	0.84138	DenseMoreVsSparseLess
S061	M	6	2	1	4	0.666667	6	L	1.46701	BothSparse
S061	M	5	1	1	4	0.8	5	L	1.92834	BothSparse
S061	M	7	5	1	2	0.285714	7	L	1.19343	BothSparse
S061	M	1	5	1	4	0.8	5	R	0.980992	BothSparse
S061	M	8	6	0	2	0.25	8	L	1.42382	DenseMoreVsSparseLess
S061	M	4	7	0	3	0.428571	7	R	1.56884	BothSparse
S061	M	3	7	1	4	0.571429	7	R	1.17416	BothSparse
S061	M	8	7	1	1	0.125	8	L	0.920758	DenseMoreVsSparseLess
S061	M	4	6	0	2	0.333333	6	R	2.07895	BothSparse
S061	M	4	1	1	3	0.75	4	L	1.14344	SparseMoreVsDenseLess
S061	M	6	5	1	1	0.166667	6	L	0.83296	DenseMoreVsSparseLess
S061	M	6	7	0	1	0.142857	7	R	0.685027	BothDense
S061	M	8	1	1	7	0.875	8	L	2.51637	DenseMoreVsSparseLess
S061	M	1	5	0	4	0.8	5	R	0.975738	BothDense
S061	M	6	3	0	3	0.5	6	L	1.35897	BothSparse
S061	M	7	8	1	1	0.125	8	R	1.42563	SparseMoreVsDenseLess
S061	M	3	6	1	3	0.5	6	R	1.16368	DenseMoreVsSparseLess
S061	M	1	6	1	5	0.833333	6	R	1.28141	BothSparse
S061	M	4	5	0	1	0.2	5	R	0.864103	BothDense
S061	M	5	1	1	4	0.8	5	L	1.12146	BothDense
S061	M	3	1	1	2	0.666667	3	L	1.25853	SparseMoreVsDenseLess
S061	M	2	5	1	3	0.6	5	R	1.06386	BothDense
S061	M	2	7	1	5	0.714286	7	R	1.03797	BothSparse
S061	M	1	3	1	2	0.666667	3	R	1.1623	BothSparse
S061	M	5	4	1	1	0.2	5	L	1.92325	SparseMoreVsDenseLess
S061	M	4	1	1	3	0.75	4	L	0.925677	BothSparse
S061	M	7	1	1	6	0.857143	7	L	1.06531	SparseMoreVsDenseLess
S061	M	8	1	1	7	0.875	8	L	1.6508	SparseMoreVsDenseLess
S061	M	8	6	1	2	0.25	8	L	1.0902	BothDense
S061	M	5	7	0	2	0.285714	7	R	1.3811	SparseMoreVsDenseLess
S061	M	7	5	1	2	0.285714	7	L	0.706937	DenseMoreVsSparseLess
S061	M	2	8	1	6	0.75	8	R	2.20514	BothSparse
S061	M	7	2	1	5	0.714286	7	L	1.41939	BothSparse
S061	M	6	2	1	4	0.666667	6	L	1.28802	BothDense
S061	M	7	4	1	3	0.428571	7	L	0.776339	BothDense
S061	M	4	3	1	1	0.25	4	L	0.859329	DenseMoreVsSparseLess
S061	M	6	1	0	5	0.833333	6	L	1.0068	BothSparse
S061	M	3	2	1	1	0.333333	3	L	1.06012	BothDense
S061	M	1	7	1	6	0.857143	7	R	1.28844	SparseMoreVsDenseLess
S061	M	1	5	1	4	0.8	5	R	1.12612	DenseMoreVsSparseLess
S061	M	5	7	0	2	0.285714	7	R	1.38807	DenseMoreVsSparseLess
S061	M	7	4	1	3	0.428571	7	L	1.12437	DenseMoreVsSparseLess
S061	M	1	4	1	3	0.75	4	R	1.18044	SparseMoreVsDenseLess
S061	M	1	7	1	6	0.857143	7	R	1.34487	BothDense
S061	M	7	5	0	2	0.285714	7	L	2.73496	SparseMoreVsDenseLess
S061	M	7	6	0	1	0.142857	7	L	1.07705	BothDense
S061	M	2	1	0	1	0.5	2	L	1.30296	DenseMoreVsSparseLess
S061	M	2	6	1	4	0.666667	6	R	1.28111	BothDense
S061	M	8	2	1	6	0.75	8	L	2.57415	BothDense
S061	M	3	7	1	4	0.571429	7	R	2.49083	SparseMoreVsDenseLess
S061	M	6	4	1	2	0.333333	6	L	3.15231	BothDense
S061	M	5	3	1	2	0.4	5	L	0.954275	DenseMoreVsSparseLess
S061	M	6	2	1	4	0.666667	6	L	1.5286	SparseMoreVsDenseLess
S061	M	2	5	1	3	0.6	5	R	0.831439	BothSparse
S061	M	6	3	0	3	0.5	6	L	1.01048	SparseMoreVsDenseLess
S061	M	8	4	1	4	0.5	8	L	1.07224	BothSparse
S061	M	3	1	1	2	0.666667	3	L	0.856053	DenseMoreVsSparseLess
S061	M	1	3	1	2	0.666667	3	R	1.19224	SparseMoreVsDenseLess
S061	M	8	4	1	4	0.5	8	L	1.26989	SparseMoreVsDenseLess
S061	M	7	3	1	4	0.571429	7	L	0.704772	BothDense
S061	M	2	1	1	1	0.5	2	L	1.43183	BothSparse
S061	M	4	3	1	1	0.25	4	L	0.778625	BothDense
S061	M	7	8	0	1	0.125	8	R	0.801488	BothDense
S061	M	8	3	1	5	0.625	8	L	0.78296	BothDense
S061	M	8	2	1	6	0.75	8	L	3.41695	BothSparse
S061	M	8	6	1	2	0.25	8	L	1.95708	BothSparse
S061	M	2	7	1	5	0.714286	7	R	1.05067	DenseMoreVsSparseLess
S061	M	7	4	1	3	0.428571	7	L	1.45904	BothSparse
S061	M	2	4	1	2	0.5	4	R	1.0278	BothDense
S061	M	1	2	1	1	0.5	2	R	0.918856	DenseMoreVsSparseLess
S061	M	8	3	1	5	0.625	8	L	1.11784	BothSparse
S061	M	1	3	1	2	0.666667	3	R	0.910286	BothDense
S061	M	6	5	1	1	0.166667	6	L	0.950657	BothSparse
S061	M	3	2	1	1	0.333333	3	L	1.09914	SparseMoreVsDenseLess
S061	M	8	5	1	3	0.375	8	L	0.711855	BothDense
S061	M	7	1	1	6	0.857143	7	L	1.01973	BothSparse
S061	M	8	5	1	3	0.375	8	L	0.914125	DenseMoreVsSparseLess
S061	M	6	3	1	3	0.5	6	L	0.920937	BothDense
S061	M	4	8	1	4	0.5	8	R	2.7225	BothSparse
S061	M	4	5	1	1	0.2	5	R	1.22082	BothSparse
S061	M	8	1	1	7	0.875	8	L	0.645808	BothDense
S061	M	3	1	1	2	0.666667	3	L	0.886829	BothDense
S061	M	6	7	0	1	0.142857	7	R	0.921731	SparseMoreVsDenseLess
S061	M	6	1	1	5	0.833333	6	L	1.03655	BothDense
S061	M	2	8	0	6	0.75	8	R	0.903555	SparseMoreVsDenseLess
S061	M	5	8	1	3	0.375	8	R	2.67993	BothDense
S061	M	2	7	1	5	0.714286	7	R	1.41163	BothDense
S061	M	5	6	1	1	0.166667	6	R	0.933967	BothSparse
S061	M	1	2	1	1	0.5	2	R	1.02757	SparseMoreVsDenseLess
S061	M	3	4	1	1	0.25	4	R	0.92473	DenseMoreVsSparseLess
S061	M	3	8	1	5	0.625	8	R	1.07486	DenseMoreVsSparseLess
S061	M	5	4	0	1	0.2	5	L	1.51933	BothSparse
S061	M	3	2	1	1	0.333333	3	L	0.723201	DenseMoreVsSparseLess
S061	M	4	7	1	3	0.428571	7	R	2.30265	DenseMoreVsSparseLess
S061	M	3	6	1	3	0.5	6	R	1.08174	BothDense
S061	M	3	5	0	2	0.4	5	R	1.57089	BothSparse
S061	M	7	8	1	1	0.125	8	R	1.34966	DenseMoreVsSparseLess
S061	M	4	1	1	3	0.75	4	L	0.631008	BothDense
S061	M	7	6	1	1	0.142857	7	L	1.25838	SparseMoreVsDenseLess
S061	M	6	8	0	2	0.25	8	R	0.657844	BothDense
S061	M	5	3	1	2	0.4	5	L	0.769944	BothDense
S061	M	4	2	1	2	0.5	4	L	1.11196	SparseMoreVsDenseLess
S061	M	1	6	1	5	0.833333	6	R	0.843956	DenseMoreVsSparseLess
S061	M	5	1	1	4	0.8	5	L	1.19899	SparseMoreVsDenseLess
S061	M	3	5	0	2	0.4	5	R	1.23292	DenseMoreVsSparseLess
S061	M	1	2	1	1	0.5	2	R	0.895082	BothSparse
S061	M	3	7	0	4	0.571429	7	R	0.893072	BothDense
S061	M	3	4	1	1	0.25	4	R	1.33241	BothSparse
S061	M	6	1	1	5	0.833333	6	L	1.61195	SparseMoreVsDenseLess
S061	M	6	5	1	1	0.166667	6	L	1.32787	BothDense
S061	M	3	2	0	1	0.333333	3	L	0.912001	BothSparse
S061	M	4	8	0	4	0.5	8	R	0.90712	BothDense
S061	M	6	1	1	5	0.833333	6	L	1.31399	DenseMoreVsSparseLess
S061	M	7	3	1	4	0.571429	7	L	1.21229	SparseMoreVsDenseLess
S061	M	5	3	1	2	0.4	5	L	0.759689	SparseMoreVsDenseLess
S061	M	1	4	1	3	0.75	4	R	1.37812	BothSparse
S061	M	2	1	1	1	0.5	2	L	1.07852	BothDense
S061	M	8	1	1	7	0.875	8	L	1.21943	BothSparse
S061	M	5	8	0	3	0.375	8	R	1.95193	DenseMoreVsSparseLess
S061	M	7	6	1	1	0.142857	7	L	1.14747	BothSparse
S061	M	1	6	1	5	0.833333	6	R	0.970979	SparseMoreVsDenseLess
S061	M	5	6	1	1	0.166667	6	R	1.04602	BothDense
S061	M	6	7	1	1	0.142857	7	R	1.627	BothSparse
S061	M	6	8	0	2	0.25	8	R	2.28326	DenseMoreVsSparseLess
S061	M	3	7	1	4	0.571429	7	R	1.20224	DenseMoreVsSparseLess
S061	M	5	2	0	3	0.6	5	L	1.37579	SparseMoreVsDenseLess
S061	M	7	6	0	1	0.142857	7	L	4.97973	DenseMoreVsSparseLess
S061	M	1	4	0	3	0.75	4	R	1.0927	DenseMoreVsSparseLess
S061	M	8	4	1	4	0.5	8	L	0.738011	DenseMoreVsSparseLess
S061	M	1	8	1	7	0.875	8	R	1.14607	BothDense
S061	M	6	3	1	3	0.5	6	L	0.748889	DenseMoreVsSparseLess
S061	M	6	4	0	2	0.333333	6	L	1.6369	SparseMoreVsDenseLess
S061	M	4	3	0	1	0.25	4	L	0.928349	BothSparse
S061	M	3	8	1	5	0.625	8	R	0.945075	SparseMoreVsDenseLess
S061	M	2	7	1	5	0.714286	7	R	0.848589	SparseMoreVsDenseLess
S061	M	8	7	1	1	0.125	8	L	3.69	BothDense
S061	M	1	8	1	7	0.875	8	R	2.1698	DenseMoreVsSparseLess
S061	M	8	4	1	4	0.5	8	L	0.874655	BothDense
S061	M	7	3	0	4	0.571429	7	L	1.01316	BothSparse
S061	M	5	3	0	2	0.4	5	L	1.81804	BothSparse
S061	M	2	6	1	4	0.666667	6	R	1.15072	DenseMoreVsSparseLess
S061	M	8	3	1	5	0.625	8	L	1.02272	DenseMoreVsSparseLess
S061	M	3	1	1	2	0.666667	3	L	0.88486	BothDense
S061	M	8	4	1	4	0.5	8	L	1.38285	BothSparse
S061	M	8	5	1	3	0.375	8	L	0.966839	DenseMoreVsSparseLess
S061	M	5	6	0	1	0.166667	6	R	1.48957	BothSparse
S061	M	8	1	1	7	0.875	8	L	0.705171	DenseMoreVsSparseLess
S061	M	7	3	1	4	0.571429	7	L	2.50858	BothDense
S061	M	3	8	0	5	0.625	8	R	1.15285	SparseMoreVsDenseLess
S061	M	1	3	0	2	0.666667	3	R	2.07112	SparseMoreVsDenseLess
S061	M	3	2	1	1	0.333333	3	L	1.18846	DenseMoreVsSparseLess
S061	M	6	2	1	4	0.666667	6	L	1.28211	SparseMoreVsDenseLess
S061	M	6	4	1	2	0.333333	6	L	0.70953	BothDense
S061	M	4	2	1	2	0.5	4	L	2.29844	DenseMoreVsSparseLess
S061	M	6	3	1	3	0.5	6	L	1.19775	DenseMoreVsSparseLess
S061	M	3	1	1	2	0.666667	3	L	1.34777	SparseMoreVsDenseLess
S061	M	1	6	1	5	0.833333	6	R	1.39299	BothDense
S061	M	8	1	1	7	0.875	8	L	0.67863	BothDense
S061	M	4	6	0	2	0.333333	6	R	1.31789	DenseMoreVsSparseLess
S061	M	2	7	1	5	0.714286	7	R	1.00396	BothDense
S061	M	7	5	1	2	0.285714	7	L	0.698805	BothDense
S061	M	5	2	1	3	0.6	5	L	1.26037	SparseMoreVsDenseLess
S061	M	8	7	1	1	0.125	8	L	1.91146	SparseMoreVsDenseLess
S061	M	2	3	1	1	0.333333	3	R	1.9605	BothDense
S061	M	5	8	1	3	0.375	8	R	1.27618	DenseMoreVsSparseLess
S061	M	5	2	1	3	0.6	5	L	0.823064	BothSparse
S061	M	6	8	1	2	0.25	8	R	0.992773	BothSparse
S061	M	1	5	1	4	0.8	5	R	1.21609	BothDense
S061	M	1	6	1	5	0.833333	6	R	1.01545	BothSparse
S061	M	6	7	1	1	0.142857	7	R	1.24741	BothSparse
S061	M	7	1	1	6	0.857143	7	L	2.33234	DenseMoreVsSparseLess
S061	M	5	1	1	4	0.8	5	L	2.03196	BothSparse
S061	M	8	1	1	7	0.875	8	L	1.32964	BothSparse
S061	M	5	6	1	1	0.166667	6	R	1.27879	DenseMoreVsSparseLess
S061	M	6	7	1	1	0.142857	7	R	0.936949	DenseMoreVsSparseLess
S061	M	8	6	1	2	0.25	8	L	1.30452	BothSparse
S061	M	2	4	1	2	0.5	4	R	1.40422	BothSparse
S061	M	5	3	1	2	0.4	5	L	0.790149	BothDense
S061	M	7	4	0	3	0.428571	7	L	1.16518	SparseMoreVsDenseLess
S061	M	8	7	1	1	0.125	8	L	2.00206	BothDense
S061	M	7	4	1	3	0.428571	7	L	0.81935	BothDense
S061	M	1	8	1	7	0.875	8	R	1.49453	BothSparse
S061	M	2	1	0	1	0.5	2	L	1.25085	BothDense
S061	M	4	5	1	1	0.2	5	R	1.08275	BothDense
S061	M	7	1	1	6	0.857143	7	L	2.12212	BothDense
S061	M	2	7	0	5	0.714286	7	R	0.943237	SparseMoreVsDenseLess
S061	M	4	5	0	1	0.2	5	R	0.585466	SparseMoreVsDenseLess
S061	M	4	2	1	2	0.5	4	L	1.77804	BothDense
S061	M	8	6	1	2	0.25	8	L	21.6595	DenseMoreVsSparseLess
S061	M	7	8	1	1	0.125	8	R	3.6976	BothDense
S061	M	1	6	1	5	0.833333	6	R	2.08274	SparseMoreVsDenseLess
S061	M	2	6	1	4	0.666667	6	R	1.49491	SparseMoreVsDenseLess
S061	M	5	4	0	1	0.2	5	L	2.87103	BothSparse
S061	M	8	5	0	3	0.375	8	L	1.35741	BothSparse
S061	M	4	5	1	1	0.2	5	R	1.4227	DenseMoreVsSparseLess
S061	M	1	4	1	3	0.75	4	R	1.40414	SparseMoreVsDenseLess
S061	M	3	4	1	1	0.25	4	R	1.09123	BothDense
S061	M	3	7	1	4	0.571429	7	R	0.874866	DenseMoreVsSparseLess
S061	M	4	8	1	4	0.5	8	R	1.03453	BothSparse
S061	M	4	1	1	3	0.75	4	L	5.95379	BothDense
S061	M	6	8	1	2	0.25	8	R	1.46059	BothDense
S061	M	8	5	0	3	0.375	8	L	0.970935	BothDense
S061	M	4	5	1	1	0.2	5	R	2.35944	BothSparse
S061	M	8	7	1	1	0.125	8	L	1.28489	BothSparse
S061	M	1	2	1	1	0.5	2	R	1.42435	DenseMoreVsSparseLess
S061	M	8	4	1	4	0.5	8	L	3.51301	DenseMoreVsSparseLess
S061	M	5	1	0	4	0.8	5	L	3.09243	DenseMoreVsSparseLess
S061	M	3	6	1	3	0.5	6	R	2.34471	SparseMoreVsDenseLess
S061	M	6	1	1	5	0.833333	6	L	1.17218	BothDense
S061	M	7	3	1	4	0.571429	7	L	0.74858	DenseMoreVsSparseLess
S061	M	2	6	1	4	0.666667	6	R	1.18757	DenseMoreVsSparseLess
S061	M	7	4	1	3	0.428571	7	L	0.954738	DenseMoreVsSparseLess
S061	M	1	3	1	2	0.666667	3	R	1.77224	BothSparse
S061	M	3	2	0	1	0.333333	3	L	1.17397	BothSparse
S061	M	6	4	1	2	0.333333	6	L	3.55606	DenseMoreVsSparseLess
S061	M	5	7	1	2	0.285714	7	R	1.44014	BothSparse
S061	M	4	1	0	3	0.75	4	L	1.29808	SparseMoreVsDenseLess
S061	M	5	6	1	1	0.166667	6	R	1.01986	SparseMoreVsDenseLess
S061	M	7	3	1	4	0.571429	7	L	1.13387	SparseMoreVsDenseLess
S061	M	6	5	0	1	0.166667	6	L	1.27969	BothSparse
S061	M	3	7	1	4	0.571429	7	R	1.27745	BothSparse
S061	M	3	8	1	5	0.625	8	R	0.906387	BothSparse
S061	M	4	3	0	1	0.25	4	L	1.38766	SparseMoreVsDenseLess
S061	M	2	1	1	1	0.5	2	L	0.953699	BothSparse
S061	M	8	7	1	1	0.125	8	L	2.43376	DenseMoreVsSparseLess
S061	M	6	5	1	1	0.166667	6	L	1.4048	DenseMoreVsSparseLess
S061	M	1	3	1	2	0.666667	3	R	1.9037	BothDense
S061	M	1	5	1	4	0.8	5	R	1.62015	SparseMoreVsDenseLess
S061	M	1	4	1	3	0.75	4	R	1.16294	BothDense
S061	M	7	5	0	2	0.285714	7	L	1.25161	SparseMoreVsDenseLess
S061	M	1	3	1	2	0.666667	3	R	1.29217	DenseMoreVsSparseLess
S061	M	7	2	1	5	0.714286	7	L	2.55241	BothDense
S061	M	7	8	1	1	0.125	8	R	3.24186	BothSparse
S061	M	7	3	1	4	0.571429	7	L	0.943552	BothSparse
S061	M	7	2	1	5	0.714286	7	L	2.25382	BothSparse
S061	M	5	4	0	1	0.2	5	L	1.05771	SparseMoreVsDenseLess
S061	M	3	4	0	1	0.25	4	R	0.979818	SparseMoreVsDenseLess
S061	M	6	7	0	1	0.142857	7	R	1.29304	BothDense
S061	M	6	3	1	3	0.5	6	L	3.40203	BothDense
S061	M	3	1	1	2	0.666667	3	L	0.725548	DenseMoreVsSparseLess
S061	M	4	7	0	3	0.428571	7	R	1.74822	DenseMoreVsSparseLess
S061	M	3	5	1	2	0.4	5	R	1.63448	SparseMoreVsDenseLess
S061	M	5	7	0	2	0.285714	7	R	1.97646	BothDense
S061	M	7	1	1	6	0.857143	7	L	0.989603	BothSparse
S061	M	4	3	1	1	0.25	4	L	1.45034	DenseMoreVsSparseLess
S061	M	3	5	1	2	0.4	5	R	1.71379	BothDense
S061	M	8	3	1	5	0.625	8	L	1.18236	BothSparse
S061	M	6	5	1	1	0.166667	6	L	1.43978	BothDense
S061	M	1	8	0	7	0.875	8	R	0.945766	SparseMoreVsDenseLess
S061	M	5	3	1	2	0.4	5	L	1.12932	SparseMoreVsDenseLess
S061	M	3	8	1	5	0.625	8	R	1.86852	BothDense
S061	M	4	2	0	2	0.5	4	L	1.22647	SparseMoreVsDenseLess
S061	M	1	2	1	1	0.5	2	R	0.883253	SparseMoreVsDenseLess
S061	M	4	7	1	3	0.428571	7	R	1.48785	BothDense
S061	M	8	4	1	4	0.5	8	L	1.33318	SparseMoreVsDenseLess
S061	M	2	4	0	2	0.5	4	R	2.3397	SparseMoreVsDenseLess
S061	M	6	2	1	4	0.666667	6	L	0.75827	BothDense
S061	M	1	7	1	6	0.857143	7	R	1.00045	BothSparse
S061	M	4	7	1	3	0.428571	7	R	1.33074	BothSparse
S061	M	2	1	0	1	0.5	2	L	1.4469	DenseMoreVsSparseLess
S061	M	5	8	1	3	0.375	8	R	1.31123	SparseMoreVsDenseLess
S061	M	5	7	1	2	0.285714	7	R	1.82732	DenseMoreVsSparseLess
S061	M	3	4	1	1	0.25	4	R	1.7206	BothSparse
S061	M	8	1	1	7	0.875	8	L	1.20385	SparseMoreVsDenseLess
S061	M	1	4	1	3	0.75	4	R	1.99748	BothSparse
S061	M	4	6	1	2	0.333333	6	R	1.59061	BothSparse
S061	M	3	2	1	1	0.333333	3	L	1.07137	SparseMoreVsDenseLess
S061	M	2	7	1	5	0.714286	7	R	0.76091	BothSparse
S061	M	2	5	1	3	0.6	5	R	1.27214	DenseMoreVsSparseLess
S061	M	7	6	1	1	0.142857	7	L	1.33612	SparseMoreVsDenseLess
S061	M	5	6	0	1	0.166667	6	R	1.05312	BothDense
S061	M	6	3	1	3	0.5	6	L	2.15069	BothSparse
S061	M	8	6	1	2	0.25	8	L	0.73452	BothDense
S061	M	7	6	1	1	0.142857	7	L	0.714978	DenseMoreVsSparseLess
S061	M	3	6	1	3	0.5	6	R	2.16516	BothSparse
S061	M	5	3	1	2	0.4	5	L	0.736273	DenseMoreVsSparseLess
S061	M	5	7	0	2	0.285714	7	R	0.564197	SparseMoreVsDenseLess
S061	M	8	3	1	5	0.625	8	L	1.369	SparseMoreVsDenseLess
S061	M	2	3	1	1	0.333333	3	R	1.61162	SparseMoreVsDenseLess
S061	M	7	2	1	5	0.714286	7	L	0.971954	SparseMoreVsDenseLess
S061	M	4	6	0	2	0.333333	6	R	0.994956	BothDense
S061	M	2	1	1	1	0.5	2	L	0.795973	SparseMoreVsDenseLess
S061	M	1	2	0	1	0.5	2	R	0.796555	BothDense
S061	M	2	6	1	4	0.666667	6	R	0.983933	BothDense
S061	M	5	4	1	1	0.2	5	L	1.51217	DenseMoreVsSparseLess
S061	M	5	1	1	4	0.8	5	L	1.01369	SparseMoreVsDenseLess
S061	M	7	8	0	1	0.125	8	R	1.64884	DenseMoreVsSparseLess
S061	M	7	5	1	2	0.285714	7	L	1.47178	DenseMoreVsSparseLess
S061	M	4	7	0	3	0.428571	7	R	0.849399	SparseMoreVsDenseLess
S061	M	8	2	1	6	0.75	8	L	1.1113	BothDense
S061	M	6	2	1	4	0.666667	6	L	0.920341	BothSparse
S061	M	3	7	0	4	0.571429	7	R	0.836912	BothDense
S061	M	1	2	1	1	0.5	2	R	1.78118	BothSparse
S061	M	6	8	1	2	0.25	8	R	1.34404	DenseMoreVsSparseLess
S061	M	3	6	0	3	0.5	6	R	1.01801	BothDense
S061	M	7	6	0	1	0.142857	7	L	1.88204	BothSparse
S061	M	6	1	1	5	0.833333	6	L	3.75177	DenseMoreVsSparseLess
S061	M	5	2	1	3	0.6	5	L	0.724988	DenseMoreVsSparseLess
S061	M	6	7	0	1	0.142857	7	R	0.576481	SparseMoreVsDenseLess
S061	M	6	1	1	5	0.833333	6	L	1.31289	SparseMoreVsDenseLess
S061	M	2	6	1	4	0.666667	6	R	1.41058	BothSparse
S061	M	1	5	1	4	0.8	5	R	1.06172	DenseMoreVsSparseLess
S061	M	2	4	1	2	0.5	4	R	1.78532	DenseMoreVsSparseLess
S061	M	4	1	0	3	0.75	4	L	1.24869	BothSparse
S061	M	2	8	1	6	0.75	8	R	2.62129	BothDense
S061	M	8	2	1	6	0.75	8	L	0.764411	DenseMoreVsSparseLess
S061	M	3	5	1	2	0.4	5	R	1.34326	BothSparse
S061	M	1	7	1	6	0.857143	7	R	1.52334	SparseMoreVsDenseLess
S061	M	4	1	1	3	0.75	4	L	0.830147	DenseMoreVsSparseLess
S061	M	3	5	1	2	0.4	5	R	1.49882	DenseMoreVsSparseLess
S061	M	6	3	1	3	0.5	6	L	1.34306	SparseMoreVsDenseLess
S061	M	1	5	1	4	0.8	5	R	1.29801	BothSparse
S061	M	2	5	1	3	0.6	5	R	0.99678	BothDense
S061	M	2	5	1	3	0.6	5	R	1.71893	BothSparse
S061	M	2	8	0	6	0.75	8	R	0.641241	SparseMoreVsDenseLess
S061	M	5	8	1	3	0.375	8	R	1.32062	BothDense
S061	M	8	2	1	6	0.75	8	L	1.61828	BothSparse
S061	M	6	1	1	5	0.833333	6	L	1.19591	BothSparse
S061	M	3	8	1	5	0.625	8	R	1.27431	DenseMoreVsSparseLess
S061	M	3	1	1	2	0.666667	3	L	0.920814	BothSparse
S061	M	4	3	1	1	0.25	4	L	0.874217	BothSparse
S061	M	6	5	0	1	0.166667	6	L	2.27713	SparseMoreVsDenseLess
S061	M	2	8	1	6	0.75	8	R	0.423144	DenseMoreVsSparseLess
S061	M	1	6	1	5	0.833333	6	R	1.12266	DenseMoreVsSparseLess
S061	M	1	8	0	7	0.875	8	R	0.823002	DenseMoreVsSparseLess
S061	M	7	8	1	1	0.125	8	R	3.04278	SparseMoreVsDenseLess
S061	M	4	2	1	2	0.5	4	L	0.903193	BothSparse
S061	M	2	8	1	6	0.75	8	R	1.39594	BothSparse
S061	M	7	2	1	5	0.714286	7	L	0.960971	DenseMoreVsSparseLess
S061	M	6	4	0	2	0.333333	6	L	2.58517	SparseMoreVsDenseLess
S061	M	4	6	1	2	0.333333	6	R	2.92982	SparseMoreVsDenseLess
S061	M	2	4	1	2	0.5	4	R	1.07675	BothDense
S061	M	4	3	0	1	0.25	4	L	1.12821	BothDense
S061	M	2	7	0	5	0.714286	7	R	1.21332	DenseMoreVsSparseLess
S061	M	6	2	1	4	0.666667	6	L	1.03722	DenseMoreVsSparseLess
S061	M	8	5	1	3	0.375	8	L	0.935783	SparseMoreVsDenseLess
S061	M	3	4	0	1	0.25	4	R	1.02224	DenseMoreVsSparseLess
S061	M	1	4	1	3	0.75	4	R	1.25192	DenseMoreVsSparseLess
S061	M	6	8	0	2	0.25	8	R	1.08754	SparseMoreVsDenseLess
S061	M	8	4	1	4	0.5	8	L	0.863379	BothDense
S061	M	7	4	0	3	0.428571	7	L	1.85712	BothSparse
S061	M	1	8	1	7	0.875	8	R	1.15514	BothDense
S061	M	2	5	1	3	0.6	5	R	1.7899	SparseMoreVsDenseLess
S061	M	7	6	1	1	0.142857	7	L	0.808011	BothDense
S061	M	2	3	1	1	0.333333	3	R	1.63011	BothSparse
S061	M	1	7	1	6	0.857143	7	R	0.896232	BothDense
S061	M	6	4	1	2	0.333333	6	L	1.58679	BothSparse
S061	M	5	2	1	3	0.6	5	L	0.854612	BothDense
S061	M	4	8	1	4	0.5	8	R	0.891815	DenseMoreVsSparseLess
S061	M	5	4	0	1	0.2	5	L	1.29773	BothDense
S061	M	5	8	1	3	0.375	8	R	2.7032	BothSparse
S061	M	8	3	1	5	0.625	8	L	0.702613	BothDense
S061	M	1	7	1	6	0.857143	7	R	1.18469	DenseMoreVsSparseLess
S061	M	5	3	1	2	0.4	5	L	1.43206	BothSparse
S061	M	7	1	1	6	0.857143	7	L	1.22441	SparseMoreVsDenseLess
S061	M	7	5	1	2	0.285714	7	L	2.63356	BothSparse
S061	M	3	2	1	1	0.333333	3	L	1.17962	BothDense
S061	M	2	3	1	1	0.333333	3	R	1.3697	DenseMoreVsSparseLess
S061	M	4	8	0	4	0.5	8	R	2.09841	SparseMoreVsDenseLess
S061	M	3	7	1	4	0.571429	7	R	1.41649	SparseMoreVsDenseLess
S061	M	4	8	1	4	0.5	8	R	3.01465	BothDense
S061	M	8	6	1	2	0.25	8	L	1.94115	SparseMoreVsDenseLess
S061	M	3	6	1	3	0.5	6	R	0.983499	DenseMoreVsSparseLess
S061	M	5	1	1	4	0.8	5	L	0.818877	BothDense
S061	M	8	2	1	6	0.75	8	L	0.84584	SparseMoreVsDenseLess
S061	M	3	8	0	5	0.625	8	R	1.13301	DenseMoreVsSparseLess
S061	M	4	7	0	3	0.428571	7	R	0.990766	BothDense
S061	M	8	4	1	4	0.5	8	L	2.67419	BothSparse
S061	M	7	1	1	6	0.857143	7	L	1.28754	SparseMoreVsDenseLess
S061	M	3	6	0	3	0.5	6	R	1.18868	DenseMoreVsSparseLess
S061	M	2	4	0	2	0.5	4	R	2.66042	SparseMoreVsDenseLess
S061	M	1	2	0	1	0.5	2	R	2.16036	SparseMoreVsDenseLess
S061	M	1	5	0	4	0.8	5	R	0.412248	BothDense
S061	M	1	3	0	2	0.666667	3	R	1.71312	DenseMoreVsSparseLess
S061	M	5	7	0	2	0.285714	7	R	1.18368	SparseMoreVsDenseLess
S061	M	3	6	1	3	0.5	6	R	23.3634	BothSparse
S061	M	4	5	1	1	0.2	5	R	1.58792	DenseMoreVsSparseLess
S061	M	7	8	0	1	0.125	8	R	1.09659	SparseMoreVsDenseLess
S061	M	6	7	1	1	0.142857	7	R	3.69155	DenseMoreVsSparseLess
S061	M	7	2	1	5	0.714286	7	L	1.19061	SparseMoreVsDenseLess
S061	M	4	8	1	4	0.5	8	R	1.30828	BothSparse
S061	M	2	1	0	1	0.5	2	L	1.2812	SparseMoreVsDenseLess
S061	M	6	5	1	1	0.166667	6	L	2.03386	BothSparse
S061	M	4	2	1	2	0.5	4	L	2.41696	BothDense
S061	M	4	2	0	2	0.5	4	L	1.70639	SparseMoreVsDenseLess
S061	M	8	4	1	4	0.5	8	L	1.86583	SparseMoreVsDenseLess
S061	M	3	5	1	2	0.4	5	R	2.30256	DenseMoreVsSparseLess
S061	M	6	1	1	5	0.833333	6	L	0.973866	BothSparse
S061	M	2	3	0	1	0.333333	3	R	1.74758	SparseMoreVsDenseLess
S061	M	7	5	1	2	0.285714	7	L	1.05503	SparseMoreVsDenseLess
S061	M	4	1	1	3	0.75	4	L	0.650353	DenseMoreVsSparseLess
S061	M	5	7	0	2	0.285714	7	R	1.24046	DenseMoreVsSparseLess
S061	M	8	7	0	1	0.125	8	L	8.01062	BothDense
S061	M	1	5	1	4	0.8	5	R	1.87415	DenseMoreVsSparseLess
S061	M	1	4	1	3	0.75	4	R	1.59233	SparseMoreVsDenseLess
S061	M	7	4	1	3	0.428571	7	L	2.35273	BothDense
S061	M	4	3	0	1	0.25	4	L	2.06146	SparseMoreVsDenseLess
S061	M	5	3	1	2	0.4	5	L	1.53239	BothSparse
S061	M	5	4	1	1	0.2	5	L	1.038	BothDense
S061	M	6	4	1	2	0.333333	6	L	0.714346	DenseMoreVsSparseLess
S061	M	2	5	0	3	0.6	5	R	1.444	BothDense
S061	M	3	7	1	4	0.571429	7	R	1.46747	SparseMoreVsDenseLess
S061	M	4	7	1	3	0.428571	7	R	1.45736	BothSparse
S061	M	3	5	1	2	0.4	5	R	2.07181	BothDense
S061	M	2	3	1	1	0.333333	3	R	1.49358	BothDense
S061	M	1	7	1	6	0.857143	7	R	3.51398	DenseMoreVsSparseLess
S061	M	5	7	1	2	0.285714	7	R	1.75149	BothSparse
S061	M	3	2	0	1	0.333333	3	L	0.947725	BothDense
S061	M	3	4	0	1	0.25	4	R	1.25312	BothDense
S061	M	2	1	1	1	0.5	2	L	2.00348	BothDense
S061	M	6	3	0	3	0.5	6	L	1.20311	BothSparse
S061	M	2	6	1	4	0.666667	6	R	2.10478	BothSparse
S061	M	2	1	0	1	0.5	2	L	3.15907	BothSparse
S061	M	6	1	1	5	0.833333	6	L	0.60501	DenseMoreVsSparseLess
S061	M	1	3	1	2	0.666667	3	R	1.10086	BothSparse
S061	M	1	4	1	3	0.75	4	R	1.24036	DenseMoreVsSparseLess
S061	M	3	4	1	1	0.25	4	R	1.45797	BothSparse
S061	M	7	5	1	2	0.285714	7	L	0.780268	BothDense
S061	M	2	4	1	2	0.5	4	R	1.96894	DenseMoreVsSparseLess
S061	M	2	7	1	5	0.714286	7	R	1.84125	BothSparse
S061	M	4	8	1	4	0.5	8	R	1.12898	DenseMoreVsSparseLess
S061	M	4	2	1	2	0.5	4	L	2.11873	BothSparse
S061	M	3	4	0	1	0.25	4	R	0.783387	SparseMoreVsDenseLess
S061	M	6	3	1	3	0.5	6	L	2.52232	BothDense
S061	M	2	7	0	5	0.714286	7	R	0.925567	SparseMoreVsDenseLess
S061	M	5	4	1	1	0.2	5	L	2.71878	BothSparse
S061	M	5	8	1	3	0.375	8	R	1.54511	BothSparse
S061	M	8	1	1	7	0.875	8	L	1.20041	BothSparse
S061	M	5	3	1	2	0.4	5	L	0.858393	SparseMoreVsDenseLess
S061	M	4	2	1	2	0.5	4	L	0.821902	DenseMoreVsSparseLess
S061	M	7	1	1	6	0.857143	7	L	1.09613	BothSparse
S061	M	2	3	1	1	0.333333	3	R	2.19303	DenseMoreVsSparseLess
S061	M	3	2	1	1	0.333333	3	L	0.930308	BothSparse
S061	M	7	5	1	2	0.285714	7	L	1.09044	DenseMoreVsSparseLess
S061	M	2	8	1	6	0.75	8	R	1.11584	BothDense
S061	M	6	8	0	2	0.25	8	R	0.967002	SparseMoreVsDenseLess
S061	M	8	2	1	6	0.75	8	L	1.26964	BothSparse
S061	M	7	2	1	5	0.714286	7	L	0.829279	BothDense
S061	M	6	8	0	2	0.25	8	R	1.82576	BothSparse
S061	M	6	3	1	3	0.5	6	L	1.27678	SparseMoreVsDenseLess
S061	M	4	5	0	1	0.2	5	R	3.60264	BothSparse
S061	M	4	8	1	4	0.5	8	R	2.57775	SparseMoreVsDenseLess
S061	M	7	4	1	3	0.428571	7	L	2.69109	BothSparse
S061	M	1	7	1	6	0.857143	7	R	1.40499	BothSparse
S061	M	5	8	0	3	0.375	8	R	0.87579	SparseMoreVsDenseLess
S061	M	1	5	1	4	0.8	5	R	1.18169	SparseMoreVsDenseLess
S061	M	7	4	1	3	0.428571	7	L	0.714304	DenseMoreVsSparseLess
S061	M	3	4	1	1	0.25	4	R	1.4278	DenseMoreVsSparseLess
S061	M	7	2	0	5	0.714286	7	L	1.5855	BothSparse
S061	M	1	6	1	5	0.833333	6	R	1.43399	BothSparse
S061	M	5	1	1	4	0.8	5	L	1.16249	BothSparse
S061	M	8	5	1	3	0.375	8	L	1.56507	SparseMoreVsDenseLess
S061	M	2	3	1	1	0.333333	3	R	2.32542	BothSparse
S061	M	6	5	1	1	0.166667	6	L	1.05932	SparseMoreVsDenseLess
S061	M	6	8	0	2	0.25	8	R	0.66165	BothDense
S061	M	4	3	1	1	0.25	4	L	2.3524	BothDense
S061	M	4	1	0	3	0.75	4	L	1.44939	BothSparse
S061	M	7	4	1	3	0.428571	7	L	1.70919	SparseMoreVsDenseLess
S061	M	1	6	1	5	0.833333	6	R	1.26866	DenseMoreVsSparseLess
S061	M	4	7	1	3	0.428571	7	R	1.25529	SparseMoreVsDenseLess
S061	M	1	8	1	7	0.875	8	R	1.71251	BothSparse
S061	M	3	1	1	2	0.666667	3	L	1.88147	SparseMoreVsDenseLess
S061	M	1	8	1	7	0.875	8	R	1.08665	DenseMoreVsSparseLess
S061	M	8	3	1	5	0.625	8	L	0.874145	BothDense
S061	M	6	2	1	4	0.666667	6	L	1.04064	DenseMoreVsSparseLess
S061	M	5	8	0	3	0.375	8	R	0.91454	BothDense
S061	M	2	5	1	3	0.6	5	R	1.52779	DenseMoreVsSparseLess
S061	M	5	2	0	3	0.6	5	L	1.03002	SparseMoreVsDenseLess
S061	M	8	2	1	6	0.75	8	L	2.36601	SparseMoreVsDenseLess
S061	M	5	1	1	4	0.8	5	L	1.29543	DenseMoreVsSparseLess
S061	M	4	8	1	4	0.5	8	R	1.24115	BothDense
S061	M	5	8	1	3	0.375	8	R	1.38882	DenseMoreVsSparseLess
S061	M	3	8	1	5	0.625	8	R	1.5106	BothDense
S061	M	3	1	1	2	0.666667	3	L	1.35234	BothDense
S061	M	8	1	1	7	0.875	8	L	1.33115	SparseMoreVsDenseLess
S061	M	6	7	0	1	0.142857	7	R	1.06917	BothDense
S061	M	3	2	1	1	0.333333	3	L	1.10726	SparseMoreVsDenseLess
S061	M	5	3	1	2	0.4	5	L	0.702076	BothDense
S061	M	2	4	1	2	0.5	4	R	1.16532	BothSparse
S061	M	2	5	1	3	0.6	5	R	1.16278	BothSparse
S061	M	4	1	1	3	0.75	4	L	1.30514	SparseMoreVsDenseLess
S061	M	1	2	1	1	0.5	2	R	0.974117	BothDense
S061	M	6	5	1	1	0.166667	6	L	1.35497	BothDense
S061	M	6	7	1	1	0.142857	7	R	2.14293	BothSparse
S061	M	7	6	0	1	0.142857	7	L	3.08348	SparseMoreVsDenseLess
S061	M	1	3	1	2	0.666667	3	R	0.927469	BothDense
S061	M	8	4	1	4	0.5	8	L	1.64924	BothDense
S061	M	2	6	1	4	0.666667	6	R	1.21655	SparseMoreVsDenseLess
S061	M	5	2	1	3	0.6	5	L	1.65142	BothSparse
S061	M	1	4	1	3	0.75	4	R	0.946781	BothDense
S061	M	5	6	1	1	0.166667	6	R	2.40445	BothDense
S061	M	7	6	0	1	0.142857	7	L	2.16458	BothDense
S061	M	1	7	1	6	0.857143	7	R	1.32215	BothDense
S061	M	8	5	1	3	0.375	8	L	1.29079	BothSparse
S061	M	3	1	0	2	0.666667	3	L	1.9202	DenseMoreVsSparseLess
S061	M	4	3	1	1	0.25	4	L	1.79575	BothSparse
S061	M	8	7	1	1	0.125	8	L	1.27895	BothSparse
S061	M	5	4	1	1	0.2	5	L	0.909485	DenseMoreVsSparseLess
S061	M	2	4	1	2	0.5	4	R	3.03009	BothDense
S061	M	7	3	1	4	0.571429	7	L	0.812809	DenseMoreVsSparseLess
S061	M	3	6	1	3	0.5	6	R	1.53921	SparseMoreVsDenseLess
S061	M	7	6	0	1	0.142857	7	L	1.25082	BothSparse
S061	M	8	3	1	5	0.625	8	L	1.29099	BothSparse
S061	M	7	5	1	2	0.285714	7	L	1.48822	BothSparse
S061	M	3	5	0	2	0.4	5	R	0.71487	SparseMoreVsDenseLess
S061	M	6	4	0	2	0.333333	6	L	1.80289	BothSparse
S061	M	1	2	1	1	0.5	2	R	1.30914	DenseMoreVsSparseLess
S061	M	6	8	1	2	0.25	8	R	1.67701	DenseMoreVsSparseLess
S061	M	5	2	1	3	0.6	5	L	1.00786	DenseMoreVsSparseLess
S061	M	8	7	1	1	0.125	8	L	0.886309	DenseMoreVsSparseLess
S061	M	8	3	1	5	0.625	8	L	1.02563	SparseMoreVsDenseLess
S061	M	8	2	0	6	0.75	8	L	2.57892	BothDense
S061	M	7	6	1	1	0.142857	7	L	1.18607	DenseMoreVsSparseLess
S061	M	6	1	1	5	0.833333	6	L	1.78918	BothDense
S061	M	2	6	0	4	0.666667	6	R	0.879397	DenseMoreVsSparseLess
S061	M	7	8	0	1	0.125	8	R	1.17333	BothDense
S061	M	1	6	1	5	0.833333	6	R	1.35728	BothDense
S061	M	3	1	1	2	0.666667	3	L	1.10378	BothSparse
S061	M	6	1	1	5	0.833333	6	L	0.954715	SparseMoreVsDenseLess
S061	M	7	1	1	6	0.857143	7	L	0.651205	BothDense
S061	M	5	1	1	4	0.8	5	L	0.715609	BothDense
S061	M	6	2	1	4	0.666667	6	L	0.808999	BothDense
S061	M	5	6	0	1	0.166667	6	R	1.261	DenseMoreVsSparseLess
S061	M	6	2	1	4	0.666667	6	L	1.3395	BothSparse
S061	M	3	7	1	4	0.571429	7	R	1.48921	DenseMoreVsSparseLess
S061	M	4	7	1	3	0.428571	7	R	1.17477	DenseMoreVsSparseLess
S061	M	8	6	1	2	0.25	8	L	0.69767	BothDense
S061	M	2	7	1	5	0.714286	7	R	1.56447	DenseMoreVsSparseLess
S061	M	6	3	1	3	0.5	6	L	0.770049	DenseMoreVsSparseLess
S061	M	3	8	0	5	0.625	8	R	0.755869	BothSparse
S061	M	2	7	1	5	0.714286	7	R	1.36174	BothDense
S061	M	7	3	0	4	0.571429	7	L	1.27543	BothDense
S061	M	4	3	1	1	0.25	4	L	1.17883	DenseMoreVsSparseLess
S061	M	4	1	1	3	0.75	4	L	0.889231	BothDense
S061	M	8	7	1	1	0.125	8	L	1.39434	SparseMoreVsDenseLess
S061	M	8	6	1	2	0.25	8	L	0.750374	DenseMoreVsSparseLess
S061	M	6	7	1	1	0.142857	7	R	1.35626	SparseMoreVsDenseLess
S061	M	8	6	1	2	0.25	8	L	1.13708	BothSparse
S061	M	6	4	0	2	0.333333	6	L	1.13242	BothDense
S061	M	8	5	0	3	0.375	8	L	1.37467	BothDense
S061	M	2	5	1	3	0.6	5	R	1.01911	SparseMoreVsDenseLess
S061	M	5	7	0	2	0.285714	7	R	0.653619	BothDense
S061	M	7	1	1	6	0.857143	7	L	2.08638	DenseMoreVsSparseLess
S061	M	8	1	1	7	0.875	8	L	2.61489	BothDense
S061	M	2	8	1	6	0.75	8	R	1.19431	BothSparse
S061	M	7	3	1	4	0.571429	7	L	0.816692	BothSparse
S061	M	6	5	1	1	0.166667	6	L	0.655492	DenseMoreVsSparseLess
S061	M	8	3	1	5	0.625	8	L	0.644072	DenseMoreVsSparseLess
S061	M	4	5	0	1	0.2	5	R	2.16235	BothDense
S061	M	2	1	1	1	0.5	2	L	1.25598	DenseMoreVsSparseLess
S061	M	7	2	1	5	0.714286	7	L	1.95024	DenseMoreVsSparseLess
S061	M	3	2	1	1	0.333333	3	L	1.50472	DenseMoreVsSparseLess
S061	M	3	7	1	4	0.571429	7	R	1.57099	BothSparse
S061	M	1	5	1	4	0.8	5	R	1.59613	BothSparse
S061	M	3	5	0	2	0.4	5	R	0.954495	BothSparse
S061	M	1	4	1	3	0.75	4	R	1.2132	BothSparse
S061	M	7	8	1	1	0.125	8	R	1.8602	DenseMoreVsSparseLess
S061	M	6	4	1	2	0.333333	6	L	1.25815	SparseMoreVsDenseLess
S061	M	6	2	1	4	0.666667	6	L	1.21334	SparseMoreVsDenseLess
S061	M	8	1	1	7	0.875	8	L	0.698892	DenseMoreVsSparseLess
S061	M	5	2	1	3	0.6	5	L	1.08791	BothDense
S061	M	4	5	1	1	0.2	5	R	1.86487	SparseMoreVsDenseLess
S061	M	1	2	1	1	0.5	2	R	2.82482	BothSparse
S061	M	1	3	0	2	0.666667	3	R	0.82594	SparseMoreVsDenseLess
S061	M	7	3	1	4	0.571429	7	L	2.00599	SparseMoreVsDenseLess
S061	M	4	6	1	2	0.333333	6	R	1.14926	DenseMoreVsSparseLess
S061	M	1	8	1	7	0.875	8	R	1.75806	SparseMoreVsDenseLess
S061	M	5	6	1	1	0.166667	6	R	3.08117	SparseMoreVsDenseLess
S061	M	5	6	1	1	0.166667	6	R	2.93721	BothSparse
S061	M	3	8	1	5	0.625	8	R	2.4656	SparseMoreVsDenseLess
S061	M	8	5	1	3	0.375	8	L	2.07934	DenseMoreVsSparseLess
S061	M	5	4	1	1	0.2	5	L	1.02186	SparseMoreVsDenseLess
S061	M	8	6	1	2	0.25	8	L	1.05163	SparseMoreVsDenseLess
S061	M	2	6	1	4	0.666667	6	R	1.24953	BothDense
S061	M	1	8	1	7	0.875	8	R	1.21206	BothDense
S061	M	8	2	1	6	0.75	8	L	0.849531	DenseMoreVsSparseLess
S061	M	1	6	1	5	0.833333	6	R	3.97223	SparseMoreVsDenseLess
S061	M	4	6	1	2	0.333333	6	R	1.10403	SparseMoreVsDenseLess
S061	M	4	6	1	2	0.333333	6	R	2.24158	BothDense
S061	M	5	1	1	4	0.8	5	L	1.18399	SparseMoreVsDenseLess
S061	M	2	8	1	6	0.75	8	R	1.04475	SparseMoreVsDenseLess
S061	M	1	7	1	6	0.857143	7	R	1.27274	SparseMoreVsDenseLess
S061	M	5	3	1	2	0.4	5	L	0.656173	DenseMoreVsSparseLess
S061	M	7	8	1	1	0.125	8	R	1.69852	BothSparse
S061	M	3	6	1	3	0.5	6	R	1.24759	BothDense
S061	M	4	6	1	2	0.333333	6	R	2.42077	BothSparse
S061	M	8	4	1	4	0.5	8	L	0.845597	DenseMoreVsSparseLess
S061	M	3	7	1	4	0.571429	7	R	1.67656	BothDense
S061	M	2	8	1	6	0.75	8	R	0.935876	DenseMoreVsSparseLess
S061	M	3	7	1	4	0.571429	7	R	1.33808	SparseMoreVsDenseLess
S061	M	8	1	1	7	0.875	8	L	1.11543	SparseMoreVsDenseLess
S061	M	2	4	1	2	0.5	4	R	1.2031	BothDense
S061	M	4	5	0	1	0.2	5	R	1.39232	BothDense
S061	M	4	6	1	2	0.333333	6	R	1.23086	BothDense
S061	M	6	7	1	1	0.142857	7	R	1.11473	BothDense
S061	M	6	7	1	1	0.142857	7	R	1.59434	BothSparse
S061	M	6	3	0	3	0.5	6	L	1.77112	BothSparse
S061	M	5	2	1	3	0.6	5	L	1.33034	DenseMoreVsSparseLess
S061	M	2	5	1	3	0.6	5	R	1.5251	SparseMoreVsDenseLess
S061	M	2	6	1	4	0.666667	6	R	1.15965	SparseMoreVsDenseLess
S061	M	8	5	1	3	0.375	8	L	1.1633	BothDense
S061	M	6	4	1	2	0.333333	6	L	2.18915	DenseMoreVsSparseLess
S061	M	4	3	1	1	0.25	4	L	1.29257	BothDense
S061	M	5	7	1	2	0.285714	7	R	1.09872	DenseMoreVsSparseLess
S061	M	4	1	1	3	0.75	4	L	0.642494	DenseMoreVsSparseLess
S061	M	6	8	0	2	0.25	8	R	0.698334	SparseMoreVsDenseLess
S061	M	6	8	1	2	0.25	8	R	0.846327	BothSparse
S061	M	1	3	1	2	0.666667	3	R	2.2427	SparseMoreVsDenseLess
S061	M	5	7	1	2	0.285714	7	R	1.95086	SparseMoreVsDenseLess
S061	M	7	8	1	1	0.125	8	R	1.39219	SparseMoreVsDenseLess
S061	M	8	3	1	5	0.625	8	L	1.31388	BothDense
S061	M	3	2	1	1	0.333333	3	L	1.46778	SparseMoreVsDenseLess
S061	M	2	3	1	1	0.333333	3	R	4.22051	BothSparse
S061	M	4	2	1	2	0.5	4	L	1.24979	SparseMoreVsDenseLess
S061	M	4	1	1	3	0.75	4	L	1.10626	BothDense
S061	M	2	7	1	5	0.714286	7	R	1.18774	BothSparse
S061	M	7	6	0	1	0.142857	7	L	1.51035	BothSparse
S061	M	5	4	0	1	0.2	5	L	1.36705	BothDense
S061	M	1	8	1	7	0.875	8	R	1.2764	SparseMoreVsDenseLess
S061	M	1	7	1	6	0.857143	7	R	1.61159	BothSparse
S061	M	1	3	1	2	0.666667	3	R	0.902643	BothDense
S061	M	7	3	1	4	0.571429	7	L	2.52789	BothDense
S061	M	7	5	1	2	0.285714	7	L	0.824678	DenseMoreVsSparseLess
S061	M	1	3	1	2	0.666667	3	R	1.3215	DenseMoreVsSparseLess
S061	M	8	3	0	5	0.625	8	L	1.17447	SparseMoreVsDenseLess
S061	M	8	7	1	1	0.125	8	L	2.21624	BothDense
S061	M	3	6	1	3	0.5	6	R	1.81101	BothDense
S061	M	3	7	1	4	0.571429	7	R	1.1254	BothSparse
S061	M	7	3	1	4	0.571429	7	L	0.686716	DenseMoreVsSparseLess
S061	M	5	2	0	3	0.6	5	L	1.112	SparseMoreVsDenseLess
S061	M	3	6	1	3	0.5	6	R	0.894324	BothSparse
S061	M	1	6	1	5	0.833333	6	R	1.55232	BothSparse
S061	M	5	7	0	2	0.285714	7	R	0.675473	BothDense
S061	M	1	8	1	7	0.875	8	R	1.44283	BothSparse
S061	M	2	1	1	1	0.5	2	L	5.36851	BothSparse
S061	M	2	5	1	3	0.6	5	R	1.14812	DenseMoreVsSparseLess
S061	M	6	3	1	3	0.5	6	L	2.62547	DenseMoreVsSparseLess
S061	M	8	2	1	6	0.75	8	L	0.741252	BothDense
S061	M	1	4	1	3	0.75	4	R	1.27828	DenseMoreVsSparseLess
S061	M	8	6	1	2	0.25	8	L	1.92878	BothDense
S061	M	3	5	0	2	0.4	5	R	1.28435	SparseMoreVsDenseLess
S061	M	2	3	1	1	0.333333	3	R	0.952978	BothDense
S061	M	8	1	1	7	0.875	8	L	1.22397	BothSparse
S061	M	2	1	0	1	0.5	2	L	1.46718	SparseMoreVsDenseLess
S061	M	7	5	1	2	0.285714	7	L	2.22169	SparseMoreVsDenseLess
S061	M	4	8	1	4	0.5	8	R	2.11688	BothSparse
S061	M	2	4	1	2	0.5	4	R	1.04146	DenseMoreVsSparseLess
S061	M	7	1	1	6	0.857143	7	L	0.706827	DenseMoreVsSparseLess
S061	M	4	3	0	1	0.25	4	L	1.82588	BothSparse
S061	M	6	5	0	1	0.166667	6	L	1.38029	BothSparse
S061	M	8	1	1	7	0.875	8	L	0.87581	DenseMoreVsSparseLess
S061	M	7	1	1	6	0.857143	7	L	1.01935	SparseMoreVsDenseLess
S061	M	1	5	1	4	0.8	5	R	1.19203	BothDense
S061	M	3	6	1	3	0.5	6	R	1.50083	SparseMoreVsDenseLess
S061	M	4	8	1	4	0.5	8	R	2.44419	BothDense
S061	M	8	5	1	3	0.375	8	L	1.38531	SparseMoreVsDenseLess
S061	M	7	1	1	6	0.857143	7	L	1.0865	BothSparse
S061	M	8	6	0	2	0.25	8	L	1.29307	SparseMoreVsDenseLess
S061	M	8	5	1	3	0.375	8	L	0.794574	DenseMoreVsSparseLess
S061	M	1	3	1	2	0.666667	3	R	1.45973	BothSparse
S061	M	4	5	1	1	0.2	5	R	2.07806	SparseMoreVsDenseLess
S061	M	4	1	1	3	0.75	4	L	0.889466	BothSparse
S061	M	2	3	1	1	0.333333	3	R	1.66745	DenseMoreVsSparseLess
S061	M	5	6	1	1	0.166667	6	R	1.52495	BothSparse
S061	M	2	8	1	6	0.75	8	R	1.29773	BothDense
S061	M	3	4	0	1	0.25	4	R	1.399	SparseMoreVsDenseLess
S061	M	7	6	0	1	0.142857	7	L	1.55543	DenseMoreVsSparseLess
S061	M	8	4	1	4	0.5	8	L	1.32095	DenseMoreVsSparseLess
S061	M	3	2	1	1	0.333333	3	L	0.780766	BothSparse
S061	M	3	5	1	2	0.4	5	R	1.28615	DenseMoreVsSparseLess
S061	M	3	4	1	1	0.25	4	R	1.92107	DenseMoreVsSparseLess
S061	M	2	3	1	1	0.333333	3	R	2.67042	SparseMoreVsDenseLess
S061	M	8	2	1	6	0.75	8	L	1.47816	DenseMoreVsSparseLess
S061	M	7	3	0	4	0.571429	7	L	1.61057	SparseMoreVsDenseLess
S061	M	2	8	1	6	0.75	8	R	1.13639	DenseMoreVsSparseLess
S061	M	4	2	1	2	0.5	4	L	0.637284	DenseMoreVsSparseLess
S061	M	8	5	1	3	0.375	8	L	1.11964	BothSparse
S061	M	3	8	1	5	0.625	8	R	1.46209	BothDense
S061	M	8	3	1	5	0.625	8	L	1.9673	BothSparse
S061	M	6	2	1	4	0.666667	6	L	1.22918	BothSparse
S061	M	7	4	1	3	0.428571	7	L	0.71098	BothDense
S061	M	8	6	1	2	0.25	8	L	0.850287	DenseMoreVsSparseLess
S061	M	1	4	1	3	0.75	4	R	1.50544	BothDense
S061	M	7	4	1	3	0.428571	7	L	1.33971	SparseMoreVsDenseLess
S061	M	8	7	1	1	0.125	8	L	1.77246	BothSparse
S061	M	6	4	1	2	0.333333	6	L	1.43803	BothSparse
S061	M	8	2	1	6	0.75	8	L	1.07617	SparseMoreVsDenseLess
S061	M	5	4	1	1	0.2	5	L	2.17041	SparseMoreVsDenseLess
S061	M	2	5	1	3	0.6	5	R	1.1577	BothDense
S061	M	7	8	1	1	0.125	8	R	2.2763	BothSparse
S061	M	2	1	0	1	0.5	2	L	1.91831	DenseMoreVsSparseLess
S061	M	2	4	0	2	0.5	4	R	1.21631	BothSparse
S061	M	1	2	1	1	0.5	2	R	5.17875	BothDense
S061	M	3	8	1	5	0.625	8	R	2.0153	SparseMoreVsDenseLess
S061	M	7	4	1	3	0.428571	7	L	1.61676	BothSparse
S061	M	4	6	1	2	0.333333	6	R	2.63202	BothSparse
S061	M	1	4	1	3	0.75	4	R	1.04199	BothSparse
S061	M	2	6	1	4	0.666667	6	R	1.9785	BothDense
S061	M	2	8	1	6	0.75	8	R	1.52698	SparseMoreVsDenseLess
S061	M	6	1	1	5	0.833333	6	L	1.72479	SparseMoreVsDenseLess
S061	M	4	3	1	1	0.25	4	L	1.44421	SparseMoreVsDenseLess
S061	M	4	3	1	1	0.25	4	L	2.46594	DenseMoreVsSparseLess
S061	M	5	1	1	4	0.8	5	L	0.932213	DenseMoreVsSparseLess
S061	M	5	8	0	3	0.375	8	R	0.73221	BothDense
S061	M	2	7	1	5	0.714286	7	R	1.40205	BothDense
S061	M	3	1	1	2	0.666667	3	L	4.52932	DenseMoreVsSparseLess
S061	M	1	6	1	5	0.833333	6	R	1.35177	BothDense
S061	M	6	5	1	1	0.166667	6	L	0.752638	BothDense
S061	M	6	2	1	4	0.666667	6	L	0.727379	BothDense
S061	M	8	4	1	4	0.5	8	L	1.42462	SparseMoreVsDenseLess
S061	M	7	8	1	1	0.125	8	R	1.2671	DenseMoreVsSparseLess
S061	M	5	3	1	2	0.4	5	L	0.648727	DenseMoreVsSparseLess
S061	M	8	4	1	4	0.5	8	L	1.2904	BothSparse
S061	M	4	8	1	4	0.5	8	R	1.88129	SparseMoreVsDenseLess
S061	M	6	8	1	2	0.25	8	R	1.18731	BothDense
S061	M	8	1	1	7	0.875	8	L	3.23158	BothDense
S061	M	1	7	1	6	0.857143	7	R	1.74182	BothDense
S061	M	8	6	0	2	0.25	8	L	5.57553	BothSparse
S061	M	2	1	1	1	0.5	2	L	1.15361	BothDense
S061	M	4	8	1	4	0.5	8	R	1.2742	DenseMoreVsSparseLess
S061	M	5	6	0	1	0.166667	6	R	0.659771	SparseMoreVsDenseLess
S061	M	1	6	1	5	0.833333	6	R	1.39437	SparseMoreVsDenseLess
S061	M	2	7	1	5	0.714286	7	R	1.23229	DenseMoreVsSparseLess
S061	M	7	1	1	6	0.857143	7	L	1.12521	BothDense
S061	M	7	6	0	1	0.142857	7	L	2.23142	SparseMoreVsDenseLess
S061	M	4	2	1	2	0.5	4	L	1.20316	BothSparse
S061	M	5	1	1	4	0.8	5	L	0.971019	BothDense
S061	M	4	6	1	2	0.333333	6	R	1.71782	SparseMoreVsDenseLess
S061	M	5	3	1	2	0.4	5	L	1.33824	SparseMoreVsDenseLess
S061	M	4	7	1	3	0.428571	7	R	1.35262	DenseMoreVsSparseLess
S061	M	4	6	1	2	0.333333	6	R	1.06356	DenseMoreVsSparseLess
S061	M	1	5	1	4	0.8	5	R	1.12957	SparseMoreVsDenseLess
S061	M	4	5	1	1	0.2	5	R	1.08884	DenseMoreVsSparseLess
S061	M	7	8	0	1	0.125	8	R	0.944725	BothDense
S061	M	5	7	1	2	0.285714	7	R	2.05153	BothSparse
S061	M	1	2	1	1	0.5	2	R	0.918511	BothSparse
S061	M	6	5	1	1	0.166667	6	L	0.703341	DenseMoreVsSparseLess
S061	M	6	3	1	3	0.5	6	L	2.24632	SparseMoreVsDenseLess
S061	M	1	2	0	1	0.5	2	R	2.30109	DenseMoreVsSparseLess
S061	M	6	2	1	4	0.666667	6	L	1.4489	SparseMoreVsDenseLess
S061	M	8	4	1	4	0.5	8	L	0.635966	BothDense
S061	M	2	6	1	4	0.666667	6	R	1.22915	DenseMoreVsSparseLess
S061	M	4	1	1	3	0.75	4	L	1.28602	SparseMoreVsDenseLess
S061	M	1	8	1	7	0.875	8	R	1.44647	BothDense
S061	M	5	4	1	1	0.2	5	L	0.955862	DenseMoreVsSparseLess
S061	M	3	8	1	5	0.625	8	R	1.72097	BothSparse
S061	M	5	1	1	4	0.8	5	L	1.55895	BothSparse
S061	M	6	1	1	5	0.833333	6	L	0.998513	BothSparse
S061	M	7	2	1	5	0.714286	7	L	1.43249	BothSparse
S061	M	6	3	1	3	0.5	6	L	0.878525	BothDense
S061	M	3	5	1	2	0.4	5	R	1.274	BothSparse
S061	M	3	2	1	1	0.333333	3	L	1.76886	DenseMoreVsSparseLess
S061	M	7	2	1	5	0.714286	7	L	1.89528	SparseMoreVsDenseLess
S061	M	6	8	1	2	0.25	8	R	1.25386	DenseMoreVsSparseLess
S061	M	4	2	1	2	0.5	4	L	1.01164	BothDense
S061	M	3	4	0	1	0.25	4	R	1.75309	BothSparse
S061	M	6	4	0	2	0.333333	6	L	1.37343	SparseMoreVsDenseLess
S061	M	3	6	0	3	0.5	6	R	1.05458	DenseMoreVsSparseLess
S061	M	2	5	0	3	0.6	5	R	1.9153	BothSparse
S061	M	8	7	1	1	0.125	8	L	0.766052	DenseMoreVsSparseLess
S061	M	6	1	1	5	0.833333	6	L	0.716386	DenseMoreVsSparseLess
S061	M	6	5	1	1	0.166667	6	L	1.44793	SparseMoreVsDenseLess
S061	M	8	2	1	6	0.75	8	L	1.59582	BothSparse
S061	M	2	6	1	4	0.666667	6	R	1.31246	BothSparse
S061	M	4	7	0	3	0.428571	7	R	0.597995	SparseMoreVsDenseLess
S061	M	2	4	1	2	0.5	4	R	2.72559	SparseMoreVsDenseLess
S061	M	4	5	1	1	0.2	5	R	1.21548	BothSparse
S061	M	1	7	1	6	0.857143	7	R	1.16547	DenseMoreVsSparseLess
S061	M	5	4	1	1	0.2	5	L	1.34497	BothSparse
S061	M	2	7	1	5	0.714286	7	R	1.28609	SparseMoreVsDenseLess
S061	M	7	2	1	5	0.714286	7	L	0.678491	DenseMoreVsSparseLess
S061	M	3	1	1	2	0.666667	3	L	1.27679	SparseMoreVsDenseLess
S061	M	4	7	1	3	0.428571	7	R	1.31819	BothDense
S061	M	5	2	1	3	0.6	5	L	1.28288	BothDense
S061	M	4	7	1	3	0.428571	7	R	2.01236	BothSparse
S061	M	1	5	1	4	0.8	5	R	1.49384	DenseMoreVsSparseLess
S061	M	6	2	1	4	0.666667	6	L	0.669589	DenseMoreVsSparseLess
S061	M	7	5	0	2	0.285714	7	L	1.67217	BothSparse
S061	M	7	5	1	2	0.285714	7	L	0.886185	BothDense
S061	M	3	1	1	2	0.666667	3	L	0.650703	BothDense
S061	M	3	8	1	5	0.625	8	R	1.22769	DenseMoreVsSparseLess
S061	M	7	6	1	1	0.142857	7	L	0.64787	BothDense
S061	M	7	3	0	4	0.571429	7	L	3.37201	BothSparse
S061	M	2	8	1	6	0.75	8	R	1.51181	BothSparse
S061	M	3	7	0	4	0.571429	7	R	0.783461	BothDense
S061	M	8	3	1	5	0.625	8	L	0.634844	DenseMoreVsSparseLess
S061	M	5	2	1	3	0.6	5	L	1.08603	BothSparse
S061	M	5	3	1	2	0.4	5	L	0.593143	BothDense
S061	M	3	7	1	4	0.571429	7	R	1.5708	DenseMoreVsSparseLess
S061	M	7	2	1	5	0.714286	7	L	1.28471	BothDense
S061	M	1	5	1	4	0.8	5	R	1.13004	BothSparse
S061	M	3	2	0	1	0.333333	3	L	2.71046	BothDense
S061	M	7	4	1	3	0.428571	7	L	1.1218	DenseMoreVsSparseLess
S061	M	3	5	1	2	0.4	5	R	2.9476	BothDense
S061	M	8	7	0	1	0.125	8	L	1.05583	SparseMoreVsDenseLess
S061	M	5	1	1	4	0.8	5	L	1.41001	SparseMoreVsDenseLess
S061	M	5	8	1	3	0.375	8	R	1.75942	DenseMoreVsSparseLess
S061	M	6	4	1	2	0.333333	6	L	1.16579	BothDense
S061	M	6	1	1	5	0.833333	6	L	1.10389	BothDense
S061	M	1	2	1	1	0.5	2	R	4.08339	SparseMoreVsDenseLess
S061	M	5	8	0	3	0.375	8	R	0.827427	SparseMoreVsDenseLess
S061	M	5	8	0	3	0.375	8	R	0.712401	BothSparse
S061	M	3	4	1	1	0.25	4	R	1.16092	BothDense
S061	M	1	7	1	6	0.857143	7	R	2.40035	SparseMoreVsDenseLess
S061	M	5	6	1	1	0.166667	6	R	1.45131	DenseMoreVsSparseLess
S061	M	3	1	1	2	0.666667	3	L	1.56164	BothSparse
S061	M	6	7	0	1	0.142857	7	R	1.20599	DenseMoreVsSparseLess
S061	M	1	6	1	5	0.833333	6	R	1.27804	DenseMoreVsSparseLess
S061	M	5	6	0	1	0.166667	6	R	1.12522	BothDense
S061	M	1	4	1	3	0.75	4	R	1.43076	SparseMoreVsDenseLess
S061	M	6	7	0	1	0.142857	7	R	0.97898	SparseMoreVsDenseLess
S061	M	1	8	1	7	0.875	8	R	1.41162	DenseMoreVsSparseLess
S061	M	5	3	1	2	0.4	5	L	3.3176	BothSparse
S061	M	7	3	1	4	0.571429	7	L	0.980239	DenseMoreVsSparseLess
S061	M	4	3	0	1	0.25	4	L	1.37918	SparseMoreVsDenseLess
S061	M	6	5	1	1	0.166667	6	L	0.66478	DenseMoreVsSparseLess
S061	M	1	2	1	1	0.5	2	R	1.86656	DenseMoreVsSparseLess
S061	M	2	6	1	4	0.666667	6	R	1.54085	BothSparse
S061	M	3	5	1	2	0.4	5	R	2.35877	BothDense
S061	M	4	8	1	4	0.5	8	R	2.01349	BothDense
S061	M	3	5	1	2	0.4	5	R	2.24526	DenseMoreVsSparseLess
S061	M	7	6	1	1	0.142857	7	L	1.32003	DenseMoreVsSparseLess
S061	M	6	1	1	5	0.833333	6	L	0.848491	SparseMoreVsDenseLess
S061	M	1	5	1	4	0.8	5	R	1.32346	BothDense
S061	M	7	5	1	2	0.285714	7	L	1.03651	DenseMoreVsSparseLess
S061	M	1	7	1	6	0.857143	7	R	1.42801	BothSparse
S061	M	4	1	1	3	0.75	4	L	0.730069	BothDense
S061	M	6	2	1	4	0.666667	6	L	4.56215	BothSparse
S061	M	5	4	1	1	0.2	5	L	1.67152	BothSparse
S061	M	8	1	1	7	0.875	8	L	1.46887	SparseMoreVsDenseLess
S061	M	8	1	1	7	0.875	8	L	1.18087	BothDense
S061	M	7	6	1	1	0.142857	7	L	1.04556	BothSparse
S061	M	2	6	1	4	0.666667	6	R	1.49848	BothDense
S061	M	5	7	1	2	0.285714	7	R	3.03585	SparseMoreVsDenseLess
S061	M	8	7	1	1	0.125	8	L	1.97943	BothSparse
S061	M	8	2	1	6	0.75	8	L	0.93219	SparseMoreVsDenseLess
S061	M	4	7	1	3	0.428571	7	R	2.18036	BothSparse
S061	M	3	1	1	2	0.666667	3	L	1.88317	BothSparse
S061	M	5	6	0	1	0.166667	6	R	1.45171	BothSparse
S061	M	8	2	1	6	0.75	8	L	1.29495	BothSparse
S061	M	6	4	1	2	0.333333	6	L	2.43645	BothSparse
S061	M	5	8	1	3	0.375	8	R	2.82581	SparseMoreVsDenseLess
S061	M	7	4	1	3	0.428571	7	L	0.732412	DenseMoreVsSparseLess
S061	M	5	8	0	3	0.375	8	R	3.25306	DenseMoreVsSparseLess
S061	M	1	5	1	4	0.8	5	R	1.15143	DenseMoreVsSparseLess
S061	M	6	5	0	1	0.166667	6	L	1.50983	SparseMoreVsDenseLess
S061	M	7	6	1	1	0.142857	7	L	0.998498	BothDense
S061	M	6	4	1	2	0.333333	6	L	0.918324	BothDense
S061	M	2	6	1	4	0.666667	6	R	1.64901	SparseMoreVsDenseLess
S061	M	8	5	1	3	0.375	8	L	1.70541	DenseMoreVsSparseLess
S061	M	8	2	1	6	0.75	8	L	0.784971	BothDense
S061	M	3	4	1	1	0.25	4	R	1.55991	BothDense
S061	M	7	1	1	6	0.857143	7	L	1.56724	BothSparse
S061	M	2	4	1	2	0.5	4	R	2.1674	SparseMoreVsDenseLess
S061	M	2	3	0	1	0.333333	3	R	1.38452	BothDense
S061	M	3	1	1	2	0.666667	3	L	2.89653	SparseMoreVsDenseLess
S061	M	5	6	0	1	0.166667	6	R	1.25887	SparseMoreVsDenseLess
S061	M	1	4	1	3	0.75	4	R	1.44257	BothSparse
S061	M	6	2	1	4	0.666667	6	L	0.90325	SparseMoreVsDenseLess
S061	M	3	8	1	5	0.625	8	R	2.41366	SparseMoreVsDenseLess
S061	M	2	4	1	2	0.5	4	R	1.20533	DenseMoreVsSparseLess
S061	M	1	3	1	2	0.666667	3	R	1.17734	BothDense
S061	M	6	7	1	1	0.142857	7	R	2.42364	BothSparse
S061	M	5	3	1	2	0.4	5	L	1.03837	BothDense
S061	M	8	4	1	4	0.5	8	L	1.18576	DenseMoreVsSparseLess
S061	M	3	5	1	2	0.4	5	R	2.0444	BothSparse
S061	M	3	6	1	3	0.5	6	R	1.36407	BothDense
S061	M	2	3	1	1	0.333333	3	R	1.44646	BothSparse
S061	M	8	5	1	3	0.375	8	L	5.77439	SparseMoreVsDenseLess
S061	M	4	7	1	3	0.428571	7	R	1.87462	DenseMoreVsSparseLess
S061	M	5	7	1	2	0.285714	7	R	1.39215	BothSparse
S061	M	1	2	1	1	0.5	2	R	2.15647	BothSparse
S061	M	6	8	0	2	0.25	8	R	0.720099	SparseMoreVsDenseLess
S061	M	2	8	1	6	0.75	8	R	1.37607	BothSparse
S061	M	5	2	1	3	0.6	5	L	0.981182	DenseMoreVsSparseLess
S061	M	7	2	1	5	0.714286	7	L	0.829844	BothDense
S061	M	6	4	1	2	0.333333	6	L	3.19102	DenseMoreVsSparseLess
S061	M	2	1	1	1	0.5	2	L	1.87808	BothDense
S061	M	1	6	1	5	0.833333	6	R	2.17564	SparseMoreVsDenseLess
S061	M	2	8	1	6	0.75	8	R	1.33543	DenseMoreVsSparseLess
S061	M	7	1	1	6	0.857143	7	L	1.45698	DenseMoreVsSparseLess
S061	M	2	3	1	1	0.333333	3	R	2.11358	DenseMoreVsSparseLess
S061	M	4	2	1	2	0.5	4	L	3.61246	BothSparse
S061	M	1	2	0	1	0.5	2	R	5.85591	BothDense
S061	M	1	4	1	3	0.75	4	R	2.22691	BothDense
S061	M	4	8	1	4	0.5	8	R	1.73222	DenseMoreVsSparseLess
S061	M	4	5	1	1	0.2	5	R	4.90907	SparseMoreVsDenseLess
S061	M	7	6	0	1	0.142857	7	L	1.44638	SparseMoreVsDenseLess
S061	M	7	5	1	2	0.285714	7	L	0.709204	BothDense
S061	M	6	1	1	5	0.833333	6	L	1.45849	BothSparse
S061	M	5	8	1	3	0.375	8	R	2.71024	BothDense
S061	M	3	4	1	1	0.25	4	R	1.78461	BothSparse
S061	M	6	4	0	2	0.333333	6	L	1.54223	SparseMoreVsDenseLess
S061	M	3	6	1	3	0.5	6	R	1.57981	SparseMoreVsDenseLess
S061	M	5	3	1	2	0.4	5	L	1.19506	SparseMoreVsDenseLess
S061	M	3	1	1	2	0.666667	3	L	1.89753	DenseMoreVsSparseLess
S061	M	3	6	1	3	0.5	6	R	1.34186	BothSparse
S061	M	7	1	1	6	0.857143	7	L	0.894774	BothDense
S061	M	5	2	1	3	0.6	5	L	0.691635	BothDense
S061	M	6	3	1	3	0.5	6	L	1.60945	BothDense
S061	M	7	8	1	1	0.125	8	R	1.96644	DenseMoreVsSparseLess
S061	M	1	7	1	6	0.857143	7	R	1.54816	DenseMoreVsSparseLess
S061	M	7	4	0	3	0.428571	7	L	1.28704	SparseMoreVsDenseLess
S061	M	1	3	1	2	0.666667	3	R	2.19027	BothSparse
S061	M	4	6	1	2	0.333333	6	R	2.21813	BothDense
S061	M	6	3	1	3	0.5	6	L	0.850261	DenseMoreVsSparseLess
S061	M	4	2	1	2	0.5	4	L	2.40992	SparseMoreVsDenseLess
S061	M	5	8	1	3	0.375	8	R	1.67248	BothSparse
S061	M	4	2	1	2	0.5	4	L	1.04578	BothDense
S061	M	8	4	1	4	0.5	8	L	1.13662	BothDense
S061	M	8	6	1	2	0.25	8	L	1.17167	BothDense
S061	M	2	1	1	1	0.5	2	L	1.2301	DenseMoreVsSparseLess
S061	M	5	2	1	3	0.6	5	L	1.50701	BothSparse
S061	M	6	3	1	3	0.5	6	L	1.21226	BothSparse
S061	M	3	2	1	1	0.333333	3	L	1.41998	BothDense
S061	M	8	4	1	4	0.5	8	L	1.06599	SparseMoreVsDenseLess
S061	M	4	1	1	3	0.75	4	L	0.835757	DenseMoreVsSparseLess
S061	M	7	3	1	4	0.571429	7	L	2.94298	SparseMoreVsDenseLess
S061	M	2	8	1	6	0.75	8	R	1.381	SparseMoreVsDenseLess
S061	M	5	7	0	2	0.285714	7	R	0.815596	BothDense
S061	M	4	5	1	1	0.2	5	R	1.86328	BothDense
S061	M	4	6	1	2	0.333333	6	R	2.95417	BothSparse
S061	M	8	3	1	5	0.625	8	L	0.81498	BothDense
S061	M	5	1	1	4	0.8	5	L	1.05353	BothDense
S061	M	4	3	1	1	0.25	4	L	1.37115	BothSparse
S061	M	4	3	1	1	0.25	4	L	0.956919	DenseMoreVsSparseLess
S061	M	3	2	1	1	0.333333	3	L	0.879279	DenseMoreVsSparseLess
S061	M	8	6	1	2	0.25	8	L	1.01356	BothSparse
S061	M	2	1	1	1	0.5	2	L	1.78934	SparseMoreVsDenseLess
S061	M	2	5	1	3	0.6	5	R	1.41342	SparseMoreVsDenseLess
S061	M	3	7	1	4	0.571429	7	R	1.47245	SparseMoreVsDenseLess
S061	M	5	4	1	1	0.2	5	L	0.982014	BothDense
S061	M	7	3	1	4	0.571429	7	L	2.10062	BothSparse
S061	M	2	4	1	2	0.5	4	R	4.29649	BothSparse
S061	M	8	5	1	3	0.375	8	L	0.702723	BothDense
S061	M	7	4	1	3	0.428571	7	L	1.15048	BothDense
S061	M	3	2	1	1	0.333333	3	L	1.17375	SparseMoreVsDenseLess
S061	M	8	7	1	1	0.125	8	L	0.910133	SparseMoreVsDenseLess
S061	M	6	1	1	5	0.833333	6	L	1.10278	DenseMoreVsSparseLess
S061	M	1	7	1	6	0.857143	7	R	1.31013	SparseMoreVsDenseLess
S061	M	1	8	1	7	0.875	8	R	1.93798	DenseMoreVsSparseLess
S061	M	5	6	1	1	0.166667	6	R	1.62622	DenseMoreVsSparseLess
S061	M	5	7	1	2	0.285714	7	R	2.30101	DenseMoreVsSparseLess
S061	M	4	1	1	3	0.75	4	L	1.66776	SparseMoreVsDenseLess
S061	M	6	5	1	1	0.166667	6	L	1.75187	BothDense
S061	M	1	3	1	2	0.666667	3	R	1.80902	DenseMoreVsSparseLess
S061	M	2	3	0	1	0.333333	3	R	2.54092	SparseMoreVsDenseLess
S061	M	3	7	1	4	0.571429	7	R	1.34411	BothSparse
S061	M	8	3	1	5	0.625	8	L	1.73321	BothSparse
S061	M	4	7	1	3	0.428571	7	R	2.3266	BothDense
S061	M	1	8	1	7	0.875	8	R	1.69235	SparseMoreVsDenseLess
S061	M	4	2	1	2	0.5	4	L	0.749467	DenseMoreVsSparseLess
S061	M	1	5	1	4	0.8	5	R	1.83794	BothSparse
S061	M	7	8	0	1	0.125	8	R	1.40067	BothDense
S061	M	6	2	1	4	0.666667	6	L	1.3024	DenseMoreVsSparseLess
S061	M	2	5	1	3	0.6	5	R	2.92362	BothSparse
S061	M	7	5	1	2	0.285714	7	L	1.52251	SparseMoreVsDenseLess
S061	M	8	4	1	4	0.5	8	L	1.07694	BothSparse
S061	M	5	3	1	2	0.4	5	L	1.06135	BothSparse
S061	M	5	3	1	2	0.4	5	L	1.57766	DenseMoreVsSparseLess
S061	M	3	7	1	4	0.571429	7	R	1.36686	BothDense
S061	M	6	7	0	1	0.142857	7	R	0.825383	BothDense
S061	M	1	5	1	4	0.8	5	R	2.87897	SparseMoreVsDenseLess
S061	M	8	1	1	7	0.875	8	L	1.01592	BothSparse
S061	M	1	6	1	5	0.833333	6	R	1.13999	BothDense
S061	M	2	1	1	1	0.5	2	L	0.73809	BothSparse
S061	M	1	7	1	6	0.857143	7	R	1.33297	BothDense
S061	M	2	7	1	5	0.714286	7	R	1.94221	DenseMoreVsSparseLess
S061	M	6	8	0	2	0.25	8	R	1.26684	BothSparse
S061	M	8	1	1	7	0.875	8	L	1.15204	DenseMoreVsSparseLess
S061	M	1	6	1	5	0.833333	6	R	1.37699	BothSparse
S061	M	3	1	1	2	0.666667	3	L	0.571897	BothDense
S061	M	1	4	1	3	0.75	4	R	1.15339	DenseMoreVsSparseLess
S061	M	5	4	1	1	0.2	5	L	0.645777	DenseMoreVsSparseLess
S061	M	8	2	1	6	0.75	8	L	1.54853	DenseMoreVsSparseLess
S061	M	1	3	0	2	0.666667	3	R	1.44706	SparseMoreVsDenseLess
S061	M	4	8	1	4	0.5	8	R	1.78433	BothSparse
S061	M	8	7	1	1	0.125	8	L	0.997239	BothDense
S061	M	6	8	0	2	0.25	8	R	1.13419	BothDense
S061	M	6	3	1	3	0.5	6	L	1.90632	SparseMoreVsDenseLess
S061	M	6	8	1	2	0.25	8	R	1.53377	DenseMoreVsSparseLess
S061	M	7	8	0	1	0.125	8	R	0.684424	SparseMoreVsDenseLess
S061	M	7	5	1	2	0.285714	7	L	2.52087	BothSparse
S061	M	5	4	1	1	0.2	5	L	1.51829	SparseMoreVsDenseLess
S061	M	4	1	1	3	0.75	4	L	0.763183	BothSparse
S061	M	2	5	1	3	0.6	5	R	1.41325	DenseMoreVsSparseLess
S061	M	5	1	1	4	0.8	5	L	1.01656	BothSparse
S061	M	7	4	1	3	0.428571	7	L	1.17794	BothSparse
S061	M	6	7	0	1	0.142857	7	R	1.12739	SparseMoreVsDenseLess
S061	M	6	5	1	1	0.166667	6	L	3.52721	BothSparse
S061	M	1	8	1	7	0.875	8	R	1.48445	BothDense
S061	M	6	2	1	4	0.666667	6	L	0.99114	BothDense
S061	M	8	7	1	1	0.125	8	L	0.635284	DenseMoreVsSparseLess
S061	M	7	8	0	1	0.125	8	R	2.23646	BothSparse
S061	M	4	5	0	1	0.2	5	R	1.28505	BothSparse
S061	M	5	2	1	3	0.6	5	L	1.52476	SparseMoreVsDenseLess
S061	M	3	8	1	5	0.625	8	R	1.54383	BothSparse
S061	M	4	5	0	1	0.2	5	R	1.47376	DenseMoreVsSparseLess
S061	M	3	5	0	2	0.4	5	R	1.43277	SparseMoreVsDenseLess
S061	M	1	8	1	7	0.875	8	R	1.56667	BothSparse
S061	M	1	6	1	5	0.833333	6	R	2.65677	DenseMoreVsSparseLess
S061	M	3	6	1	3	0.5	6	R	1.40505	DenseMoreVsSparseLess
S061	M	2	5	1	3	0.6	5	R	1.27517	BothDense
S061	M	5	1	1	4	0.8	5	L	1.1917	DenseMoreVsSparseLess
S061	M	3	8	1	5	0.625	8	R	1.10566	DenseMoreVsSparseLess
S061	M	4	6	1	2	0.333333	6	R	2.37318	SparseMoreVsDenseLess
S061	M	8	6	1	2	0.25	8	L	1.84524	SparseMoreVsDenseLess
S061	M	4	6	0	2	0.333333	6	R	2.51894	DenseMoreVsSparseLess
S061	M	4	7	0	3	0.428571	7	R	1.05368	SparseMoreVsDenseLess
S061	M	2	6	1	4	0.666667	6	R	1.28095	DenseMoreVsSparseLess
S061	M	8	6	1	2	0.25	8	L	0.962692	DenseMoreVsSparseLess
S061	M	5	6	0	1	0.166667	6	R	1.15126	BothDense
S061	M	2	7	1	5	0.714286	7	R	1.77401	BothDense
S061	M	7	2	1	5	0.714286	7	L	3.31791	BothSparse
S061	M	8	3	1	5	0.625	8	L	1.37392	DenseMoreVsSparseLess
S061	M	3	7	1	4	0.571429	7	R	1.40631	DenseMoreVsSparseLess
S061	M	2	7	1	5	0.714286	7	R	1.35993	BothSparse
S061	M	1	4	1	3	0.75	4	R	2.38374	SparseMoreVsDenseLess
S061	M	6	7	1	1	0.142857	7	R	1.4574	DenseMoreVsSparseLess
S061	M	2	4	1	2	0.5	4	R	1.17896	BothDense
S061	M	3	8	1	5	0.625	8	R	2.26026	BothDense
S061	M	2	7	1	5	0.714286	7	R	1.62841	SparseMoreVsDenseLess
S061	M	2	8	1	6	0.75	8	R	2.17446	BothDense
S061	M	3	4	0	1	0.25	4	R	4.76091	SparseMoreVsDenseLess
S061	M	4	8	0	4	0.5	8	R	0.75308	SparseMoreVsDenseLess
S061	M	7	2	1	5	0.714286	7	L	1.30254	DenseMoreVsSparseLess
S061	M	7	3	1	4	0.571429	7	L	0.746418	BothDense
S061	M	1	2	1	1	0.5	2	R	2.67848	SparseMoreVsDenseLess
S061	M	8	5	1	3	0.375	8	L	1.24964	BothSparse
S061	M	6	1	1	5	0.833333	6	L	1.17081	BothDense
S061	M	3	4	1	1	0.25	4	R	3.64829	DenseMoreVsSparseLess
S061	M	3	2	1	1	0.333333	3	L	2.65099	BothSparse
S061	M	5	1	1	4	0.8	5	L	1.8674	SparseMoreVsDenseLess
S061	M	7	2	1	5	0.714286	7	L	14.5616	SparseMoreVsDenseLess
S061	M	8	3	1	5	0.625	8	L	1.81589	SparseMoreVsDenseLess
S061	M	4	3	1	1	0.25	4	L	3.61161	BothDense
S061	M	7	1	1	6	0.857143	7	L	1.3845	SparseMoreVsDenseLess
S061	M	2	7	1	5	0.714286	7	R	1.48168	DenseMoreVsSparseLess
S061	M	1	7	1	6	0.857143	7	R	1.43832	BothDense
S061	M	1	7	1	6	0.857143	7	R	1.03914	DenseMoreVsSparseLess
S061	M	6	5	1	1	0.166667	6	L	1.37694	SparseMoreVsDenseLess
S061	M	2	3	1	1	0.333333	3	R	1.65191	BothDense
S061	M	5	4	0	1	0.2	5	L	1.34058	BothSparse
S061	M	2	4	1	2	0.5	4	R	1.40726	BothDense
S061	M	7	6	0	1	0.142857	7	L	1.87365	SparseMoreVsDenseLess
S061	M	5	8	1	3	0.375	8	R	1.6662	BothDense
S061	M	7	1	1	6	0.857143	7	L	1.10353	SparseMoreVsDenseLess
S061	M	3	5	1	2	0.4	5	R	1.94466	BothSparse
S061	M	1	6	1	5	0.833333	6	R	1.08186	SparseMoreVsDenseLess
S061	M	3	8	1	5	0.625	8	R	1.64637	BothDense
S061	M	5	8	1	3	0.375	8	R	1.62115	SparseMoreVsDenseLess
S061	M	1	6	1	5	0.833333	6	R	1.16165	DenseMoreVsSparseLess
S061	M	1	2	0	1	0.5	2	R	10.5344	BothSparse
S061	M	6	7	0	1	0.142857	7	R	1.67516	SparseMoreVsDenseLess
S061	M	5	8	1	3	0.375	8	R	2.03667	DenseMoreVsSparseLess
S061	M	6	4	1	2	0.333333	6	L	3.14212	BothDense
S061	M	1	5	1	4	0.8	5	R	1.60898	DenseMoreVsSparseLess
S061	M	1	3	1	2	0.666667	3	R	1.16751	BothDense
S061	M	8	2	1	6	0.75	8	L	6.69785	SparseMoreVsDenseLess
S061	M	8	7	1	1	0.125	8	L	1.85177	BothSparse
S061	M	3	4	1	1	0.25	4	R	3.69209	DenseMoreVsSparseLess
S061	M	4	7	1	3	0.428571	7	R	3.96962	SparseMoreVsDenseLess
S061	M	5	2	1	3	0.6	5	L	2.46983	DenseMoreVsSparseLess
S061	M	8	6	1	2	0.25	8	L	2.9942	BothDense
S061	M	2	4	1	2	0.5	4	R	1.60645	SparseMoreVsDenseLess
S061	M	5	4	0	1	0.2	5	L	2.47611	DenseMoreVsSparseLess
S061	M	8	4	1	4	0.5	8	L	3.09972	DenseMoreVsSparseLess
S061	M	8	4	1	4	0.5	8	L	7.19939	BothDense
S061	M	2	3	0	1	0.333333	3	R	4.84758	SparseMoreVsDenseLess
S061	M	3	4	1	1	0.25	4	R	1.56349	BothDense
S061	M	1	4	0	3	0.75	4	R	0.927265	SparseMoreVsDenseLess
S061	M	5	3	1	2	0.4	5	L	1.56417	BothSparse
S061	M	1	8	1	7	0.875	8	R	1.18334	BothDense
S061	M	8	7	0	1	0.125	8	L	1.28044	SparseMoreVsDenseLess
S061	M	7	1	1	6	0.857143	7	L	1.75949	BothSparse
S061	M	3	8	1	5	0.625	8	R	1.32459	BothSparse
S061	M	5	4	0	1	0.2	5	L	2.81341	SparseMoreVsDenseLess
S061	M	7	2	1	5	0.714286	7	L	2.42293	DenseMoreVsSparseLess
S061	M	6	8	1	2	0.25	8	R	1.88251	BothSparse
S061	M	4	3	0	1	0.25	4	L	3.26282	BothSparse
S061	M	2	5	1	3	0.6	5	R	1.95535	BothSparse
S061	M	3	6	1	3	0.5	6	R	2.25796	BothDense
S061	M	5	2	0	3	0.6	5	L	6.12519	BothDense
S061	M	6	2	1	4	0.666667	6	L	1.38419	DenseMoreVsSparseLess
S061	M	1	3	1	2	0.666667	3	R	4.07892	DenseMoreVsSparseLess
S061	M	6	1	1	5	0.833333	6	L	1.14087	DenseMoreVsSparseLess
S061	M	4	8	1	4	0.5	8	R	5.81673	BothSparse
S061	M	1	8	1	7	0.875	8	R	2.49505	SparseMoreVsDenseLess
S061	M	2	7	1	5	0.714286	7	R	0.971999	BothDense
S061	M	5	7	0	2	0.285714	7	R	1.12594	SparseMoreVsDenseLess
S061	M	6	3	1	3	0.5	6	L	3.43903	BothDense
S061	M	3	1	1	2	0.666667	3	L	0.909461	BothDense
S061	M	8	3	1	5	0.625	8	L	1.57098	BothSparse
S061	M	4	2	1	2	0.5	4	L	1.25373	BothDense
S061	M	4	3	1	1	0.25	4	L	2.45088	DenseMoreVsSparseLess
S061	M	7	6	1	1	0.142857	7	L	1.62551	BothSparse
S061	M	8	2	1	6	0.75	8	L	1.2251	BothDense
S061	M	7	4	1	3	0.428571	7	L	1.0993	BothDense
S061	M	5	1	1	4	0.8	5	L	1.22563	SparseMoreVsDenseLess
S061	M	7	5	0	2	0.285714	7	L	1.31908	SparseMoreVsDenseLess
S061	M	2	8	1	6	0.75	8	R	1.61062	BothDense
S061	M	7	8	0	1	0.125	8	R	0.91074	BothDense
S061	M	8	2	1	6	0.75	8	L	0.927791	BothSparse
S061	M	4	3	1	1	0.25	4	L	1.2245	SparseMoreVsDenseLess
S061	M	1	6	1	5	0.833333	6	R	1.17377	BothDense
S061	M	2	6	0	4	0.666667	6	R	1.34002	DenseMoreVsSparseLess
S061	M	1	5	1	4	0.8	5	R	0.904837	BothDense
S061	M	7	6	1	1	0.142857	7	L	1.53258	DenseMoreVsSparseLess
S061	M	5	6	0	1	0.166667	6	R	1.6452	DenseMoreVsSparseLess
S061	M	7	2	0	5	0.714286	7	L	1.72726	BothDense
S061	M	7	1	1	6	0.857143	7	L	1.45299	BothDense
S061	M	4	8	1	4	0.5	8	R	2.07239	DenseMoreVsSparseLess
S061	M	8	3	1	5	0.625	8	L	4.23514	DenseMoreVsSparseLess
S061	M	8	1	1	7	0.875	8	L	1.21761	BothDense
S061	M	2	4	1	2	0.5	4	R	1.43395	BothSparse
S061	M	4	7	1	3	0.428571	7	R	2.38954	DenseMoreVsSparseLess
S061	M	7	2	1	5	0.714286	7	L	1.01891	SparseMoreVsDenseLess
S061	M	3	6	0	3	0.5	6	R	0.984298	DenseMoreVsSparseLess
S061	M	5	6	0	1	0.166667	6	R	1.12984	BothSparse
S061	M	2	5	0	3	0.6	5	R	4.31643	SparseMoreVsDenseLess
S061	M	2	8	1	6	0.75	8	R	1.11736	BothSparse
S061	M	6	7	0	1	0.142857	7	R	1.15293	BothSparse
S061	M	7	2	1	5	0.714286	7	L	1.67256	BothSparse
S061	M	2	6	1	4	0.666667	6	R	2.29884	SparseMoreVsDenseLess
S061	M	7	4	1	3	0.428571	7	L	0.891781	DenseMoreVsSparseLess
S061	M	3	7	1	4	0.571429	7	R	1.2319	BothDense
S061	M	3	5	1	2	0.4	5	R	1.96102	SparseMoreVsDenseLess
S061	M	4	7	1	3	0.428571	7	R	1.1045	BothDense
S061	M	6	8	1	2	0.25	8	R	1.47826	DenseMoreVsSparseLess
S061	M	2	1	0	1	0.5	2	L	3.02697	BothSparse
S061	M	7	4	0	3	0.428571	7	L	1.22283	BothSparse
S061	M	3	2	0	1	0.333333	3	L	1.07667	DenseMoreVsSparseLess
S061	M	6	3	1	3	0.5	6	L	2.56552	DenseMoreVsSparseLess
S061	M	2	6	1	4	0.666667	6	R	1.48143	BothDense
S061	M	8	3	1	5	0.625	8	L	2.91222	BothDense
S061	M	3	2	1	1	0.333333	3	L	1.07072	SparseMoreVsDenseLess
S061	M	3	5	1	2	0.4	5	R	1.35286	DenseMoreVsSparseLess
S061	M	2	5	1	3	0.6	5	R	1.12306	DenseMoreVsSparseLess
S061	M	2	4	1	2	0.5	4	R	1.33917	DenseMoreVsSparseLess
S061	M	5	3	1	2	0.4	5	L	1.55253	DenseMoreVsSparseLess
S061	M	3	8	1	5	0.625	8	R	1.42645	DenseMoreVsSparseLess
S061	M	7	8	1	1	0.125	8	R	1.69094	BothSparse
S061	M	6	2	1	4	0.666667	6	L	1.64253	BothSparse
S061	M	3	2	1	1	0.333333	3	L	3.57283	BothDense
S061	M	4	1	1	3	0.75	4	L	3.1594	DenseMoreVsSparseLess
S061	M	1	8	1	7	0.875	8	R	2.43873	DenseMoreVsSparseLess
S061	M	4	2	0	2	0.5	4	L	1.66268	SparseMoreVsDenseLess
S061	M	4	1	1	3	0.75	4	L	8.56723	BothSparse
S061	M	1	6	1	5	0.833333	6	R	1.31732	BothSparse
S061	M	6	5	0	1	0.166667	6	L	1.22084	BothSparse
S061	M	3	7	1	4	0.571429	7	R	1.39764	BothSparse
S061	M	5	1	1	4	0.8	5	L	1.07831	DenseMoreVsSparseLess
S061	M	6	4	0	2	0.333333	6	L	1.73566	SparseMoreVsDenseLess
S061	M	5	3	1	2	0.4	5	L	0.958258	BothDense
S061	M	1	4	1	3	0.75	4	R	1.12517	DenseMoreVsSparseLess
S061	M	3	8	0	5	0.625	8	R	1.09879	SparseMoreVsDenseLess
S061	M	5	7	1	2	0.285714	7	R	3.61845	BothSparse
S061	M	6	7	1	1	0.142857	7	R	2.04817	DenseMoreVsSparseLess
S061	M	7	5	0	2	0.285714	7	L	1.08642	DenseMoreVsSparseLess
S061	M	2	6	1	4	0.666667	6	R	2.13769	BothSparse
S061	M	8	4	0	4	0.5	8	L	1.55048	SparseMoreVsDenseLess
S061	M	4	6	1	2	0.333333	6	R	1.99343	DenseMoreVsSparseLess
S061	M	8	5	1	3	0.375	8	L	1.02758	BothSparse
S061	M	8	7	0	1	0.125	8	L	1.07694	BothDense
S061	M	6	5	1	1	0.166667	6	L	3.30305	DenseMoreVsSparseLess
S061	M	4	8	1	4	0.5	8	R	1.65003	SparseMoreVsDenseLess
S061	M	7	3	1	4	0.571429	7	L	2.45244	DenseMoreVsSparseLess
S061	M	2	7	1	5	0.714286	7	R	2.40144	BothSparse
S061	M	4	1	1	3	0.75	4	L	1.51722	SparseMoreVsDenseLess
S061	M	3	1	0	2	0.666667	3	L	7.97635	SparseMoreVsDenseLess
S061	M	5	8	0	3	0.375	8	R	1.23513	BothSparse
S061	M	1	7	1	6	0.857143	7	R	1.64381	SparseMoreVsDenseLess
S061	M	2	5	1	3	0.6	5	R	1.38704	BothDense
S061	M	5	6	0	1	0.166667	6	R	0.947348	SparseMoreVsDenseLess
S061	M	8	1	1	7	0.875	8	L	1.03947	SparseMoreVsDenseLess
S061	M	5	4	1	1	0.2	5	L	3.97292	BothDense
S061	M	1	3	0	2	0.666667	3	R	1.42951	SparseMoreVsDenseLess
S061	M	8	5	1	3	0.375	8	L	0.807244	BothDense
S061	M	8	1	1	7	0.875	8	L	2.23552	DenseMoreVsSparseLess
S061	M	7	5	1	2	0.285714	7	L	2.71372	BothSparse
S061	M	3	6	0	3	0.5	6	R	0.827589	BothSparse
S061	M	2	1	1	1	0.5	2	L	2.93388	BothDense
S061	M	6	1	1	5	0.833333	6	L	1.10222	SparseMoreVsDenseLess
S061	M	6	1	1	5	0.833333	6	L	1.67938	BothSparse
S061	M	4	1	1	3	0.75	4	L	0.941768	BothDense
S061	M	8	6	1	2	0.25	8	L	1.50825	BothSparse
S061	M	4	8	0	4	0.5	8	R	0.817536	BothDense
S061	M	8	4	1	4	0.5	8	L	1.31899	BothSparse
S061	M	4	2	1	2	0.5	4	L	2.1413	BothSparse
S061	M	3	2	1	1	0.333333	3	L	0.875349	BothSparse
S061	M	7	1	1	6	0.857143	7	L	0.991155	DenseMoreVsSparseLess
S061	M	6	7	0	1	0.142857	7	R	1.20394	BothDense
S061	M	8	5	1	3	0.375	8	L	1.15113	SparseMoreVsDenseLess
S061	M	6	2	1	4	0.666667	6	L	0.911077	BothDense
S061	M	2	8	1	6	0.75	8	R	1.5619	DenseMoreVsSparseLess
S061	M	1	5	1	4	0.8	5	R	1.75182	BothSparse
S061	M	2	3	0	1	0.333333	3	R	1.24221	BothSparse
S061	M	1	4	1	3	0.75	4	R	1.29083	BothDense
S061	M	7	8	0	1	0.125	8	R	0.958373	SparseMoreVsDenseLess
S061	M	5	2	1	3	0.6	5	L	1.77576	SparseMoreVsDenseLess
S061	M	6	2	1	4	0.666667	6	L	1.56134	SparseMoreVsDenseLess
S061	M	5	7	1	2	0.285714	7	R	0.840737	DenseMoreVsSparseLess
S061	M	8	3	1	5	0.625	8	L	1.74828	SparseMoreVsDenseLess
S061	M	4	6	0	2	0.333333	6	R	0.812209	SparseMoreVsDenseLess
S061	M	3	1	1	2	0.666667	3	L	0.922096	DenseMoreVsSparseLess
S061	M	5	1	1	4	0.8	5	L	1.08764	BothDense
S061	M	8	6	1	2	0.25	8	L	0.874031	SparseMoreVsDenseLess
S061	M	6	1	1	5	0.833333	6	L	1.64981	BothDense
S061	M	3	4	0	1	0.25	4	R	4.08743	SparseMoreVsDenseLess
S061	M	4	5	0	1	0.2	5	R	1.69794	DenseMoreVsSparseLess
S061	M	4	5	1	1	0.2	5	R	1.6334	BothSparse
S061	M	8	7	1	1	0.125	8	L	4.46426	DenseMoreVsSparseLess
S061	M	7	4	1	3	0.428571	7	L	0.993887	SparseMoreVsDenseLess
S061	M	8	6	1	2	0.25	8	L	1.04557	DenseMoreVsSparseLess
S061	M	8	2	1	6	0.75	8	L	0.744487	DenseMoreVsSparseLess
S061	M	7	8	0	1	0.125	8	R	1.48889	DenseMoreVsSparseLess
S061	M	6	5	1	1	0.166667	6	L	2.41074	BothDense
S061	M	1	2	1	1	0.5	2	R	0.122408	SparseMoreVsDenseLess
S061	M	1	2	1	1	0.5	2	R	1.43531	BothDense
S061	M	5	2	0	3	0.6	5	L	1.50102	BothSparse
S061	M	6	3	0	3	0.5	6	L	0.997036	SparseMoreVsDenseLess
S061	M	6	4	1	2	0.333333	6	L	4.57526	BothSparse
S061	M	6	4	1	2	0.333333	6	L	1.16299	DenseMoreVsSparseLess
S061	M	2	7	1	5	0.714286	7	R	1.6064	SparseMoreVsDenseLess
S061	M	1	7	1	6	0.857143	7	R	1.25261	BothSparse
S061	M	2	1	1	1	0.5	2	L	1.23541	SparseMoreVsDenseLess
S061	M	4	7	0	3	0.428571	7	R	1.39471	BothSparse
S061	M	2	3	0	1	0.333333	3	R	3.11529	DenseMoreVsSparseLess
S061	M	1	5	1	4	0.8	5	R	1.15845	SparseMoreVsDenseLess
S061	M	5	6	0	1	0.166667	6	R	0.970144	BothDense
S061	M	6	3	0	3	0.5	6	L	0.832981	BothSparse
S061	M	1	3	1	2	0.666667	3	R	1.04679	BothSparse
S061	M	3	1	1	2	0.666667	3	L	3.00877	BothSparse
S061	M	8	5	1	3	0.375	8	L	0.877748	DenseMoreVsSparseLess
S061	M	3	7	1	4	0.571429	7	R	1.73621	SparseMoreVsDenseLess
S061	M	7	3	1	4	0.571429	7	L	1.00368	SparseMoreVsDenseLess
S061	M	1	4	1	3	0.75	4	R	1.53853	BothSparse
S061	M	7	5	1	2	0.285714	7	L	2.63555	BothDense
S061	M	7	6	1	1	0.142857	7	L	1.00221	BothDense
S061	M	4	5	1	1	0.2	5	R	0.989523	BothDense
S061	M	1	8	1	7	0.875	8	R	1.73199	BothSparse
S061	M	7	3	1	4	0.571429	7	L	7.14188	BothDense
S061	M	4	6	1	2	0.333333	6	R	2.66258	BothSparse
S061	M	7	3	1	4	0.571429	7	L	2.60487	BothSparse
S061	M	2	1	1	1	0.5	2	L	0.715615	DenseMoreVsSparseLess
S061	M	4	2	1	2	0.5	4	L	1.28171	DenseMoreVsSparseLess
S061	M	3	6	0	3	0.5	6	R	0.776948	SparseMoreVsDenseLess
S061	M	6	8	0	2	0.25	8	R	1.02031	BothDense
S061	M	6	8	0	2	0.25	8	R	0.674351	SparseMoreVsDenseLess
S061	M	1	2	1	1	0.5	2	R	1.65815	DenseMoreVsSparseLess
S061	M	4	5	1	1	0.2	5	R	1.83295	SparseMoreVsDenseLess
S061	M	4	3	0	1	0.25	4	L	1.19082	BothDense
S061	M	4	6	1	2	0.333333	6	R	1.09667	BothDense
S061	M	5	7	0	2	0.285714	7	R	0.925232	BothDense
S061	M	5	3	1	2	0.4	5	L	6.17149	SparseMoreVsDenseLess
S061	M	3	7	1	4	0.571429	7	R	1.38995	DenseMoreVsSparseLess
S061	M	3	5	1	2	0.4	5	R	1.16019	BothDense
S061	M	2	8	1	6	0.75	8	R	1.63087	SparseMoreVsDenseLess
S061	M	8	1	1	7	0.875	8	L	1.35098	BothSparse
S061	M	3	4	1	1	0.25	4	R	1.12027	BothSparse
S061	M	5	1	1	4	0.8	5	L	1.45785	BothSparse
S061	M	7	8	0	1	0.125	8	R	1.01273	BothDense
S061	M	2	6	1	4	0.666667	6	R	1.32622	DenseMoreVsSparseLess
S061	M	1	3	1	2	0.666667	3	R	0.930152	BothSparse
S061	M	8	7	0	1	0.125	8	L	1.54491	DenseMoreVsSparseLess
S061	M	3	6	1	3	0.5	6	R	1.30373	BothDense
S061	M	1	4	1	3	0.75	4	R	1.12307	DenseMoreVsSparseLess
S061	M	2	4	0	2	0.5	4	R	2.93728	SparseMoreVsDenseLess
S061	M	3	7	1	4	0.571429	7	R	1.58746	DenseMoreVsSparseLess
S061	M	6	8	1	2	0.25	8	R	1.13152	BothDense
S061	M	8	7	1	1	0.125	8	L	1.71975	BothSparse
S061	M	6	8	1	2	0.25	8	R	1.5305	BothSparse
S061	M	5	4	0	1	0.2	5	L	1.38824	SparseMoreVsDenseLess
S061	M	3	7	1	4	0.571429	7	R	1.23567	SparseMoreVsDenseLess
S061	M	7	8	1	1	0.125	8	R	1.08567	SparseMoreVsDenseLess
S061	M	8	5	0	3	0.375	8	L	1.46274	DenseMoreVsSparseLess
S061	M	7	1	0	6	0.857143	7	L	1.64988	SparseMoreVsDenseLess
S061	M	1	2	1	1	0.5	2	R	0.858672	DenseMoreVsSparseLess
S061	M	1	7	1	6	0.857143	7	R	1.32353	SparseMoreVsDenseLess
S061	M	1	4	1	3	0.75	4	R	1.09201	SparseMoreVsDenseLess
S061	M	5	2	1	3	0.6	5	L	1.01189	BothDense
S061	M	7	1	1	6	0.857143	7	L	1.1049	BothSparse
S061	M	8	2	1	6	0.75	8	L	1.14316	BothSparse
S061	M	5	1	1	4	0.8	5	L	3.62874	DenseMoreVsSparseLess
S061	M	1	7	1	6	0.857143	7	R	1.09721	BothDense
S061	M	8	3	1	5	0.625	8	L	1.76211	BothDense
S061	M	4	7	0	3	0.428571	7	R	3.98354	BothSparse
S061	M	8	6	1	2	0.25	8	L	1.63641	BothDense
S061	M	7	4	1	3	0.428571	7	L	1.77441	BothDense
S061	M	6	7	1	1	0.142857	7	R	1.38166	DenseMoreVsSparseLess
S061	M	4	1	1	3	0.75	4	L	1.77504	BothSparse
S061	M	7	4	1	3	0.428571	7	L	2.92002	BothSparse
S061	M	2	1	1	1	0.5	2	L	6.13187	BothDense
S061	M	2	5	1	3	0.6	5	R	2.43545	BothDense
S061	M	1	3	1	2	0.666667	3	R	1.08547	BothDense
S061	M	8	5	0	3	0.375	8	L	1.1945	SparseMoreVsDenseLess
S061	M	6	7	0	1	0.142857	7	R	5.15068	BothDense
S061	M	5	8	1	3	0.375	8	R	2.76027	BothSparse
S061	M	1	4	1	3	0.75	4	R	1.05652	BothDense
S061	M	2	5	1	3	0.6	5	R	1.43446	SparseMoreVsDenseLess
S061	M	7	3	0	4	0.571429	7	L	1.39233	BothSparse
S061	M	8	7	1	1	0.125	8	L	1.77593	SparseMoreVsDenseLess
S061	M	1	5	1	4	0.8	5	R	1.8486	BothSparse
S061	M	3	6	1	3	0.5	6	R	1.56223	SparseMoreVsDenseLess
S061	M	2	3	1	1	0.333333	3	R	1.13722	DenseMoreVsSparseLess
S061	M	5	7	1	2	0.285714	7	R	2.61583	BothDense
S061	M	1	5	1	4	0.8	5	R	1.95315	SparseMoreVsDenseLess
S061	M	2	4	1	2	0.5	4	R	0.966546	DenseMoreVsSparseLess
S061	M	4	5	1	1	0.2	5	R	1.56657	DenseMoreVsSparseLess
S061	M	6	3	1	3	0.5	6	L	0.995497	DenseMoreVsSparseLess
S061	M	5	8	1	3	0.375	8	R	0.914809	SparseMoreVsDenseLess
S061	M	3	8	1	5	0.625	8	R	1.53735	BothSparse
S061	M	6	4	1	2	0.333333	6	L	4.28564	DenseMoreVsSparseLess
S061	M	7	2	1	5	0.714286	7	L	1.52879	BothSparse
S061	M	3	2	1	1	0.333333	3	L	0.811323	SparseMoreVsDenseLess
S061	M	2	7	1	5	0.714286	7	R	1.21636	DenseMoreVsSparseLess
S061	M	1	6	1	5	0.833333	6	R	1.20057	BothDense
S061	M	4	7	1	3	0.428571	7	R	4.06761	SparseMoreVsDenseLess
S061	M	1	5	1	4	0.8	5	R	1.45819	DenseMoreVsSparseLess
S061	M	1	8	1	7	0.875	8	R	0.957611	BothSparse
S061	M	2	6	1	4	0.666667	6	R	1.193	BothDense
S061	M	4	8	0	4	0.5	8	R	1.17049	DenseMoreVsSparseLess
S061	M	5	1	1	4	0.8	5	L	3.17632	BothSparse
S061	M	5	4	0	1	0.2	5	L	8.96417	BothSparse
S061	M	1	2	0	1	0.5	2	R	2.43182	SparseMoreVsDenseLess
S061	M	7	3	1	4	0.571429	7	L	0.904748	BothDense
S061	M	3	2	1	1	0.333333	3	L	4.00228	BothSparse
S061	M	4	8	0	4	0.5	8	R	2.11366	BothDense
S061	M	5	6	1	1	0.166667	6	R	3.06323	BothDense
S061	M	7	6	1	1	0.142857	7	L	0.961519	DenseMoreVsSparseLess
S061	M	6	1	1	5	0.833333	6	L	0.695168	DenseMoreVsSparseLess
S061	M	4	2	0	2	0.5	4	L	1.82653	BothSparse
S061	M	8	1	1	7	0.875	8	L	0.992993	BothDense
S061	M	7	3	1	4	0.571429	7	L	1.19593	SparseMoreVsDenseLess
S061	M	6	2	1	4	0.666667	6	L	1.00517	DenseMoreVsSparseLess
S061	M	2	3	0	1	0.333333	3	R	4.62773	BothDense
S061	M	4	2	1	2	0.5	4	L	1.15905	BothDense
S061	M	7	2	1	5	0.714286	7	L	1.45621	SparseMoreVsDenseLess
S061	M	6	7	0	1	0.142857	7	R	1.75026	BothSparse
S061	M	4	6	1	2	0.333333	6	R	2.67005	DenseMoreVsSparseLess
S061	M	3	8	1	5	0.625	8	R	1.5002	DenseMoreVsSparseLess
S061	M	8	2	1	6	0.75	8	L	1.62606	SparseMoreVsDenseLess
S061	M	2	8	1	6	0.75	8	R	1.12826	BothSparse
S061	M	2	5	1	3	0.6	5	R	1.29779	DenseMoreVsSparseLess
S061	M	8	2	1	6	0.75	8	L	1.0096	DenseMoreVsSparseLess
S061	M	5	2	1	3	0.6	5	L	1.04605	DenseMoreVsSparseLess
S061	M	8	4	1	4	0.5	8	L	2.13048	DenseMoreVsSparseLess
S061	M	7	1	1	6	0.857143	7	L	0.775766	BothDense
S061	M	1	5	1	4	0.8	5	R	0.983886	BothDense
S061	M	7	4	0	3	0.428571	7	L	1.54396	SparseMoreVsDenseLess
S061	M	4	7	1	3	0.428571	7	R	1.10294	DenseMoreVsSparseLess
S061	M	5	6	1	1	0.166667	6	R	2.28241	SparseMoreVsDenseLess
S061	M	3	6	1	3	0.5	6	R	1.24745	DenseMoreVsSparseLess
S061	M	7	4	1	3	0.428571	7	L	0.888842	DenseMoreVsSparseLess
S061	M	1	2	1	1	0.5	2	R	1.16898	BothDense
S061	M	5	6	1	1	0.166667	6	R	1.56679	BothSparse
S061	M	5	1	1	4	0.8	5	L	3.27844	SparseMoreVsDenseLess
S061	M	6	3	1	3	0.5	6	L	2.98324	BothSparse
S061	M	7	5	1	2	0.285714	7	L	1.81924	SparseMoreVsDenseLess
S061	M	7	6	1	1	0.142857	7	L	3.26685	BothDense
S061	M	6	5	0	1	0.166667	6	L	3.83653	BothDense
S061	M	5	1	1	4	0.8	5	L	1.06829	BothDense
S061	M	3	1	1	2	0.666667	3	L	1.22668	BothSparse
S061	M	8	6	1	2	0.25	8	L	0.875557	SparseMoreVsDenseLess
S061	M	4	5	0	1	0.2	5	R	1.12479	SparseMoreVsDenseLess
S061	M	4	3	1	1	0.25	4	L	3.07031	BothDense
S061	M	7	6	1	1	0.142857	7	L	5.4403	BothSparse
S061	M	8	4	0	4	0.5	8	L	1.72963	BothDense
S061	M	8	4	1	4	0.5	8	L	2.48241	SparseMoreVsDenseLess
S061	M	1	6	1	5	0.833333	6	R	1.46769	SparseMoreVsDenseLess
S061	M	8	4	0	4	0.5	8	L	1.08587	BothSparse
S061	M	4	7	1	3	0.428571	7	R	1.99743	BothDense
S061	M	2	7	1	5	0.714286	7	R	1.21542	SparseMoreVsDenseLess
S061	M	3	7	1	4	0.571429	7	R	1.30584	BothDense
S061	M	3	5	1	2	0.4	5	R	1.36253	DenseMoreVsSparseLess
S061	M	8	3	1	5	0.625	8	L	3.04558	SparseMoreVsDenseLess
S061	M	1	4	1	3	0.75	4	R	1.29776	BothSparse
S061	M	5	8	1	3	0.375	8	R	2.09929	DenseMoreVsSparseLess
S061	M	1	6	1	5	0.833333	6	R	1.35356	BothSparse
S061	M	6	8	1	2	0.25	8	R	1.05496	DenseMoreVsSparseLess
S061	M	1	8	1	7	0.875	8	R	1.26801	BothDense
S061	M	6	4	1	2	0.333333	6	L	1.34817	BothDense
S061	M	4	3	0	1	0.25	4	L	1.61032	BothSparse
S061	M	6	5	1	1	0.166667	6	L	0.913134	DenseMoreVsSparseLess
S061	M	1	3	1	2	0.666667	3	R	1.13353	DenseMoreVsSparseLess
S061	M	3	8	1	5	0.625	8	R	1.19192	BothDense
S061	M	3	2	1	1	0.333333	3	L	1.09818	BothDense
S061	M	6	3	1	3	0.5	6	L	0.972004	SparseMoreVsDenseLess
S061	M	2	8	1	6	0.75	8	R	1.40243	BothDense
S061	M	5	3	1	2	0.4	5	L	0.943321	BothDense
S061	M	8	3	1	5	0.625	8	L	1.39328	BothSparse
S061	M	2	7	1	5	0.714286	7	R	1.37167	BothDense
S061	M	8	3	1	5	0.625	8	L	0.84307	DenseMoreVsSparseLess
S061	M	4	3	0	1	0.25	4	L	1.25835	SparseMoreVsDenseLess
S061	M	5	4	1	1	0.2	5	L	0.925015	BothDense
S061	M	7	6	1	1	0.142857	7	L	2.00533	SparseMoreVsDenseLess
S061	M	5	7	1	2	0.285714	7	R	2.44102	SparseMoreVsDenseLess
S061	M	1	7	1	6	0.857143	7	R	1.20138	DenseMoreVsSparseLess
S061	M	7	1	1	6	0.857143	7	L	1.8249	DenseMoreVsSparseLess
S061	M	6	2	1	4	0.666667	6	L	1.74383	BothSparse
S061	M	3	4	1	1	0.25	4	R	3.00102	SparseMoreVsDenseLess
S061	M	2	1	0	1	0.5	2	L	3.75194	SparseMoreVsDenseLess
S061	M	3	2	1	1	0.333333	3	L	1.23685	DenseMoreVsSparseLess
S061	M	1	6	1	5	0.833333	6	R	1.09864	DenseMoreVsSparseLess
S061	M	4	2	1	2	0.5	4	L	1.30514	SparseMoreVsDenseLess
S061	M	3	5	0	2	0.4	5	R	2.00543	SparseMoreVsDenseLess
S061	M	3	1	1	2	0.666667	3	L	0.988111	BothDense
S061	M	2	3	0	1	0.333333	3	R	1.29607	BothSparse
S061	M	6	2	1	4	0.666667	6	L	1.52488	SparseMoreVsDenseLess
S061	M	4	1	1	3	0.75	4	L	1.07517	DenseMoreVsSparseLess
S061	M	7	5	1	2	0.285714	7	L	3.36406	BothDense
S061	M	6	1	1	5	0.833333	6	L	1.6371	BothSparse
S061	M	3	1	1	2	0.666667	3	L	0.929878	DenseMoreVsSparseLess
S061	M	4	8	1	4	0.5	8	R	1.36478	BothSparse
S061	M	1	3	1	2	0.666667	3	R	8.92438	SparseMoreVsDenseLess
S061	M	1	8	1	7	0.875	8	R	1.20426	DenseMoreVsSparseLess
S061	M	6	2	1	4	0.666667	6	L	0.851437	BothDense
S061	M	7	5	1	2	0.285714	7	L	0.718868	DenseMoreVsSparseLess
S061	M	2	5	0	3	0.6	5	R	2.02409	BothSparse
S061	M	8	5	1	3	0.375	8	L	1.56756	BothSparse
S061	M	6	4	0	2	0.333333	6	L	2.72641	BothSparse
S061	M	3	1	1	2	0.666667	3	L	1.53444	SparseMoreVsDenseLess
S061	M	8	7	1	1	0.125	8	L	0.747888	BothDense
S061	M	6	1	1	5	0.833333	6	L	1.1107	SparseMoreVsDenseLess
S061	M	2	4	1	2	0.5	4	R	1.80305	BothSparse
S061	M	1	7	1	6	0.857143	7	R	1.17041	BothSparse
S061	M	4	1	1	3	0.75	4	L	2.91072	SparseMoreVsDenseLess
S061	M	7	8	1	1	0.125	8	R	1.58319	DenseMoreVsSparseLess
S061	M	6	1	1	5	0.833333	6	L	1.03391	BothDense
S061	M	4	2	1	2	0.5	4	L	0.882227	DenseMoreVsSparseLess
S061	M	6	8	0	2	0.25	8	R	1.35225	SparseMoreVsDenseLess
S061	M	3	8	1	5	0.625	8	R	1.62544	SparseMoreVsDenseLess
S061	M	7	3	1	4	0.571429	7	L	1.00437	DenseMoreVsSparseLess
S061	M	3	5	1	2	0.4	5	R	1.51423	BothSparse
S061	M	4	3	1	1	0.25	4	L	1.01019	DenseMoreVsSparseLess
S061	M	7	5	1	2	0.285714	7	L	1.33438	BothSparse
S061	M	3	7	1	4	0.571429	7	R	3.21014	BothSparse
S061	M	8	5	1	3	0.375	8	L	0.834405	BothDense
S061	M	8	1	1	7	0.875	8	L	1.53595	SparseMoreVsDenseLess
S061	M	1	8	1	7	0.875	8	R	1.91455	SparseMoreVsDenseLess
S061	M	5	3	1	2	0.4	5	L	1.08463	DenseMoreVsSparseLess
S061	M	2	6	1	4	0.666667	6	R	3.24211	BothSparse
S061	M	8	6	1	2	0.25	8	L	1.15509	BothSparse
S061	M	4	5	1	1	0.2	5	R	2.0734	BothDense
S061	M	6	5	1	1	0.166667	6	L	1.46071	SparseMoreVsDenseLess
S061	M	5	7	1	2	0.285714	7	R	1.23199	DenseMoreVsSparseLess
S061	M	2	8	1	6	0.75	8	R	1.17243	DenseMoreVsSparseLess
S061	M	2	3	1	1	0.333333	3	R	1.30625	SparseMoreVsDenseLess
S061	M	3	4	0	1	0.25	4	R	1.46239	DenseMoreVsSparseLess
S061	M	4	6	1	2	0.333333	6	R	2.49712	BothDense
S061	M	7	2	1	5	0.714286	7	L	0.752145	BothDense
S061	M	4	6	1	2	0.333333	6	R	2.40548	SparseMoreVsDenseLess
S061	M	5	8	0	3	0.375	8	R	0.860613	BothDense
S061	M	2	1	0	1	0.5	2	L	11.5972	DenseMoreVsSparseLess
S061	M	8	2	1	6	0.75	8	L	2.00521	BothDense
S061	M	4	6	1	2	0.333333	6	R	1.66067	BothSparse
S061	M	5	4	0	1	0.2	5	L	2.67355	DenseMoreVsSparseLess
S061	M	8	1	1	7	0.875	8	L	3.65399	BothSparse
S061	M	3	4	1	1	0.25	4	R	2.72405	BothDense
S061	M	2	4	1	2	0.5	4	R	1.95187	BothDense
S061	M	6	4	0	2	0.333333	6	L	1.05924	SparseMoreVsDenseLess
S061	M	4	1	1	3	0.75	4	L	6.08961	BothDense
S061	M	8	1	1	7	0.875	8	L	1.10253	DenseMoreVsSparseLess
S061	M	6	3	1	3	0.5	6	L	0.948408	BothDense
S061	M	7	2	1	5	0.714286	7	L	0.861649	DenseMoreVsSparseLess
S061	M	3	5	1	2	0.4	5	R	1.6157	BothDense
S061	M	5	2	1	3	0.6	5	L	3.96092	SparseMoreVsDenseLess
S061	M	3	6	0	3	0.5	6	R	1.19819	BothSparse
S061	M	2	8	1	6	0.75	8	R	4.90818	SparseMoreVsDenseLess
S061	M	5	3	0	2	0.4	5	L	4.72375	BothSparse
S061	M	7	8	0	1	0.125	8	R	1.82118	BothSparse
S061	M	5	3	1	2	0.4	5	L	1.07588	SparseMoreVsDenseLess
S061	M	4	5	0	1	0.2	5	R	20.7212	BothSparse
S061	M	2	1	1	1	0.5	2	L	1.30945	BothSparse
S061	M	5	2	1	3	0.6	5	L	0.940829	BothSparse
S061	M	1	2	1	1	0.5	2	R	2.94293	BothSparse
S061	M	2	7	1	5	0.714286	7	R	1.63846	BothSparse
S061	M	6	7	0	1	0.142857	7	R	0.892462	SparseMoreVsDenseLess
S061	M	3	4	0	1	0.25	4	R	2.69241	BothSparse
S061	M	8	6	1	2	0.25	8	L	1.06687	DenseMoreVsSparseLess
S061	M	2	6	0	4	0.666667	6	R	4.52064	SparseMoreVsDenseLess
S061	M	4	8	1	4	0.5	8	R	2.0955	SparseMoreVsDenseLess
S061	M	5	7	1	2	0.285714	7	R	1.32793	BothSparse
S061	M	6	5	0	1	0.166667	6	L	2.93982	BothSparse
S061	M	5	6	0	1	0.166667	6	R	0.946794	DenseMoreVsSparseLess
S061	M	8	1	1	7	0.875	8	L	1.07253	DenseMoreVsSparseLess
S061	M	8	5	1	3	0.375	8	L	2.32881	SparseMoreVsDenseLess
S061	M	6	7	1	1	0.142857	7	R	1.57108	DenseMoreVsSparseLess
S061	M	2	1	1	1	0.5	2	L	1.4048	SparseMoreVsDenseLess
S061	M	5	2	1	3	0.6	5	L	1.71857	BothSparse
S061	M	2	5	1	3	0.6	5	R	1.08512	BothSparse
S061	M	3	7	1	4	0.571429	7	R	2.08473	BothSparse
S061	M	4	5	1	1	0.2	5	R	2.29706	BothDense
S061	M	4	6	0	2	0.333333	6	R	4.10573	SparseMoreVsDenseLess
S061	M	8	7	1	1	0.125	8	L	3.48824	SparseMoreVsDenseLess
S061	M	6	2	1	4	0.666667	6	L	1.33618	BothSparse
S061	M	4	5	0	1	0.2	5	R	1.82057	DenseMoreVsSparseLess
S061	M	5	7	1	2	0.285714	7	R	3.04201	DenseMoreVsSparseLess
S061	M	3	5	1	2	0.4	5	R	2.20248	SparseMoreVsDenseLess
S061	M	3	4	1	1	0.25	4	R	1.7908	BothDense
S061	M	3	8	1	5	0.625	8	R	0.976246	BothSparse
S061	M	6	5	1	1	0.166667	6	L	2.39593	DenseMoreVsSparseLess
S061	M	6	4	1	2	0.333333	6	L	1.50257	BothDense
S061	M	2	3	1	1	0.333333	3	R	3.01907	BothDense
S061	M	4	2	1	2	0.5	4	L	1.25572	BothSparse
S061	M	1	5	1	4	0.8	5	R	1.26855	BothDense
S061	M	4	8	1	4	0.5	8	R	1.89982	BothSparse
S061	M	4	8	1	4	0.5	8	R	2.10355	SparseMoreVsDenseLess
S061	M	1	3	1	2	0.666667	3	R	1.29771	DenseMoreVsSparseLess
S061	M	5	6	0	1	0.166667	6	R	0.802278	SparseMoreVsDenseLess
S061	M	5	3	1	2	0.4	5	L	0.938207	BothDense
S061	M	7	1	1	6	0.857143	7	L	1.67433	BothSparse
S061	M	3	4	0	1	0.25	4	R	4.81001	BothSparse
S061	M	4	8	1	4	0.5	8	R	2.15533	BothDense
S061	M	4	2	1	2	0.5	4	L	0.88376	DenseMoreVsSparseLess
S061	M	3	7	1	4	0.571429	7	R	1.25691	DenseMoreVsSparseLess
S061	M	2	1	0	1	0.5	2	L	2.05286	BothDense
S061	M	1	2	1	1	0.5	2	R	1.07383	DenseMoreVsSparseLess
S061	M	3	4	1	1	0.25	4	R	1.05379	DenseMoreVsSparseLess
S061	M	4	7	0	3	0.428571	7	R	1.13321	SparseMoreVsDenseLess
S061	M	4	8	1	4	0.5	8	R	1.43899	DenseMoreVsSparseLess
S061	M	8	4	0	4	0.5	8	L	1.6875	SparseMoreVsDenseLess
S061	M	5	6	0	1	0.166667	6	R	1.08668	BothDense
S061	M	1	3	1	2	0.666667	3	R	1.15504	BothDense
S061	M	2	6	1	4	0.666667	6	R	1.62223	DenseMoreVsSparseLess
S061	M	6	8	0	2	0.25	8	R	2.10194	BothDense
S061	M	1	6	1	5	0.833333	6	R	2.41824	SparseMoreVsDenseLess
S061	M	2	4	1	2	0.5	4	R	1.53831	BothSparse
S061	M	1	8	1	7	0.875	8	R	1.25415	BothDense
S061	M	5	7	0	2	0.285714	7	R	0.925013	BothDense
S061	M	4	3	1	1	0.25	4	L	1.1558	DenseMoreVsSparseLess
S061	M	7	8	1	1	0.125	8	R	1.42395	BothSparse
S061	M	6	3	1	3	0.5	6	L	4.58935	DenseMoreVsSparseLess
S061	M	3	2	0	1	0.333333	3	L	1.21058	BothSparse
S061	M	6	7	1	1	0.142857	7	R	1.47171	BothSparse
S061	M	6	4	1	2	0.333333	6	L	1.49963	BothSparse
S061	M	4	5	1	1	0.2	5	R	1.70025	SparseMoreVsDenseLess
S061	M	2	6	1	4	0.666667	6	R	1.24632	BothDense
S061	M	3	5	1	2	0.4	5	R	2.14023	DenseMoreVsSparseLess
S061	M	1	3	1	2	0.666667	3	R	1.377	BothSparse
S061	M	4	1	1	3	0.75	4	L	1.29911	BothSparse
S061	M	6	4	1	2	0.333333	6	L	1.08983	SparseMoreVsDenseLess
S061	M	2	3	1	1	0.333333	3	R	1.69869	BothSparse
S061	M	8	5	1	3	0.375	8	L	1.02412	DenseMoreVsSparseLess
S061	M	7	1	1	6	0.857143	7	L	2.12517	BothDense
S061	M	7	3	1	4	0.571429	7	L	2.51172	SparseMoreVsDenseLess
S061	M	7	4	1	3	0.428571	7	L	1.07667	BothDense
S061	M	5	8	1	3	0.375	8	R	2.68243	SparseMoreVsDenseLess
S061	M	6	2	1	4	0.666667	6	L	1.14574	DenseMoreVsSparseLess
S061	M	2	1	0	1	0.5	2	L	2.21729	DenseMoreVsSparseLess
S061	M	2	7	1	5	0.714286	7	R	1.64591	BothDense
S061	M	6	3	0	3	0.5	6	L	3.15569	BothSparse
S061	M	4	7	1	3	0.428571	7	R	1.28899	DenseMoreVsSparseLess
S061	M	5	4	0	1	0.2	5	L	1.23625	SparseMoreVsDenseLess
S061	M	1	7	1	6	0.857143	7	R	1.67226	BothSparse
S061	M	7	6	1	1	0.142857	7	L	1.07859	BothDense
S061	M	8	4	1	4	0.5	8	L	1.04624	DenseMoreVsSparseLess
S061	M	4	5	0	1	0.2	5	R	1.42867	BothSparse
S061	M	3	6	1	3	0.5	6	R	1.02744	BothSparse
S061	M	1	6	1	5	0.833333	6	R	1.11002	DenseMoreVsSparseLess
S061	M	8	5	1	3	0.375	8	L	3.5689	BothSparse
S061	M	8	5	1	3	0.375	8	L	3.70837	BothDense
S061	M	5	8	1	3	0.375	8	R	5.68935	BothSparse
S061	M	8	7	0	1	0.125	8	L	2.03041	BothSparse
S061	M	2	7	1	5	0.714286	7	R	1.2893	DenseMoreVsSparseLess
S061	M	7	8	0	1	0.125	8	R	0.984196	SparseMoreVsDenseLess
S061	M	4	7	1	3	0.428571	7	R	1.36423	BothSparse
S061	M	6	4	1	2	0.333333	6	L	0.907601	DenseMoreVsSparseLess
S061	M	5	3	1	2	0.4	5	L	0.90835	DenseMoreVsSparseLess
S061	M	8	1	1	7	0.875	8	L	1.28583	BothSparse
S061	M	1	7	1	6	0.857143	7	R	1.57304	SparseMoreVsDenseLess
S061	M	6	2	1	4	0.666667	6	L	2.88284	SparseMoreVsDenseLess
S061	M	3	1	1	2	0.666667	3	L	2.43921	BothDense
S061	M	1	4	1	3	0.75	4	R	1.33209	BothSparse
S061	M	8	3	1	5	0.625	8	L	3.16543	SparseMoreVsDenseLess
S061	M	3	8	1	5	0.625	8	R	1.25763	DenseMoreVsSparseLess
S061	M	3	4	1	1	0.25	4	R	1.65658	SparseMoreVsDenseLess
S061	M	7	4	0	3	0.428571	7	L	1.37286	SparseMoreVsDenseLess
S061	M	6	1	1	5	0.833333	6	L	1.82972	BothSparse
S061	M	2	1	1	1	0.5	2	L	0.763625	BothSparse
S061	M	4	6	1	2	0.333333	6	R	1.212	DenseMoreVsSparseLess
S061	M	2	7	1	5	0.714286	7	R	1.59665	BothSparse
S061	M	3	1	1	2	0.666667	3	L	4.13906	SparseMoreVsDenseLess
S061	M	8	2	1	6	0.75	8	L	1.03412	BothDense
S061	M	4	2	1	2	0.5	4	L	1.23034	BothDense
S061	M	6	8	0	2	0.25	8	R	1.36474	SparseMoreVsDenseLess
S061	M	4	3	0	1	0.25	4	L	1.10865	BothSparse
S061	M	1	2	0	1	0.5	2	R	1.12324	BothDense
S061	M	5	1	1	4	0.8	5	L	1.14198	SparseMoreVsDenseLess
S061	M	2	5	1	3	0.6	5	R	1.23677	DenseMoreVsSparseLess
S061	M	7	2	1	5	0.714286	7	L	0.991178	SparseMoreVsDenseLess
S061	M	5	4	0	1	0.2	5	L	3.92563	BothSparse
S061	M	1	5	1	4	0.8	5	R	1.66911	BothSparse
S061	M	5	6	1	1	0.166667	6	R	1.29675	DenseMoreVsSparseLess
S061	M	4	1	1	3	0.75	4	L	4.41487	DenseMoreVsSparseLess
S061	M	6	1	1	5	0.833333	6	L	2.33717	SparseMoreVsDenseLess
S061	M	6	2	1	4	0.666667	6	L	1.03204	BothDense
S061	M	8	3	1	5	0.625	8	L	2.78855	BothSparse
S061	M	7	6	1	1	0.142857	7	L	1.04283	DenseMoreVsSparseLess
S061	M	3	6	1	3	0.5	6	R	1.28543	DenseMoreVsSparseLess
S061	M	2	8	1	6	0.75	8	R	1.83109	BothSparse
S061	M	2	4	1	2	0.5	4	R	1.27807	DenseMoreVsSparseLess
S061	M	8	7	1	1	0.125	8	L	0.658577	BothDense
S061	M	2	4	1	2	0.5	4	R	1.60231	BothDense
S061	M	1	8	1	7	0.875	8	R	1.19837	BothSparse
S061	M	6	3	1	3	0.5	6	L	1.00812	BothDense
S061	M	4	6	1	2	0.333333	6	R	2.09345	BothSparse
S061	M	7	8	0	1	0.125	8	R	0.717218	BothDense
S061	M	5	4	1	1	0.2	5	L	1.0057	BothDense
S061	M	7	5	1	2	0.285714	7	L	1.19903	DenseMoreVsSparseLess
S061	M	5	4	1	1	0.2	5	L	0.901616	DenseMoreVsSparseLess
S061	M	8	7	1	1	0.125	8	L	6.52822	DenseMoreVsSparseLess
S061	M	1	6	1	5	0.833333	6	R	1.55935	BothDense
S061	M	6	1	1	5	0.833333	6	L	2.33089	DenseMoreVsSparseLess
S061	M	4	3	1	1	0.25	4	L	2.53782	BothDense
S061	M	7	8	1	1	0.125	8	R	1.69368	DenseMoreVsSparseLess
S061	M	7	5	1	2	0.285714	7	L	6.0254	BothDense
S061	M	8	3	1	5	0.625	8	L	0.939675	DenseMoreVsSparseLess
S061	M	1	8	1	7	0.875	8	R	1.85289	DenseMoreVsSparseLess
S061	M	1	8	1	7	0.875	8	R	1.62758	SparseMoreVsDenseLess
S061	M	3	5	1	2	0.4	5	R	1.39167	BothDense
S061	M	5	2	1	3	0.6	5	L	1.68811	SparseMoreVsDenseLess
S061	M	8	2	1	6	0.75	8	L	1.42326	SparseMoreVsDenseLess
S061	M	7	3	1	4	0.571429	7	L	1.2096	DenseMoreVsSparseLess
S061	M	3	6	1	3	0.5	6	R	2.01714	SparseMoreVsDenseLess
S061	M	8	6	1	2	0.25	8	L	1.84874	DenseMoreVsSparseLess
S061	M	1	6	1	5	0.833333	6	R	1.7844	BothSparse
S061	M	1	2	1	1	0.5	2	R	1.4024	BothSparse
S061	M	6	8	1	2	0.25	8	R	1.30744	DenseMoreVsSparseLess
S061	M	4	2	1	2	0.5	4	L	1.27525	SparseMoreVsDenseLess
S061	M	5	2	1	3	0.6	5	L	2.56781	BothDense
S061	M	2	5	1	3	0.6	5	R	1.19569	BothDense
S061	M	3	8	1	5	0.625	8	R	1.95644	BothDense
S061	M	7	3	1	4	0.571429	7	L	1.38486	BothSparse
S061	M	7	1	1	6	0.857143	7	L	1.42494	DenseMoreVsSparseLess
S061	M	8	2	1	6	0.75	8	L	0.93694	DenseMoreVsSparseLess
S061	M	1	4	1	3	0.75	4	R	1.04419	DenseMoreVsSparseLess
S061	M	6	8	1	2	0.25	8	R	1.89417	BothSparse
S061	M	4	7	1	3	0.428571	7	R	1.3173	BothDense
S061	M	1	3	1	2	0.666667	3	R	1.28056	SparseMoreVsDenseLess
S061	M	4	1	1	3	0.75	4	L	1.78732	SparseMoreVsDenseLess
S061	M	7	6	1	1	0.142857	7	L	2.89255	BothSparse
S061	M	2	6	1	4	0.666667	6	R	1.66179	BothSparse
S061	M	6	5	1	1	0.166667	6	L	4.36728	BothSparse
S061	M	8	6	0	2	0.25	8	L	3.56035	SparseMoreVsDenseLess
S061	M	5	7	1	2	0.285714	7	R	1.43954	BothSparse
S061	M	5	3	1	2	0.4	5	L	2.0859	SparseMoreVsDenseLess
S061	M	3	2	1	1	0.333333	3	L	1.51527	DenseMoreVsSparseLess
S061	M	7	5	0	2	0.285714	7	L	1.62125	SparseMoreVsDenseLess
S061	M	7	2	1	5	0.714286	7	L	2.87099	DenseMoreVsSparseLess
S061	M	5	3	1	2	0.4	5	L	1.45164	BothSparse
S061	M	2	6	1	4	0.666667	6	R	1.3687	SparseMoreVsDenseLess
S061	M	8	4	1	4	0.5	8	L	1.48933	BothSparse
S061	M	2	5	0	3	0.6	5	R	1.67241	SparseMoreVsDenseLess
S061	M	8	6	1	2	0.25	8	L	1.13046	BothDense
S061	M	5	6	0	1	0.166667	6	R	1.76374	BothSparse
S061	M	8	1	1	7	0.875	8	L	2.44862	BothDense
S061	M	3	1	1	2	0.666667	3	L	0.880099	DenseMoreVsSparseLess
S061	M	1	4	1	3	0.75	4	R	1.3745	BothDense
S061	M	4	1	1	3	0.75	4	L	4.63753	BothDense
S061	M	1	7	1	6	0.857143	7	R	1.16667	DenseMoreVsSparseLess
S061	M	5	8	1	3	0.375	8	R	1.5827	BothDense
S061	M	6	1	1	5	0.833333	6	L	1.03799	BothDense
S061	M	4	3	0	1	0.25	4	L	1.50334	SparseMoreVsDenseLess
S061	M	2	3	1	1	0.333333	3	R	2.81416	DenseMoreVsSparseLess
S061	M	1	2	1	1	0.5	2	R	4.30682	SparseMoreVsDenseLess
S061	M	8	6	1	2	0.25	8	L	1.33472	BothSparse
S061	M	2	3	1	1	0.333333	3	R	1.45379	SparseMoreVsDenseLess
S061	M	2	8	1	6	0.75	8	R	1.12272	BothDense
S061	M	6	7	0	1	0.142857	7	R	0.982434	SparseMoreVsDenseLess
S061	M	6	5	1	1	0.166667	6	L	1.0081	BothDense
S061	M	3	7	0	4	0.571429	7	R	1.19077	SparseMoreVsDenseLess
S061	M	7	4	1	3	0.428571	7	L	1.25008	DenseMoreVsSparseLess
S061	M	8	1	1	7	0.875	8	L	3.16773	SparseMoreVsDenseLess
S061	M	5	1	1	4	0.8	5	L	1.42448	BothSparse
S061	M	2	8	1	6	0.75	8	R	1.66254	SparseMoreVsDenseLess
S061	M	8	2	1	6	0.75	8	L	2.31009	BothSparse
S061	M	7	2	1	5	0.714286	7	L	0.999397	BothSparse
S061	M	6	7	0	1	0.142857	7	R	1.2157	BothDense
S061	M	3	1	1	2	0.666667	3	L	0.939443	BothSparse
S061	M	7	5	1	2	0.285714	7	L	1.50245	BothSparse
S061	M	7	4	1	3	0.428571	7	L	2.90498	BothSparse
S061	M	2	7	1	5	0.714286	7	R	3.11204	SparseMoreVsDenseLess
S061	M	7	1	1	6	0.857143	7	L	1.59326	SparseMoreVsDenseLess
S061	M	1	5	1	4	0.8	5	R	1.34162	SparseMoreVsDenseLess
S061	M	7	2	1	5	0.714286	7	L	2.75635	BothDense
S061	M	4	6	1	2	0.333333	6	R	2.53869	BothDense
S061	M	2	8	1	6	0.75	8	R	1.29607	DenseMoreVsSparseLess
S061	M	5	1	1	4	0.8	5	L	0.982236	BothDense
S061	M	1	4	1	3	0.75	4	R	2.5364	SparseMoreVsDenseLess
S061	M	2	4	1	2	0.5	4	R	1.29056	SparseMoreVsDenseLess
S061	M	3	6	1	3	0.5	6	R	1.35069	BothDense
S061	M	6	3	1	3	0.5	6	L	1.56554	SparseMoreVsDenseLess
S061	M	1	5	1	4	0.8	5	R	1.07956	DenseMoreVsSparseLess
S061	M	3	2	0	1	0.333333	3	L	4.77076	SparseMoreVsDenseLess
S061	M	5	8	1	3	0.375	8	R	1.02338	DenseMoreVsSparseLess
S061	M	5	7	1	2	0.285714	7	R	2.48786	SparseMoreVsDenseLess
S061	M	1	7	1	6	0.857143	7	R	1.57717	BothDense
S061	M	8	3	0	5	0.625	8	L	1.92906	BothDense
S061	M	3	8	1	5	0.625	8	R	1.58054	SparseMoreVsDenseLess
S061	M	7	3	0	4	0.571429	7	L	2.065	BothDense
S061	M	3	5	1	2	0.4	5	R	1.81799	BothSparse
S061	M	5	2	1	3	0.6	5	L	1.65832	DenseMoreVsSparseLess
S061	M	3	2	0	1	0.333333	3	L	2.01459	BothDense
S061	M	6	5	1	1	0.166667	6	L	1.24555	SparseMoreVsDenseLess
S061	M	8	4	0	4	0.5	8	L	1.37866	BothDense
S061	M	5	1	1	4	0.8	5	L	2.09653	DenseMoreVsSparseLess
S061	M	3	7	1	4	0.571429	7	R	1.42602	BothDense
S061	M	7	6	0	1	0.142857	7	L	0.968085	SparseMoreVsDenseLess
S061	M	4	6	0	2	0.333333	6	R	1.50866	BothDense
S061	M	6	5	1	1	0.166667	6	L	7.60833	SparseMoreVsDenseLess
S061	M	5	1	1	4	0.8	5	L	1.15107	BothSparse
S061	M	3	5	0	2	0.4	5	R	2.14345	SparseMoreVsDenseLess
S061	M	6	5	1	1	0.166667	6	L	1.62129	BothDense
S061	M	7	3	1	4	0.571429	7	L	1.29968	BothSparse
S061	M	1	3	0	2	0.666667	3	R	2.81243	BothDense
S061	M	2	4	0	2	0.5	4	R	1.03224	SparseMoreVsDenseLess
S061	M	6	4	1	2	0.333333	6	L	1.62982	SparseMoreVsDenseLess
S061	M	6	1	1	5	0.833333	6	L	1.17675	SparseMoreVsDenseLess
S061	M	7	1	1	6	0.857143	7	L	3.33984	SparseMoreVsDenseLess
S061	M	5	4	1	1	0.2	5	L	3.52612	BothSparse
S061	M	4	5	0	1	0.2	5	R	1.81377	BothDense
S061	M	7	5	1	2	0.285714	7	L	2.72894	BothDense
S061	M	5	2	1	3	0.6	5	L	1.28531	BothSparse
S061	M	7	6	0	1	0.142857	7	L	1.30365	DenseMoreVsSparseLess
S061	M	2	7	0	5	0.714286	7	R	0.945352	SparseMoreVsDenseLess
S061	M	7	3	1	4	0.571429	7	L	1.04764	BothDense
S061	M	3	1	1	2	0.666667	3	L	1.71415	DenseMoreVsSparseLess
S061	M	1	2	0	1	0.5	2	R	2.37715	BothDense
S061	M	2	1	1	1	0.5	2	L	1.24595	BothDense
S061	M	2	6	1	4	0.666667	6	R	1.95339	DenseMoreVsSparseLess
S061	M	2	4	1	2	0.5	4	R	1.24377	DenseMoreVsSparseLess
S061	M	5	6	1	1	0.166667	6	R	1.16611	BothSparse
S061	M	5	2	1	3	0.6	5	L	1.17799	BothDense
S061	M	8	4	1	4	0.5	8	L	6.04494	BothDense
S061	M	5	1	1	4	0.8	5	L	1.30171	DenseMoreVsSparseLess
S061	M	5	7	1	2	0.285714	7	R	3.59394	DenseMoreVsSparseLess
S061	M	6	3	1	3	0.5	6	L	3.15665	BothDense
S061	M	6	5	1	1	0.166667	6	L	1.03349	DenseMoreVsSparseLess
S061	M	6	8	0	2	0.25	8	R	1.19805	BothDense
S061	M	5	1	1	4	0.8	5	L	1.66525	BothDense
S061	M	1	3	1	2	0.666667	3	R	1.99729	SparseMoreVsDenseLess
S061	M	5	3	1	2	0.4	5	L	0.894793	BothSparse
S061	M	1	6	1	5	0.833333	6	R	1.5612	BothDense
S061	M	6	3	1	3	0.5	6	L	4.2129	DenseMoreVsSparseLess
S061	M	3	2	1	1	0.333333	3	L	0.758492	DenseMoreVsSparseLess
S061	M	4	7	1	3	0.428571	7	R	2.08439	SparseMoreVsDenseLess
S061	M	1	6	1	5	0.833333	6	R	4.25313	DenseMoreVsSparseLess
S061	M	4	3	0	1	0.25	4	L	2.35065	BothSparse
S061	M	6	2	1	4	0.666667	6	L	1.1596	BothSparse
S061	M	2	5	1	3	0.6	5	R	2.13536	DenseMoreVsSparseLess
S061	M	8	1	1	7	0.875	8	L	4.76214	BothDense
S061	M	5	4	1	1	0.2	5	L	0.85458	DenseMoreVsSparseLess
S061	M	8	1	1	7	0.875	8	L	1.02095	BothSparse
S061	M	7	4	1	3	0.428571	7	L	0.899436	BothDense
S061	M	3	4	0	1	0.25	4	R	1.04581	BothSparse
S061	M	8	1	1	7	0.875	8	L	10.117	DenseMoreVsSparseLess
S061	M	6	8	1	2	0.25	8	R	2.23531	BothSparse
S061	M	2	6	1	4	0.666667	6	R	2.06645	BothDense
S061	M	5	6	0	1	0.166667	6	R	1.03749	DenseMoreVsSparseLess
S061	M	5	7	0	2	0.285714	7	R	1.68282	BothDense
S061	M	4	6	1	2	0.333333	6	R	2.21519	BothSparse
S061	M	6	7	1	1	0.142857	7	R	1.94715	DenseMoreVsSparseLess
S061	M	3	5	1	2	0.4	5	R	1.57147	BothSparse
S061	M	3	4	1	1	0.25	4	R	2.48951	DenseMoreVsSparseLess
S061	M	3	2	1	1	0.333333	3	L	8.13935	BothDense
S061	M	2	5	1	3	0.6	5	R	1.63017	BothSparse
S061	M	6	1	1	5	0.833333	6	L	1.29782	DenseMoreVsSparseLess
S061	M	2	8	1	6	0.75	8	R	1.51026	BothDense
S061	M	7	1	1	6	0.857143	7	L	1.14121	BothDense
S061	M	6	2	1	4	0.666667	6	L	1.08728	BothDense
S061	M	6	7	0	1	0.142857	7	R	5.29505	SparseMoreVsDenseLess
S061	M	2	1	1	1	0.5	2	L	7.36048	SparseMoreVsDenseLess
S061	M	5	3	1	2	0.4	5	L	2.55555	BothDense
S061	M	4	8	1	4	0.5	8	R	1.41975	DenseMoreVsSparseLess
S061	M	3	5	1	2	0.4	5	R	3.56293	BothDense
S061	M	6	7	1	1	0.142857	7	R	1.48069	BothSparse
S061	M	7	8	1	1	0.125	8	R	1.27365	BothSparse
S061	M	7	2	1	5	0.714286	7	L	6.33847	SparseMoreVsDenseLess
S061	M	3	4	1	1	0.25	4	R	1.73327	SparseMoreVsDenseLess
S061	M	3	7	1	4	0.571429	7	R	1.13956	BothDense
S061	M	7	4	1	3	0.428571	7	L	4.49863	BothSparse
S061	M	4	1	1	3	0.75	4	L	0.875941	BothDense
S061	M	4	5	1	1	0.2	5	R	1.83416	DenseMoreVsSparseLess
S061	M	8	1	1	7	0.875	8	L	1.07339	SparseMoreVsDenseLess
S061	M	4	1	1	3	0.75	4	L	5.56516	DenseMoreVsSparseLess
S061	M	6	3	0	3	0.5	6	L	3.22911	SparseMoreVsDenseLess
S061	M	7	6	0	1	0.142857	7	L	1.94495	SparseMoreVsDenseLess
S061	M	3	2	1	1	0.333333	3	L	1.84957	BothSparse
S061	M	4	2	1	2	0.5	4	L	1.07195	BothDense
S061	M	8	5	0	3	0.375	8	L	2.09893	BothSparse
S061	M	6	1	1	5	0.833333	6	L	3.72504	BothSparse
S061	M	3	1	1	2	0.666667	3	L	1.03011	SparseMoreVsDenseLess
S061	M	3	6	1	3	0.5	6	R	1.36296	SparseMoreVsDenseLess
S061	M	3	6	1	3	0.5	6	R	1.43793	DenseMoreVsSparseLess
S061	M	5	8	1	3	0.375	8	R	2.4429	BothSparse
S061	M	3	7	1	4	0.571429	7	R	1.45328	DenseMoreVsSparseLess
S061	M	7	8	0	1	0.125	8	R	0.987398	BothDense
S061	M	4	5	0	1	0.2	5	R	1.23393	SparseMoreVsDenseLess
S061	M	4	5	0	1	0.2	5	R	2.49807	BothSparse
S061	M	2	4	1	2	0.5	4	R	1.36879	BothSparse
S061	M	8	6	0	2	0.25	8	L	2.4484	SparseMoreVsDenseLess
S061	M	4	7	1	3	0.428571	7	R	1.98134	BothSparse
S061	M	1	6	1	5	0.833333	6	R	1.60211	BothSparse
S061	M	7	8	1	1	0.125	8	R	2.00374	DenseMoreVsSparseLess
S061	M	2	4	1	2	0.5	4	R	2.13726	BothDense
S061	M	4	3	1	1	0.25	4	L	4.15645	BothDense
S061	M	4	6	1	2	0.333333	6	R	1.62011	DenseMoreVsSparseLess
S061	M	5	4	0	1	0.2	5	L	1.08518	BothDense
S061	M	8	2	1	6	0.75	8	L	1.66915	BothDense
S061	M	5	7	1	2	0.285714	7	R	1.53768	BothSparse
S061	M	2	5	1	3	0.6	5	R	1.34291	BothDense
S061	M	3	7	0	4	0.571429	7	R	1.20786	SparseMoreVsDenseLess
S061	M	1	7	1	6	0.857143	7	R	1.05777	BothDense
S061	M	6	3	1	3	0.5	6	L	1.96582	BothSparse
S061	M	8	6	0	2	0.25	8	L	1.86709	BothSparse
S061	M	4	7	1	3	0.428571	7	R	1.54408	BothDense
S061	M	7	2	1	5	0.714286	7	L	0.953791	DenseMoreVsSparseLess
S061	M	4	2	1	2	0.5	4	L	0.950398	SparseMoreVsDenseLess
S061	M	2	1	1	1	0.5	2	L	10.1186	DenseMoreVsSparseLess
S061	M	2	1	1	1	0.5	2	L	3.84413	BothSparse
S061	M	1	5	1	4	0.8	5	R	2.0525	BothSparse
S061	M	4	2	0	2	0.5	4	L	2.26834	DenseMoreVsSparseLess
S061	M	8	4	1	4	0.5	8	L	0.934504	DenseMoreVsSparseLess
S061	M	3	8	1	5	0.625	8	R	1.16841	DenseMoreVsSparseLess
S061	M	3	8	1	5	0.625	8	R	1.30596	BothSparse
S061	M	1	3	1	2	0.666667	3	R	1.30548	DenseMoreVsSparseLess
S061	M	1	4	1	3	0.75	4	R	1.32035	BothSparse
S061	M	7	5	1	2	0.285714	7	L	1.09594	DenseMoreVsSparseLess
S061	M	2	3	1	1	0.333333	3	R	1.3192	BothSparse
S061	M	1	8	1	7	0.875	8	R	1.37378	DenseMoreVsSparseLess
S061	M	8	6	1	2	0.25	8	L	4.48771	BothDense
S061	M	8	7	1	1	0.125	8	L	0.923949	DenseMoreVsSparseLess
S061	M	1	5	1	4	0.8	5	R	1.93628	BothDense
S061	M	4	8	1	4	0.5	8	R	2.30119	BothDense
S061	M	7	2	1	5	0.714286	7	L	1.33424	BothDense
S061	M	8	3	1	5	0.625	8	L	3.13057	BothDense
S061	M	8	2	1	6	0.75	8	L	0.807486	DenseMoreVsSparseLess
S061	M	8	3	1	5	0.625	8	L	3.24947	DenseMoreVsSparseLess
S061	M	2	3	0	1	0.333333	3	R	1.23817	DenseMoreVsSparseLess
S061	M	1	5	1	4	0.8	5	R	1.34189	DenseMoreVsSparseLess
S061	M	5	2	1	3	0.6	5	L	1.33359	SparseMoreVsDenseLess
S061	M	4	3	1	1	0.25	4	L	1.06123	SparseMoreVsDenseLess
S061	M	1	7	1	6	0.857143	7	R	1.21672	SparseMoreVsDenseLess
S061	M	5	4	0	1	0.2	5	L	1.47731	SparseMoreVsDenseLess
S061	M	2	6	1	4	0.666667	6	R	2.23696	SparseMoreVsDenseLess
S061	M	5	8	0	3	0.375	8	R	1.64179	BothDense
S061	M	2	8	1	6	0.75	8	R	1.75954	BothSparse
S061	M	6	4	0	2	0.333333	6	L	3.23875	BothSparse
S061	M	4	1	1	3	0.75	4	L	1.40791	BothSparse
S061	M	6	1	1	5	0.833333	6	L	0.907587	BothDense
S061	M	8	4	0	4	0.5	8	L	2.87725	BothSparse
S061	M	2	7	1	5	0.714286	7	R	2.88359	BothDense
S061	M	1	8	1	7	0.875	8	R	1.26645	BothDense
S061	M	4	8	1	4	0.5	8	R	2.43856	SparseMoreVsDenseLess
S061	M	5	7	0	2	0.285714	7	R	1.00947	SparseMoreVsDenseLess
S061	M	7	6	1	1	0.142857	7	L	1.01761	BothDense
S061	M	4	2	1	2	0.5	4	L	1.33621	BothSparse
S061	M	1	4	1	3	0.75	4	R	2.02699	DenseMoreVsSparseLess
S061	M	1	4	1	3	0.75	4	R	2.47125	SparseMoreVsDenseLess
S061	M	7	2	1	5	0.714286	7	L	1.83976	BothSparse
S061	M	3	7	0	4	0.571429	7	R	5.76287	BothSparse
S061	M	7	6	1	1	0.142857	7	L	1.46337	BothSparse
S061	M	1	3	0	2	0.666667	3	R	1.33371	BothSparse
S061	M	8	6	0	2	0.25	8	L	0.170139	DenseMoreVsSparseLess
S061	M	3	2	0	1	0.333333	3	L	4.44586	SparseMoreVsDenseLess
S061	M	2	5	1	3	0.6	5	R	1.08454	SparseMoreVsDenseLess
S061	M	7	1	1	6	0.857143	7	L	0.870737	BothSparse
S061	M	2	3	1	1	0.333333	3	R	2.08402	SparseMoreVsDenseLess
S061	M	5	3	1	2	0.4	5	L	3.87042	DenseMoreVsSparseLess
S061	M	1	2	1	1	0.5	2	R	1.27954	BothSparse
S061	M	7	4	0	3	0.428571	7	L	1.3851	SparseMoreVsDenseLess
S061	M	7	4	1	3	0.428571	7	L	1.06362	DenseMoreVsSparseLess
S061	M	4	7	1	3	0.428571	7	R	1.70659	DenseMoreVsSparseLess
S061	M	4	8	1	4	0.5	8	R	1.51007	BothSparse
S061	M	8	5	0	3	0.375	8	L	1.41265	SparseMoreVsDenseLess
S061	M	8	7	1	1	0.125	8	L	1.27545	BothDense
S061	M	1	2	1	1	0.5	2	R	0.974767	SparseMoreVsDenseLess
S061	M	8	3	1	5	0.625	8	L	3.45968	SparseMoreVsDenseLess
S061	M	2	7	1	5	0.714286	7	R	1.26665	DenseMoreVsSparseLess
S061	M	2	3	1	1	0.333333	3	R	1.40467	BothDense
S061	M	1	7	1	6	0.857143	7	R	1.46856	DenseMoreVsSparseLess
S061	M	3	1	1	2	0.666667	3	L	1.43338	BothDense
S061	M	8	4	1	4	0.5	8	L	1.68796	SparseMoreVsDenseLess
S061	M	8	2	1	6	0.75	8	L	3.73333	SparseMoreVsDenseLess
S061	M	7	8	0	1	0.125	8	R	3.53182	SparseMoreVsDenseLess
S061	M	6	8	1	2	0.25	8	R	1.95723	DenseMoreVsSparseLess
S061	M	6	4	1	2	0.333333	6	L	9.79193	BothDense
S061	M	5	2	1	3	0.6	5	L	1.3866	DenseMoreVsSparseLess
S061	M	7	5	0	2	0.285714	7	L	2.08009	SparseMoreVsDenseLess
S061	M	1	4	1	3	0.75	4	R	1.32706	BothDense
S061	M	8	7	0	1	0.125	8	L	1.42819	BothSparse
S061	M	5	3	1	2	0.4	5	L	1.77546	SparseMoreVsDenseLess
S061	M	8	2	1	6	0.75	8	L	1.60501	BothSparse
S061	M	7	3	1	4	0.571429	7	L	0.748403	DenseMoreVsSparseLess
S061	M	1	6	1	5	0.833333	6	R	1.35371	SparseMoreVsDenseLess
S061	M	6	8	1	2	0.25	8	R	3.85096	SparseMoreVsDenseLess
S061	M	6	7	0	1	0.142857	7	R	1.18301	BothDense
S061	M	8	5	1	3	0.375	8	L	1.00231	BothDense
S061	M	3	8	1	5	0.625	8	R	1.55699	SparseMoreVsDenseLess
S061	M	3	6	1	3	0.5	6	R	1.45135	BothSparse
S061	M	8	7	0	1	0.125	8	L	1.15352	SparseMoreVsDenseLess
S061	M	5	6	0	1	0.166667	6	R	1.01922	BothDense
S061	M	4	1	1	3	0.75	4	L	1.44772	SparseMoreVsDenseLess
S061	M	3	5	1	2	0.4	5	R	4.00193	DenseMoreVsSparseLess
S061	M	1	2	1	1	0.5	2	R	1.33918	DenseMoreVsSparseLess
S061	M	4	6	1	2	0.333333	6	R	2.13077	SparseMoreVsDenseLess
S061	M	6	2	1	4	0.666667	6	L	4.30794	DenseMoreVsSparseLess
S061	M	3	6	1	3	0.5	6	R	1.81127	BothDense
S061	M	8	5	1	3	0.375	8	L	4.05289	DenseMoreVsSparseLess
S061	M	7	3	1	4	0.571429	7	L	1.73408	SparseMoreVsDenseLess
S061	M	8	3	1	5	0.625	8	L	3.60718	BothSparse
S061	M	1	7	1	6	0.857143	7	R	2.3161	BothSparse
S061	M	2	8	1	6	0.75	8	R	1.43208	SparseMoreVsDenseLess
S061	M	3	1	1	2	0.666667	3	L	3.63674	BothSparse
S061	M	1	5	1	4	0.8	5	R	1.28044	SparseMoreVsDenseLess
[truncated: 12,660 more rows]
