# Supplementary material for: Numerical competence in peafowl: small quantity discrimination
Source: Anim Cogn. 2026 May 5;29(1):47. doi: 10.1007/s10071-026-02067-z (PMC13315110; doi:10.1007/s10071-026-02067-z)
Supplement: Supplementary file 3 — Supplementary Material 3 [file 10071_2026_2067_MOESM3_ESM.xlsx]

## Sheet: data
BirdID	Sex	NumberLeftDots	NumberRightDots	CorrectChoice	NumericalDifference	DifferenceRatio	LargerNumber	CorrectSide	LatencyToRespond	Condition
S061	M	2	7	1	5	0.714286	7	R	1.07226	LargeCircles
S061	M	8	4	1	4	0.5	8	L	4.91823	AreaNumberCongruent
S061	M	7	5	0	2	0.285714	7	L	2.61657	LargeCircles
S061	M	8	1	1	7	0.875	8	L	2.02112	AreaNumberCongruent
S061	M	6	2	1	4	0.666667	6	L	1.65093	LargeCircles
S061	M	3	5	0	2	0.4	5	R	3.53838	MediumCircles
S061	M	6	8	0	2	0.25	8	R	1.21105	SmallCircles
S061	M	4	1	1	3	0.75	4	L	1.39251	AreaNumberIncongruent
S061	M	4	6	0	2	0.333333	6	R	2.41133	LargeCircles
S061	M	8	5	1	3	0.375	8	L	2.86898	MediumCircles
S061	M	4	2	1	2	0.5	4	L	4.88024	AreaNumberCongruent
S061	M	8	5	1	3	0.375	8	L	1.12376	SmallCircles
S061	M	7	6	1	1	0.142857	7	L	16.3552	LargeCircles
S061	M	5	2	1	3	0.6	5	L	10.6298	SmallCircles
S061	M	3	4	0	1	0.25	4	R	3.37621	MediumCircles
S061	M	1	2	0	1	0.5	2	R	1.26116	MediumCircles
S061	M	3	5	0	2	0.4	5	R	1.48049	SmallCircles
S061	M	1	8	0	7	0.875	8	R	1.08086	AreaNumberIncongruent
S061	M	3	7	1	4	0.571429	7	R	20.216	AreaNumberIncongruent
S061	M	2	7	1	5	0.714286	7	R	2.93938	AreaNumberCongruent
S061	M	1	3	1	2	0.666667	3	R	2.53788	LargeCircles
S061	M	2	1	1	1	0.5	2	L	1.20585	AreaNumberCongruent
S061	M	8	2	0	6	0.75	8	L	8.99722	AreaNumberIncongruent
S061	M	1	7	1	6	0.857143	7	R	2.11093	AreaNumberCongruent
S061	M	8	3	0	5	0.625	8	L	1.61729	AreaNumberIncongruent
S061	M	5	6	1	1	0.166667	6	R	3.65182	AreaNumberCongruent
S061	M	6	3	1	3	0.5	6	L	5.768	AreaNumberCongruent
S061	M	1	3	1	2	0.666667	3	R	1.85814	AreaNumberCongruent
S061	M	3	6	1	3	0.5	6	R	2.19631	SmallCircles
S061	M	3	1	1	2	0.666667	3	L	1.21088	AreaNumberCongruent
S061	M	5	6	0	1	0.166667	6	R	1.70992	MediumCircles
S061	M	3	2	1	1	0.333333	3	L	9.73101	SmallCircles
S061	M	1	8	1	7	0.875	8	R	2.87283	LargeCircles
S061	M	6	2	0	4	0.666667	6	L	1.54705	AreaNumberIncongruent
S061	M	8	4	1	4	0.5	8	L	1.79677	LargeCircles
S061	M	4	5	1	1	0.2	5	R	2.73507	LargeCircles
S061	M	2	3	1	1	0.333333	3	R	1.62924	LargeCircles
S061	M	5	6	0	1	0.166667	6	R	1.30589	AreaNumberIncongruent
S061	M	5	3	0	2	0.4	5	L	1.31447	MediumCircles
S061	M	8	5	0	3	0.375	8	L	2.46288	AreaNumberIncongruent
S061	M	4	8	1	4	0.5	8	R	1.77857	AreaNumberCongruent
S061	M	8	5	1	3	0.375	8	L	1.53397	AreaNumberCongruent
S061	M	2	5	0	3	0.6	5	R	3.55603	AreaNumberIncongruent
S061	M	4	7	0	3	0.428571	7	R	1.16665	SmallCircles
S061	M	2	8	1	6	0.75	8	R	3.5092	AreaNumberCongruent
S061	M	8	7	1	1	0.125	8	L	1.16784	SmallCircles
S061	M	1	4	1	3	0.75	4	R	2.05914	SmallCircles
S061	M	2	3	1	1	0.333333	3	R	1.45307	AreaNumberCongruent
S061	M	4	8	1	4	0.5	8	R	4.35207	LargeCircles
S061	M	8	6	1	2	0.25	8	L	1.08614	AreaNumberCongruent
S061	M	3	5	1	2	0.4	5	R	1.64475	LargeCircles
S061	M	1	7	1	6	0.857143	7	R	1.52972	MediumCircles
S061	M	3	1	0	2	0.666667	3	L	10.4552	AreaNumberIncongruent
S061	M	7	8	1	1	0.125	8	R	4.31005	MediumCircles
S061	M	1	6	1	5	0.833333	6	R	2.89316	LargeCircles
S061	M	7	3	1	4	0.571429	7	L	4.21957	SmallCircles
S061	M	8	3	1	5	0.625	8	L	1.50416	SmallCircles
S061	M	4	8	1	4	0.5	8	R	1.14029	SmallCircles
S061	M	4	2	1	2	0.5	4	L	3.34733	SmallCircles
S061	M	6	5	0	1	0.166667	6	L	1.53638	SmallCircles
S061	M	2	4	1	2	0.5	4	R	2.11187	AreaNumberCongruent
S061	M	2	4	1	2	0.5	4	R	2.07085	MediumCircles
S061	M	2	8	1	6	0.75	8	R	1.45367	MediumCircles
S061	M	8	1	1	7	0.875	8	L	4.53806	MediumCircles
S061	M	4	1	1	3	0.75	4	L	13.2505	SmallCircles
S061	M	1	2	1	1	0.5	2	R	1.57286	AreaNumberCongruent
S061	M	4	3	1	1	0.25	4	L	2.65027	LargeCircles
S061	M	2	7	1	5	0.714286	7	R	1.37425	AreaNumberIncongruent
S061	M	3	4	1	1	0.25	4	R	6.21801	AreaNumberCongruent
S061	M	7	2	1	5	0.714286	7	L	1.4406	MediumCircles
S061	M	1	2	0	1	0.5	2	R	2.3454	AreaNumberIncongruent
S061	M	7	3	0	4	0.571429	7	L	5.04456	AreaNumberIncongruent
S061	M	6	4	0	2	0.333333	6	L	1.65776	SmallCircles
S061	M	5	3	1	2	0.4	5	L	1.13053	AreaNumberCongruent
S061	M	6	7	0	1	0.142857	7	R	1.16113	MediumCircles
S061	M	2	8	0	6	0.75	8	R	1.52144	LargeCircles
S061	M	3	5	1	2	0.4	5	R	2.44236	AreaNumberCongruent
S061	M	2	5	1	3	0.6	5	R	1.76592	AreaNumberCongruent
S061	M	4	6	0	2	0.333333	6	R	1.29767	SmallCircles
S061	M	3	1	1	2	0.666667	3	L	1.28966	LargeCircles
S061	M	8	2	1	6	0.75	8	L	4.50014	SmallCircles
S061	M	4	7	0	3	0.428571	7	R	1.76311	AreaNumberIncongruent
S061	M	6	5	1	1	0.166667	6	L	3.70101	AreaNumberCongruent
S061	M	5	3	1	2	0.4	5	L	1.45373	SmallCircles
S061	M	5	8	1	3	0.375	8	R	2.6246	MediumCircles
S061	M	7	4	0	3	0.428571	7	L	1.49321	AreaNumberIncongruent
S061	M	3	1	1	2	0.666667	3	L	1.39794	MediumCircles
S061	M	5	2	1	3	0.6	5	L	2.66996	MediumCircles
S061	M	2	1	1	1	0.5	2	L	1.13991	MediumCircles
S061	M	1	8	1	7	0.875	8	R	1.91887	MediumCircles
S061	M	8	2	1	6	0.75	8	L	1.00281	LargeCircles
S061	M	6	1	1	5	0.833333	6	L	2.68269	SmallCircles
S061	M	1	7	1	6	0.857143	7	R	1.15303	SmallCircles
S061	M	4	3	0	1	0.25	4	L	1.34309	MediumCircles
S061	M	2	5	1	3	0.6	5	R	4.92348	SmallCircles
S061	M	7	2	1	5	0.714286	7	L	1.1581	AreaNumberIncongruent
S061	M	1	5	1	4	0.8	5	R	4.29222	SmallCircles
S061	M	1	4	0	3	0.75	4	R	1.00648	AreaNumberIncongruent
S061	M	4	7	0	3	0.428571	7	R	1.02775	MediumCircles
S061	M	6	1	0	5	0.833333	6	L	5.92963	AreaNumberIncongruent
S061	M	4	2	0	2	0.5	4	L	1.86147	AreaNumberIncongruent
S061	M	3	2	1	1	0.333333	3	L	4.32857	MediumCircles
S061	M	6	1	1	5	0.833333	6	L	2.50916	LargeCircles
S061	M	4	2	1	2	0.5	4	L	1.77032	MediumCircles
S061	M	2	4	0	2	0.5	4	R	0.941799	SmallCircles
S061	M	7	4	1	3	0.428571	7	L	2.48632	LargeCircles
S061	M	1	5	1	4	0.8	5	R	2.28266	AreaNumberCongruent
S061	M	3	8	0	5	0.625	8	R	1.10503	SmallCircles
S061	M	8	7	0	1	0.125	8	L	1.45136	MediumCircles
S061	M	7	1	1	6	0.857143	7	L	1.45186	MediumCircles
S061	M	1	4	1	3	0.75	4	R	12.105	LargeCircles
S061	M	6	7	0	1	0.142857	7	R	1.46302	LargeCircles
S061	M	4	5	0	1	0.2	5	R	2.14902	MediumCircles
S061	M	7	6	1	1	0.142857	7	L	1.43158	AreaNumberCongruent
S061	M	6	7	0	1	0.142857	7	R	1.54568	AreaNumberIncongruent
S061	M	1	8	1	7	0.875	8	R	3.31882	AreaNumberCongruent
S061	M	8	3	1	5	0.625	8	L	1.31399	AreaNumberCongruent
S061	M	3	6	0	3	0.5	6	R	1.2591	AreaNumberIncongruent
S061	M	2	3	0	1	0.333333	3	R	0.938733	SmallCircles
S061	M	1	4	0	3	0.75	4	R	1.16602	MediumCircles
S061	M	4	8	1	4	0.5	8	R	1.67469	MediumCircles
S061	M	5	8	0	3	0.375	8	R	2.0197	AreaNumberIncongruent
S061	M	8	1	1	7	0.875	8	L	1.56446	LargeCircles
S061	M	7	4	1	3	0.428571	7	L	0.99139	SmallCircles
S061	M	6	4	1	2	0.333333	6	L	1.95309	LargeCircles
S061	M	4	5	1	1	0.2	5	R	1.82721	AreaNumberCongruent
S061	M	3	2	1	1	0.333333	3	L	1.09691	AreaNumberCongruent
S061	M	5	4	0	1	0.2	5	L	1.29657	AreaNumberIncongruent
S061	M	3	8	0	5	0.625	8	R	2.0374	MediumCircles
S061	M	2	7	1	5	0.714286	7	R	2.22251	SmallCircles
S061	M	2	7	1	5	0.714286	7	R	1.73695	MediumCircles
S061	M	4	2	1	2	0.5	4	L	12.3692	LargeCircles
S061	M	6	5	0	1	0.166667	6	L	1.73242	AreaNumberIncongruent
S061	M	6	3	1	3	0.5	6	L	4.21695	AreaNumberIncongruent
S061	M	7	6	1	1	0.142857	7	L	1.05159	MediumCircles
S061	M	2	1	1	1	0.5	2	L	3.42472	AreaNumberIncongruent
S061	M	5	1	1	4	0.8	5	L	1.4003	MediumCircles
S061	M	8	6	1	2	0.25	8	L	1.79938	SmallCircles
S061	M	3	6	0	3	0.5	6	R	1.77244	MediumCircles
S061	M	6	8	1	2	0.25	8	R	2.52751	AreaNumberCongruent
S061	M	6	1	1	5	0.833333	6	L	1.24172	MediumCircles
S061	M	1	6	1	5	0.833333	6	R	2.40517	SmallCircles
S061	M	6	2	1	4	0.666667	6	L	1.59559	AreaNumberCongruent
S061	M	6	5	1	1	0.166667	6	L	2.47858	LargeCircles
S061	M	7	8	0	1	0.125	8	R	4.07579	AreaNumberIncongruent
S061	M	5	2	1	3	0.6	5	L	1.61664	LargeCircles
S061	M	2	8	1	6	0.75	8	R	1.69798	SmallCircles
S061	M	5	2	1	3	0.6	5	L	1.27629	AreaNumberCongruent
S061	M	3	4	1	1	0.25	4	R	1.05207	SmallCircles
S061	M	8	7	0	1	0.125	8	L	2.47908	LargeCircles
S061	M	1	5	1	4	0.8	5	R	1.77932	AreaNumberIncongruent
S061	M	5	2	1	3	0.6	5	L	3.31557	AreaNumberIncongruent
S061	M	3	7	1	4	0.571429	7	R	1.86274	MediumCircles
S061	M	4	5	0	1	0.2	5	R	2.04555	AreaNumberIncongruent
S061	M	8	6	1	2	0.25	8	L	5.46765	LargeCircles
S061	M	8	7	1	1	0.125	8	L	1.94878	AreaNumberCongruent
S061	M	1	2	0	1	0.5	2	R	4.82787	SmallCircles
S061	M	7	3	1	4	0.571429	7	L	2.18971	LargeCircles
S061	M	7	1	1	6	0.857143	7	L	1.39814	AreaNumberCongruent
S061	M	6	2	1	4	0.666667	6	L	1.27006	SmallCircles
S061	M	4	7	1	3	0.428571	7	R	2.88656	AreaNumberCongruent
S061	M	3	2	1	1	0.333333	3	L	2.49225	LargeCircles
S061	M	1	3	0	2	0.666667	3	R	0.929288	AreaNumberIncongruent
S061	M	6	7	1	1	0.142857	7	R	5.02963	AreaNumberCongruent
S061	M	1	2	1	1	0.5	2	R	2.6593	LargeCircles
S061	M	7	2	1	5	0.714286	7	L	1.81041	SmallCircles
S061	M	4	3	0	1	0.25	4	L	2.2061	SmallCircles
S061	M	7	6	0	1	0.142857	7	L	2.76484	AreaNumberIncongruent
S061	M	4	1	1	3	0.75	4	L	1.25774	MediumCircles
S061	M	5	1	1	4	0.8	5	L	3.9158	AreaNumberCongruent
S061	M	6	8	0	2	0.25	8	R	4.10434	MediumCircles
S061	M	2	6	1	4	0.666667	6	R	1.81143	AreaNumberCongruent
S061	M	5	1	1	4	0.8	5	L	5.84734	AreaNumberIncongruent
S061	M	8	1	1	7	0.875	8	L	1.6038	AreaNumberIncongruent
S061	M	1	8	1	7	0.875	8	R	2.99415	SmallCircles
S061	M	5	8	0	3	0.375	8	R	9.64707	AreaNumberCongruent
S061	M	4	6	0	2	0.333333	6	R	2.55822	AreaNumberIncongruent
S061	M	8	2	1	6	0.75	8	L	2.62856	AreaNumberCongruent
S061	M	2	1	1	1	0.5	2	L	3.54712	LargeCircles
S061	M	3	4	0	1	0.25	4	R	3.20391	LargeCircles
S061	M	5	3	1	2	0.4	5	L	3.3113	AreaNumberIncongruent
S061	M	1	6	1	5	0.833333	6	R	3.15547	AreaNumberCongruent
S061	M	1	5	1	4	0.8	5	R	3.88723	LargeCircles
S061	M	3	8	0	5	0.625	8	R	11.6529	LargeCircles
S061	M	5	7	1	2	0.285714	7	R	3.22655	SmallCircles
S061	M	2	3	0	1	0.333333	3	R	2.6419	MediumCircles
S061	M	8	2	1	6	0.75	8	L	2.1917	MediumCircles
S061	M	6	8	0	2	0.25	8	R	2.18619	LargeCircles
S061	M	3	7	1	4	0.571429	7	R	2.00225	AreaNumberCongruent
S061	M	8	4	1	4	0.5	8	L	3.53525	SmallCircles
S061	M	5	1	1	4	0.8	5	L	1.39519	LargeCircles
S061	M	5	6	0	1	0.166667	6	R	2.75516	SmallCircles
S061	M	6	8	0	2	0.25	8	R	3.6597	AreaNumberIncongruent
S061	M	7	8	0	1	0.125	8	R	1.76656	SmallCircles
S061	M	4	5	0	1	0.2	5	R	5.37725	SmallCircles
S061	M	6	4	1	2	0.333333	6	L	1.50437	MediumCircles
S061	M	2	4	0	2	0.5	4	R	2.49983	AreaNumberIncongruent
S061	M	1	6	1	5	0.833333	6	R	2.37512	MediumCircles
S061	M	5	8	0	3	0.375	8	R	1.7515	SmallCircles
S061	M	1	7	1	6	0.857143	7	R	6.29108	LargeCircles
S061	M	4	1	1	3	0.75	4	L	3.327	LargeCircles
S061	M	6	1	1	5	0.833333	6	L	6.0048	AreaNumberCongruent
S061	M	4	3	1	1	0.25	4	L	11.4664	AreaNumberIncongruent
S061	M	7	8	1	1	0.125	8	R	3.84869	LargeCircles
S061	M	5	4	1	1	0.2	5	L	14.4298	MediumCircles
S061	M	4	3	1	1	0.25	4	L	2.23977	AreaNumberCongruent
S061	M	2	5	1	3	0.6	5	R	10.1083	LargeCircles
S061	M	5	4	1	1	0.2	5	L	2.88993	SmallCircles
S061	M	8	3	1	5	0.625	8	L	1.66832	LargeCircles
S061	M	7	2	1	5	0.714286	7	L	6.32019	AreaNumberCongruent
S061	M	4	6	0	2	0.333333	6	R	11.2992	MediumCircles
S061	M	3	2	0	1	0.333333	3	L	2.15305	AreaNumberIncongruent
S061	M	5	4	1	1	0.2	5	L	8.28479	AreaNumberCongruent
S061	M	3	6	1	3	0.5	6	R	1.84961	LargeCircles
S061	M	5	1	1	4	0.8	5	L	4.72504	SmallCircles
S061	M	5	7	1	2	0.285714	7	R	9.94182	AreaNumberCongruent
S061	M	2	6	1	4	0.666667	6	R	6.23682	LargeCircles
S061	M	5	4	1	1	0.2	5	L	3.05558	LargeCircles
S061	M	7	2	1	5	0.714286	7	L	2.06401	LargeCircles
S061	M	7	1	1	6	0.857143	7	L	3.34682	AreaNumberIncongruent
S061	M	6	7	1	1	0.142857	7	R	11.1963	SmallCircles
S061	M	3	5	0	2	0.4	5	R	1.16565	AreaNumberIncongruent
S061	M	8	3	1	5	0.625	8	L	1.21081	MediumCircles
S061	M	7	5	1	2	0.285714	7	L	1.72105	SmallCircles
S061	M	1	3	0	2	0.666667	3	R	4.85013	MediumCircles
S061	M	2	6	1	4	0.666667	6	R	1.51137	SmallCircles
S061	M	3	6	1	3	0.5	6	R	4.13592	AreaNumberCongruent
S061	M	4	6	1	2	0.333333	6	R	19.7297	AreaNumberCongruent
S061	M	8	6	0	2	0.25	8	L	19.2832	AreaNumberIncongruent
S061	M	7	6	1	1	0.142857	7	L	1.92038	SmallCircles
S061	M	1	5	1	4	0.8	5	R	3.85573	MediumCircles
S061	M	7	5	1	2	0.285714	7	L	7.21018	AreaNumberIncongruent
S061	M	3	1	1	2	0.666667	3	L	5.93958	SmallCircles
S061	M	7	1	1	6	0.857143	7	L	2.56354	SmallCircles
S061	M	1	6	1	5	0.833333	6	R	3.31187	AreaNumberIncongruent
S061	M	1	3	0	2	0.666667	3	R	1.09277	SmallCircles
S061	M	2	8	0	6	0.75	8	R	2.12196	AreaNumberIncongruent
S061	M	4	8	0	4	0.5	8	R	1.47349	AreaNumberIncongruent
S061	M	6	4	1	2	0.333333	6	L	1.26085	AreaNumberCongruent
S061	M	5	8	0	3	0.375	8	R	11.3179	LargeCircles
S061	M	5	3	1	2	0.4	5	L	3.96712	LargeCircles
S061	M	7	4	1	3	0.428571	7	L	1.71483	MediumCircles
S061	M	7	5	1	2	0.285714	7	L	1.27066	AreaNumberCongruent
S061	M	2	4	0	2	0.5	4	R	1.4971	LargeCircles
S061	M	8	7	0	1	0.125	8	L	3.47495	AreaNumberIncongruent
S061	M	2	6	0	4	0.666667	6	R	9.06081	AreaNumberIncongruent
S061	M	3	8	1	5	0.625	8	R	3.3055	AreaNumberCongruent
S061	M	6	3	1	3	0.5	6	L	3.62465	MediumCircles
S061	M	5	6	0	1	0.166667	6	R	2.42181	LargeCircles
S061	M	6	2	1	4	0.666667	6	L	2.96031	MediumCircles
S061	M	2	5	1	3	0.6	5	R	3.28286	MediumCircles
S061	M	3	7	1	4	0.571429	7	R	3.39162	SmallCircles
S061	M	8	5	0	3	0.375	8	L	1.76038	LargeCircles
S061	M	4	1	1	3	0.75	4	L	4.36673	AreaNumberCongruent
S061	M	8	6	1	2	0.25	8	L	1.85036	MediumCircles
S061	M	7	1	1	6	0.857143	7	L	1.93086	LargeCircles
S061	M	6	5	1	1	0.166667	6	L	2.11402	MediumCircles
S061	M	2	3	0	1	0.333333	3	R	1.49005	AreaNumberIncongruent
S061	M	4	7	0	3	0.428571	7	R	3.97144	LargeCircles
S061	M	7	8	1	1	0.125	8	R	6.23913	AreaNumberCongruent
S061	M	7	5	1	2	0.285714	7	L	2.92911	MediumCircles
S061	M	7	4	1	3	0.428571	7	L	1.75346	AreaNumberCongruent
S061	M	1	4	0	3	0.75	4	R	3.25672	AreaNumberCongruent
S061	M	3	7	0	4	0.571429	7	R	1.35549	LargeCircles
S061	M	5	7	0	2	0.285714	7	R	1.46122	AreaNumberIncongruent
S061	M	6	3	1	3	0.5	6	L	1.36074	SmallCircles
S061	M	7	3	1	4	0.571429	7	L	2.07479	MediumCircles
S061	M	5	7	1	2	0.285714	7	R	3.04405	MediumCircles
S061	M	3	8	0	5	0.625	8	R	1.93125	AreaNumberIncongruent
S061	M	8	4	1	4	0.5	8	L	6.98615	MediumCircles
S061	M	2	6	0	4	0.666667	6	R	1.27619	MediumCircles
S061	M	8	4	1	4	0.5	8	L	1.30243	AreaNumberIncongruent
S061	M	6	4	1	2	0.333333	6	L	1.28242	AreaNumberIncongruent
S061	M	5	7	0	2	0.285714	7	R	1.32073	LargeCircles
S061	M	6	3	1	3	0.5	6	L	2.77275	LargeCircles
S061	M	3	4	0	1	0.25	4	R	2.19451	AreaNumberIncongruent
S061	M	2	1	1	1	0.5	2	L	2.84254	SmallCircles
S061	M	1	7	1	6	0.857143	7	R	8.0704	AreaNumberIncongruent
S061	M	7	3	1	4	0.571429	7	L	0.969623	AreaNumberCongruent
S061	M	8	1	1	7	0.875	8	L	1.5263	SmallCircles
S061	M	7	1	1	6	0.857143	7	L	1.03525	AreaNumberCongruent
S061	M	5	8	0	3	0.375	8	R	1.69939	LargeCircles
S061	M	6	4	1	2	0.333333	6	L	1.31617	MediumCircles
S061	M	2	5	0	3	0.6	5	R	9.48392	AreaNumberIncongruent
S061	M	1	8	0	7	0.875	8	R	7.89261	LargeCircles
S061	M	8	4	1	4	0.5	8	L	1.48228	SmallCircles
S061	M	4	2	1	2	0.5	4	L	1.78633	AreaNumberIncongruent
S061	M	4	8	1	4	0.5	8	R	4.79791	MediumCircles
S061	M	1	4	1	3	0.75	4	R	2.32634	MediumCircles
S061	M	3	5	0	2	0.4	5	R	2.18419	AreaNumberCongruent
S061	M	7	2	1	5	0.714286	7	L	1.9874	LargeCircles
S061	M	5	2	1	3	0.6	5	L	1.50154	LargeCircles
S061	M	4	1	1	3	0.75	4	L	1.62749	SmallCircles
S061	M	3	7	1	4	0.571429	7	R	1.55858	AreaNumberIncongruent
S061	M	2	8	1	6	0.75	8	R	1.56592	SmallCircles
S061	M	8	6	1	2	0.25	8	L	1.85836	MediumCircles
S061	M	7	3	1	4	0.571429	7	L	1.51805	AreaNumberCongruent
S061	M	5	6	0	1	0.166667	6	R	1.35527	AreaNumberIncongruent
S061	M	4	3	1	1	0.25	4	L	1.39386	SmallCircles
S061	M	6	8	1	2	0.25	8	R	1.44186	AreaNumberIncongruent
S061	M	3	6	0	3	0.5	6	R	1.98308	AreaNumberIncongruent
S061	M	5	4	1	1	0.2	5	L	1.31314	AreaNumberCongruent
S061	M	8	2	1	6	0.75	8	L	1.21612	AreaNumberIncongruent
S061	M	5	2	1	3	0.6	5	L	1.14342	SmallCircles
S061	M	7	3	1	4	0.571429	7	L	4.98178	MediumCircles
S061	M	2	3	0	1	0.333333	3	R	13.6319	AreaNumberIncongruent
S061	M	5	4	1	1	0.2	5	L	1.59387	LargeCircles
S061	M	5	3	1	2	0.4	5	L	1.2834	AreaNumberIncongruent
S061	M	7	5	1	2	0.285714	7	L	3.08067	MediumCircles
S061	M	4	6	0	2	0.333333	6	R	1.34922	MediumCircles
S061	M	4	2	1	2	0.5	4	L	1.23306	AreaNumberCongruent
S061	M	8	5	1	3	0.375	8	L	1.44743	AreaNumberIncongruent
S061	M	1	3	1	2	0.666667	3	R	1.69781	MediumCircles
S061	M	4	1	1	3	0.75	4	L	4.77359	AreaNumberIncongruent
S061	M	6	2	1	4	0.666667	6	L	1.54034	SmallCircles
S061	M	3	5	1	2	0.4	5	R	1.88217	SmallCircles
S061	M	2	5	1	3	0.6	5	R	8.98131	LargeCircles
S061	M	4	6	0	2	0.333333	6	R	5.59356	LargeCircles
S061	M	6	2	0	4	0.666667	6	L	1.4814	AreaNumberCongruent
S061	M	4	5	0	1	0.2	5	R	1.41532	AreaNumberIncongruent
S061	M	4	2	0	2	0.5	4	L	1.34694	SmallCircles
S061	M	7	5	1	2	0.285714	7	L	1.74531	LargeCircles
S061	M	8	7	1	1	0.125	8	L	2.26381	MediumCircles
S061	M	3	1	1	2	0.666667	3	L	1.48966	SmallCircles
S061	M	6	7	0	1	0.142857	7	R	1.85372	MediumCircles
S061	M	3	1	1	2	0.666667	3	L	1.3198	LargeCircles
S061	M	6	8	0	2	0.25	8	R	1.40924	MediumCircles
S061	M	2	4	0	2	0.5	4	R	2.4787	AreaNumberCongruent
S061	M	5	7	1	2	0.285714	7	R	1.04844	AreaNumberIncongruent
S061	M	3	8	0	5	0.625	8	R	1.45088	AreaNumberCongruent
S061	M	1	4	1	3	0.75	4	R	0.9643	SmallCircles
S061	M	6	5	1	1	0.166667	6	L	3.7487	MediumCircles
S061	M	5	7	0	2	0.285714	7	R	1.18039	MediumCircles
S061	M	5	3	1	2	0.4	5	L	1.42442	AreaNumberCongruent
S061	M	8	5	1	3	0.375	8	L	1.11525	SmallCircles
S061	M	3	5	1	2	0.4	5	R	1.44708	AreaNumberIncongruent
S061	M	6	2	1	4	0.666667	6	L	1.16345	AreaNumberIncongruent
S061	M	4	7	0	3	0.428571	7	R	4.259	AreaNumberIncongruent
S061	M	3	8	0	5	0.625	8	R	1.4602	LargeCircles
S061	M	1	8	1	7	0.875	8	R	0.765111	SmallCircles
S061	M	3	4	0	1	0.25	4	R	4.08332	AreaNumberIncongruent
S061	M	6	3	1	3	0.5	6	L	2.71393	SmallCircles
S061	M	3	5	0	2	0.4	5	R	1.51261	LargeCircles
S061	M	2	5	0	3	0.6	5	R	1.28283	MediumCircles
S061	M	3	6	0	3	0.5	6	R	1.2681	MediumCircles
S061	M	6	1	1	5	0.833333	6	L	1.48825	AreaNumberIncongruent
S061	M	7	3	1	4	0.571429	7	L	1.4566	SmallCircles
S061	M	1	8	1	7	0.875	8	R	8.09388	AreaNumberCongruent
S061	M	1	6	1	5	0.833333	6	R	0.959761	AreaNumberIncongruent
S061	M	8	3	1	5	0.625	8	L	1.3305	AreaNumberIncongruent
S061	M	7	5	1	2	0.285714	7	L	2.83217	AreaNumberIncongruent
S061	M	7	6	1	1	0.142857	7	L	1.13879	AreaNumberIncongruent
S061	M	8	7	1	1	0.125	8	L	5.43121	AreaNumberIncongruent
S061	M	6	7	1	1	0.142857	7	R	1.19873	SmallCircles
S061	M	7	6	0	1	0.142857	7	L	0.964466	SmallCircles
S061	M	6	1	1	5	0.833333	6	L	1.29017	LargeCircles
S061	M	7	1	1	6	0.857143	7	L	2.9291	SmallCircles
S061	M	8	6	1	2	0.25	8	L	1.31343	LargeCircles
S061	M	4	5	1	1	0.2	5	R	1.23458	SmallCircles
S061	M	1	6	1	5	0.833333	6	R	1.10776	SmallCircles
S061	M	4	1	1	3	0.75	4	L	1.2146	LargeCircles
S061	M	3	2	1	1	0.333333	3	L	0.954317	AreaNumberIncongruent
S061	M	5	7	0	2	0.285714	7	R	1.15132	AreaNumberCongruent
S061	M	6	2	1	4	0.666667	6	L	8.69838	LargeCircles
S061	M	1	4	1	3	0.75	4	R	4.49356	AreaNumberCongruent
S061	M	7	1	1	6	0.857143	7	L	2.67051	LargeCircles
S061	M	8	3	0	5	0.625	8	L	1.67196	MediumCircles
S061	M	7	6	1	1	0.142857	7	L	2.91258	MediumCircles
S061	M	1	3	0	2	0.666667	3	R	4.45894	AreaNumberIncongruent
S061	M	8	7	0	1	0.125	8	L	1.53967	AreaNumberCongruent
S061	M	4	8	1	4	0.5	8	R	1.57862	SmallCircles
S061	M	8	4	1	4	0.5	8	L	2.29413	AreaNumberIncongruent
S061	M	3	1	1	2	0.666667	3	L	1.65405	AreaNumberCongruent
S061	M	1	6	0	5	0.833333	6	R	2.4223	MediumCircles
S061	M	8	3	1	5	0.625	8	L	1.13887	LargeCircles
S061	M	3	4	0	1	0.25	4	R	2.6919	MediumCircles
S061	M	3	4	0	1	0.25	4	R	1.05231	SmallCircles
S061	M	7	4	1	3	0.428571	7	L	1.61629	AreaNumberIncongruent
S061	M	1	4	0	3	0.75	4	R	2.16368	AreaNumberIncongruent
S061	M	8	2	1	6	0.75	8	L	1.15886	SmallCircles
S061	M	1	7	1	6	0.857143	7	R	1.51235	MediumCircles
S061	M	2	6	0	4	0.666667	6	R	4.30179	AreaNumberCongruent
S061	M	8	6	1	2	0.25	8	L	1.94433	AreaNumberIncongruent
S061	M	7	2	1	5	0.714286	7	L	1.28643	AreaNumberCongruent
S061	M	3	2	1	1	0.333333	3	L	1.38085	LargeCircles
S061	M	2	8	1	6	0.75	8	R	14.0515	MediumCircles
S061	M	8	2	1	6	0.75	8	L	2.11094	MediumCircles
S061	M	4	6	1	2	0.333333	6	R	0.886121	AreaNumberIncongruent
S061	M	1	6	0	5	0.833333	6	R	1.26631	LargeCircles
S061	M	2	3	1	1	0.333333	3	R	1.14566	SmallCircles
S061	M	2	3	1	1	0.333333	3	R	1.1698	MediumCircles
S061	M	8	6	0	2	0.25	8	L	2.09399	AreaNumberCongruent
S061	M	2	6	1	4	0.666667	6	R	1.41765	AreaNumberIncongruent
S061	M	8	3	0	5	0.625	8	L	1.07726	AreaNumberCongruent
S061	M	2	3	1	1	0.333333	3	R	3.90476	AreaNumberCongruent
S061	M	6	7	0	1	0.142857	7	R	1.23698	AreaNumberCongruent
S061	M	6	2	1	4	0.666667	6	L	1.27744	MediumCircles
S061	M	1	8	1	7	0.875	8	R	2.3722	AreaNumberIncongruent
S061	M	2	4	0	2	0.5	4	R	2.91209	MediumCircles
S061	M	7	8	1	1	0.125	8	R	0.966978	SmallCircles
S061	M	8	1	1	7	0.875	8	L	1.6653	AreaNumberIncongruent
S061	M	1	3	0	2	0.666667	3	R	3.4555	AreaNumberCongruent
S061	M	5	4	0	1	0.2	5	L	1.22561	SmallCircles
S061	M	1	3	1	2	0.666667	3	R	1.13635	SmallCircles
S061	M	8	2	1	6	0.75	8	L	1.28006	LargeCircles
S061	M	2	1	1	1	0.5	2	L	1.75908	LargeCircles
S061	M	1	5	1	4	0.8	5	R	2.28148	MediumCircles
S061	M	8	1	1	7	0.875	8	L	1.22533	AreaNumberCongruent
S061	M	2	8	0	6	0.75	8	R	1.47578	LargeCircles
S061	M	8	5	0	3	0.375	8	L	2.15247	MediumCircles
S061	M	5	1	1	4	0.8	5	L	1.73936	AreaNumberIncongruent
S061	M	3	8	1	5	0.625	8	R	1.24215	AreaNumberIncongruent
S061	M	3	8	1	5	0.625	8	R	1.08072	SmallCircles
S061	M	6	5	1	1	0.166667	6	L	1.92343	AreaNumberIncongruent
S061	M	6	4	1	2	0.333333	6	L	7.99061	AreaNumberCongruent
S061	M	3	7	0	4	0.571429	7	R	1.14768	AreaNumberCongruent
S061	M	1	8	1	7	0.875	8	R	2.09941	MediumCircles
S061	M	2	8	1	6	0.75	8	R	14.2877	AreaNumberCongruent
S061	M	1	5	1	4	0.8	5	R	1.90359	LargeCircles
S061	M	3	6	0	3	0.5	6	R	3.66706	SmallCircles
S061	M	5	6	1	1	0.166667	6	R	3.69853	LargeCircles
S061	M	4	5	1	1	0.2	5	R	1.5569	MediumCircles
S061	M	6	7	0	1	0.142857	7	R	2.61242	LargeCircles
S061	M	6	3	1	3	0.5	6	L	2.25457	MediumCircles
S061	M	4	8	1	4	0.5	8	R	1.20245	AreaNumberIncongruent
S061	M	6	1	1	5	0.833333	6	L	6.69586	MediumCircles
S061	M	5	3	1	2	0.4	5	L	2.27995	SmallCircles
S061	M	2	7	1	5	0.714286	7	R	2.10707	MediumCircles
S061	M	3	5	1	2	0.4	5	R	2.03808	MediumCircles
S061	M	8	2	0	6	0.75	8	L	1.21118	AreaNumberCongruent
S061	M	4	6	1	2	0.333333	6	R	1.83583	SmallCircles
S061	M	6	1	1	5	0.833333	6	L	1.39597	AreaNumberCongruent
S061	M	7	1	1	6	0.857143	7	L	1.16327	AreaNumberIncongruent
S061	M	1	2	0	1	0.5	2	R	3.6015	SmallCircles
S061	M	1	5	1	4	0.8	5	R	0.990735	SmallCircles
S061	M	3	2	1	1	0.333333	3	L	2.4568	AreaNumberCongruent
S061	M	3	6	0	3	0.5	6	R	1.08384	LargeCircles
S061	M	3	8	1	5	0.625	8	R	4.79825	MediumCircles
S061	M	2	5	0	3	0.6	5	R	1.21647	AreaNumberCongruent
S061	M	4	7	0	3	0.428571	7	R	3.01039	LargeCircles
S061	M	4	3	0	1	0.25	4	L	1.24284	MediumCircles
S061	M	4	7	0	3	0.428571	7	R	0.954864	AreaNumberCongruent
S061	M	2	7	1	5	0.714286	7	R	2.50864	LargeCircles
S061	M	6	7	1	1	0.142857	7	R	1.42777	AreaNumberIncongruent
S061	M	5	8	1	3	0.375	8	R	2.01094	AreaNumberCongruent
S061	M	4	3	1	1	0.25	4	L	1.8741	AreaNumberIncongruent
S061	M	6	4	0	2	0.333333	6	L	5.36725	AreaNumberIncongruent
S061	M	5	7	0	2	0.285714	7	R	3.19804	LargeCircles
S061	M	6	8	1	2	0.25	8	R	1.2765	SmallCircles
S061	M	5	6	1	1	0.166667	6	R	11.0752	AreaNumberCongruent
S061	M	2	5	1	3	0.6	5	R	1.12334	SmallCircles
S061	M	3	7	0	4	0.571429	7	R	3.06832	SmallCircles
S061	M	1	7	1	6	0.857143	7	R	3.24223	LargeCircles
S061	M	7	6	1	1	0.142857	7	L	3.00513	LargeCircles
S061	M	7	8	1	1	0.125	8	R	1.6105	MediumCircles
S061	M	1	5	0	4	0.8	5	R	2.48652	AreaNumberCongruent
S061	M	4	2	1	2	0.5	4	L	1.46919	MediumCircles
S061	M	5	1	1	4	0.8	5	L	2.2477	SmallCircles
S061	M	7	4	1	3	0.428571	7	L	3.16975	MediumCircles
S061	M	2	3	0	1	0.333333	3	R	1.40971	LargeCircles
S061	M	5	8	1	3	0.375	8	R	1.59785	MediumCircles
S061	M	3	1	0	2	0.666667	3	L	0.919134	MediumCircles
S061	M	6	4	1	2	0.333333	6	L	2.31336	LargeCircles
S061	M	6	3	0	3	0.5	6	L	1.62767	AreaNumberCongruent
S061	M	1	7	1	6	0.857143	7	R	3.28372	AreaNumberCongruent
S061	M	8	7	1	1	0.125	8	L	3.12877	SmallCircles
S061	M	6	4	0	2	0.333333	6	L	0.964074	SmallCircles
S061	M	2	7	1	5	0.714286	7	R	1.431	AreaNumberIncongruent
S061	M	2	1	1	1	0.5	2	L	5.2405	AreaNumberIncongruent
S061	M	5	3	1	2	0.4	5	L	1.40704	LargeCircles
S061	M	5	7	1	2	0.285714	7	R	4.59053	SmallCircles
S061	M	7	1	1	6	0.857143	7	L	1.73361	MediumCircles
S061	M	7	8	1	1	0.125	8	R	1.22125	AreaNumberIncongruent
S061	M	1	2	0	1	0.5	2	R	8.31276	LargeCircles
S061	M	1	5	1	4	0.8	5	R	1.0081	AreaNumberIncongruent
S061	M	5	2	1	3	0.6	5	L	1.61873	AreaNumberCongruent
S061	M	7	4	1	3	0.428571	7	L	2.61109	LargeCircles
S061	M	7	4	0	3	0.428571	7	L	0.906565	SmallCircles
S061	M	6	3	1	3	0.5	6	L	4.12855	LargeCircles
S061	M	3	4	1	1	0.25	4	R	1.88204	LargeCircles
S061	M	8	5	1	3	0.375	8	L	1.00309	LargeCircles
S061	M	2	1	1	1	0.5	2	L	6.14808	SmallCircles
S061	M	2	1	1	1	0.5	2	L	1.0999	MediumCircles
S061	M	2	1	1	1	0.5	2	L	1.85148	AreaNumberCongruent
S061	M	4	6	0	2	0.333333	6	R	1.34197	AreaNumberCongruent
S061	M	5	8	1	3	0.375	8	R	1.41068	SmallCircles
S061	M	1	2	0	1	0.5	2	R	1.06434	AreaNumberCongruent
S061	M	1	7	1	6	0.857143	7	R	0.984553	AreaNumberIncongruent
S061	M	7	5	0	2	0.285714	7	L	2.03983	SmallCircles
S061	M	2	4	1	2	0.5	4	R	1.04118	SmallCircles
S061	M	4	2	1	2	0.5	4	L	1.31534	LargeCircles
S061	M	3	2	1	1	0.333333	3	L	1.25575	SmallCircles
S061	M	4	3	1	1	0.25	4	L	1.37567	LargeCircles
S061	M	5	1	1	4	0.8	5	L	4.33954	MediumCircles
S061	M	3	1	1	2	0.666667	3	L	1.54398	AreaNumberIncongruent
S061	M	7	8	0	1	0.125	8	R	1.25624	LargeCircles
S061	M	8	1	1	7	0.875	8	L	1.09132	SmallCircles
S061	M	6	5	0	1	0.166667	6	L	0.956499	AreaNumberCongruent
S061	M	8	7	1	1	0.125	8	L	2.28575	LargeCircles
S061	M	4	3	0	1	0.25	4	L	1.98656	AreaNumberCongruent
S061	M	5	4	1	1	0.2	5	L	1.35416	MediumCircles
S061	M	5	3	1	2	0.4	5	L	1.25047	MediumCircles
S061	M	6	3	1	3	0.5	6	L	1.16867	AreaNumberIncongruent
S061	M	7	2	1	5	0.714286	7	L	4.63382	SmallCircles
S061	M	3	7	1	4	0.571429	7	R	1.53377	MediumCircles
S061	M	8	4	1	4	0.5	8	L	1.31526	MediumCircles
S061	M	7	5	1	2	0.285714	7	L	1.44804	AreaNumberCongruent
S061	M	5	8	1	3	0.375	8	R	1.10758	AreaNumberIncongruent
S061	M	4	8	0	4	0.5	8	R	1.2197	AreaNumberCongruent
S061	M	7	3	1	4	0.571429	7	L	1.15677	AreaNumberIncongruent
S061	M	5	1	1	4	0.8	5	L	3.87594	AreaNumberCongruent
S061	M	2	6	1	4	0.666667	6	R	1.96608	MediumCircles
S061	M	1	6	1	5	0.833333	6	R	1.67038	AreaNumberCongruent
S061	M	8	1	1	7	0.875	8	L	1.30037	MediumCircles
S061	M	1	7	1	6	0.857143	7	R	1.25528	SmallCircles
S061	M	8	6	0	2	0.25	8	L	1.09297	SmallCircles
S061	M	4	1	1	3	0.75	4	L	2.40051	MediumCircles
S061	M	2	7	1	5	0.714286	7	R	1.22896	SmallCircles
S061	M	1	4	1	3	0.75	4	R	1.43321	LargeCircles
S061	M	6	5	0	1	0.166667	6	L	0.914281	SmallCircles
S061	M	4	1	1	3	0.75	4	L	1.71468	AreaNumberCongruent
S061	M	5	2	1	3	0.6	5	L	1.41311	AreaNumberIncongruent
S061	M	2	6	1	4	0.666667	6	R	1.02134	SmallCircles
S061	M	8	1	1	7	0.875	8	L	1.19627	LargeCircles
S061	M	1	3	1	2	0.666667	3	R	1.72156	LargeCircles
S061	M	2	6	0	4	0.666667	6	R	1.80234	LargeCircles
S061	M	7	3	1	4	0.571429	7	L	1.30428	LargeCircles
S061	M	7	4	0	3	0.428571	7	L	1.03744	AreaNumberCongruent
S061	M	4	5	0	1	0.2	5	R	1.22273	AreaNumberCongruent
S061	M	3	2	1	1	0.333333	3	L	1.30561	MediumCircles
S061	M	6	5	1	1	0.166667	6	L	1.31699	LargeCircles
S061	M	4	5	0	1	0.2	5	R	4.29977	LargeCircles
S061	M	3	6	0	3	0.5	6	R	1.03755	AreaNumberCongruent
S061	M	4	8	0	4	0.5	8	R	3.24749	LargeCircles
S061	M	8	4	1	4	0.5	8	L	1.0466	LargeCircles
S061	M	2	7	1	5	0.714286	7	R	0.937537	AreaNumberCongruent
S061	M	6	1	1	5	0.833333	6	L	1.46788	SmallCircles
S061	M	1	2	1	1	0.5	2	R	0.891055	MediumCircles
S061	M	4	7	1	3	0.428571	7	R	1.37478	MediumCircles
S061	M	5	1	1	4	0.8	5	L	1.41782	LargeCircles
S061	M	3	4	1	1	0.25	4	R	1.45322	AreaNumberCongruent
S061	M	4	7	1	3	0.428571	7	R	0.918339	SmallCircles
S061	M	5	2	1	3	0.6	5	L	1.45847	MediumCircles
S061	M	5	6	1	1	0.166667	6	R	1.05155	SmallCircles
S061	M	2	4	1	2	0.5	4	R	1.0461	AreaNumberIncongruent
S061	M	8	5	1	3	0.375	8	L	1.47062	AreaNumberCongruent
S061	M	2	8	1	6	0.75	8	R	1.07518	AreaNumberIncongruent
S061	M	2	4	1	2	0.5	4	R	3.61791	LargeCircles
S061	M	5	4	1	1	0.2	5	L	0.912042	AreaNumberIncongruent
S061	M	5	6	1	1	0.166667	6	R	1.16705	MediumCircles
S061	M	7	8	1	1	0.125	8	R	1.84569	AreaNumberCongruent
S061	M	3	7	0	4	0.571429	7	R	2.09984	LargeCircles
S061	M	7	2	1	5	0.714286	7	L	1.54754	MediumCircles
S061	M	8	3	0	5	0.625	8	L	1.07914	SmallCircles
S061	M	7	6	0	1	0.142857	7	L	1.05113	AreaNumberCongruent
S061	M	7	2	0	5	0.714286	7	L	3.07884	AreaNumberIncongruent
S061	M	1	2	0	1	0.5	2	R	4.12534	AreaNumberIncongruent
S061	M	6	8	0	2	0.25	8	R	0.970908	AreaNumberCongruent
S061	M	8	4	1	4	0.5	8	L	3.24202	AreaNumberCongruent
S061	M	6	8	0	2	0.25	8	R	2.11641	LargeCircles
S061	M	3	5	1	2	0.4	5	R	1.64422	MediumCircles
S061	M	5	3	0	2	0.4	5	L	0.839015	SmallCircles
S061	M	3	5	1	2	0.4	5	R	1.48043	AreaNumberCongruent
S061	M	3	8	1	5	0.625	8	R	1.5553	LargeCircles
S061	M	7	6	0	1	0.142857	7	L	1.51608	MediumCircles
S061	M	1	3	1	2	0.666667	3	R	1.76483	LargeCircles
S061	M	6	7	0	1	0.142857	7	R	1.10584	LargeCircles
S061	M	8	5	1	3	0.375	8	L	1.12722	AreaNumberIncongruent
S061	M	2	8	1	6	0.75	8	R	3.54541	MediumCircles
S061	M	1	2	1	1	0.5	2	R	1.13922	AreaNumberIncongruent
S061	M	3	5	1	2	0.4	5	R	0.857329	SmallCircles
S061	M	8	2	1	6	0.75	8	L	1.17868	AreaNumberIncongruent
S061	M	4	7	0	3	0.428571	7	R	1.98406	AreaNumberCongruent
S061	M	7	5	1	2	0.285714	7	L	1.42023	AreaNumberCongruent
S061	M	4	6	1	2	0.333333	6	R	2.17516	MediumCircles
S061	M	4	1	1	3	0.75	4	L	3.22775	LargeCircles
S061	M	4	8	0	4	0.5	8	R	0.972429	AreaNumberCongruent
S061	M	8	4	1	4	0.5	8	L	2.79794	LargeCircles
S061	M	1	8	1	7	0.875	8	R	1.08416	AreaNumberIncongruent
S061	M	3	2	1	1	0.333333	3	L	1.15197	AreaNumberIncongruent
S061	M	6	1	1	5	0.833333	6	L	1.36112	AreaNumberCongruent
S061	M	2	5	1	3	0.6	5	R	1.54908	MediumCircles
S061	M	6	5	0	1	0.166667	6	L	1.54779	LargeCircles
S061	M	1	5	1	4	0.8	5	R	1.71213	LargeCircles
S061	M	6	4	0	2	0.333333	6	L	0.936962	SmallCircles
S061	M	7	2	0	5	0.714286	7	L	1.34798	AreaNumberIncongruent
S061	M	2	6	1	4	0.666667	6	R	1.49218	LargeCircles
S061	M	6	1	0	5	0.833333	6	L	4.64891	AreaNumberIncongruent
S061	M	3	1	1	2	0.666667	3	L	1.69582	AreaNumberCongruent
S061	M	2	1	0	1	0.5	2	L	1.87284	MediumCircles
S061	M	6	5	0	1	0.166667	6	L	2.73275	AreaNumberIncongruent
S061	M	7	4	1	3	0.428571	7	L	1.39928	AreaNumberIncongruent
S061	M	2	1	1	1	0.5	2	L	0.99082	AreaNumberCongruent
S061	M	6	5	0	1	0.166667	6	L	1.04612	SmallCircles
S061	M	4	5	0	1	0.2	5	R	1.35143	MediumCircles
S061	M	6	2	1	4	0.666667	6	L	1.2775	MediumCircles
S061	M	1	8	1	7	0.875	8	R	1.89574	MediumCircles
S061	M	7	8	1	1	0.125	8	R	1.0894	AreaNumberIncongruent
S061	M	3	6	1	3	0.5	6	R	8.43381	AreaNumberCongruent
S061	M	2	3	1	1	0.333333	3	R	4.00078	AreaNumberCongruent
S061	M	7	1	1	6	0.857143	7	L	1.46275	MediumCircles
S061	M	6	3	1	3	0.5	6	L	1.4339	MediumCircles
S061	M	2	7	0	5	0.714286	7	R	1.00351	LargeCircles
S061	M	2	5	1	3	0.6	5	R	0.891359	SmallCircles
S061	M	1	7	1	6	0.857143	7	R	0.930557	SmallCircles
S061	M	7	8	1	1	0.125	8	R	2.07892	MediumCircles
S061	M	4	2	1	2	0.5	4	L	1.64866	AreaNumberIncongruent
S061	M	6	2	1	4	0.666667	6	L	1.26564	LargeCircles
S061	M	2	1	1	1	0.5	2	L	1.31982	LargeCircles
S061	M	1	5	1	4	0.8	5	R	3.76227	MediumCircles
S061	M	1	5	1	4	0.8	5	R	0.990939	AreaNumberIncongruent
S061	M	6	7	1	1	0.142857	7	R	1.04749	SmallCircles
S061	M	3	2	1	1	0.333333	3	L	1.66444	AreaNumberCongruent
S061	M	7	1	1	6	0.857143	7	L	1.07351	SmallCircles
S061	M	4	5	0	1	0.2	5	R	1.17549	LargeCircles
S061	M	7	6	1	1	0.142857	7	L	1.20692	AreaNumberIncongruent
S061	M	6	4	1	2	0.333333	6	L	1.11693	MediumCircles
S061	M	6	8	1	2	0.25	8	R	1.20569	MediumCircles
S061	M	8	7	1	1	0.125	8	L	6.72356	AreaNumberCongruent
S061	M	1	4	1	3	0.75	4	R	1.6443	SmallCircles
S061	M	5	3	0	2	0.4	5	L	2.14068	AreaNumberIncongruent
S061	M	8	5	1	3	0.375	8	L	1.0474	SmallCircles
S061	M	5	1	1	4	0.8	5	L	2.58549	AreaNumberCongruent
S061	M	8	1	1	7	0.875	8	L	0.797092	SmallCircles
S061	M	8	5	0	3	0.375	8	L	2.70175	AreaNumberCongruent
S061	M	5	1	1	4	0.8	5	L	1.31397	AreaNumberIncongruent
S061	M	3	4	0	1	0.25	4	R	0.935111	SmallCircles
S061	M	4	7	0	3	0.428571	7	R	1.02757	LargeCircles
S061	M	2	5	0	3	0.6	5	R	1.27732	AreaNumberCongruent
S061	M	5	2	1	3	0.6	5	L	1.98488	AreaNumberCongruent
S061	M	5	1	1	4	0.8	5	L	1.01506	MediumCircles
S061	M	8	2	1	6	0.75	8	L	3.09625	MediumCircles
S061	M	3	4	0	1	0.25	4	R	0.957487	AreaNumberCongruent
S061	M	3	4	1	1	0.25	4	R	1.37785	MediumCircles
S061	M	6	7	0	1	0.142857	7	R	2.43344	MediumCircles
S061	M	7	3	1	4	0.571429	7	L	1.40543	MediumCircles
S061	M	7	3	1	4	0.571429	7	L	3.0939	AreaNumberCongruent
S061	M	6	3	1	3	0.5	6	L	1.23046	AreaNumberCongruent
S061	M	2	7	1	5	0.714286	7	R	1.16818	MediumCircles
S061	M	2	6	1	4	0.666667	6	R	1.65618	SmallCircles
S061	M	6	4	0	2	0.333333	6	L	2.99115	AreaNumberCongruent
S061	M	4	1	1	3	0.75	4	L	1.02829	SmallCircles
S061	M	2	4	0	2	0.5	4	R	1.20672	SmallCircles
S061	M	1	4	0	3	0.75	4	R	2.08568	LargeCircles
S061	M	6	1	1	5	0.833333	6	L	1.64052	MediumCircles
S061	M	1	6	1	5	0.833333	6	R	1.06053	SmallCircles
S061	M	1	3	1	2	0.666667	3	R	0.866625	SmallCircles
S061	M	5	3	0	2	0.4	5	L	3.27601	MediumCircles
S061	M	8	3	1	5	0.625	8	L	1.06943	LargeCircles
S061	M	8	5	1	3	0.375	8	L	1.22365	LargeCircles
S061	M	7	8	1	1	0.125	8	R	3.0206	LargeCircles
S061	M	7	4	1	3	0.428571	7	L	2.39181	MediumCircles
S061	M	8	4	0	4	0.5	8	L	1.43969	AreaNumberCongruent
S061	M	1	8	1	7	0.875	8	R	1.06412	SmallCircles
S061	M	3	5	1	2	0.4	5	R	1.11115	AreaNumberIncongruent
S061	M	6	3	1	3	0.5	6	L	1.77815	SmallCircles
S061	M	2	3	0	1	0.333333	3	R	1.05425	LargeCircles
S061	M	1	8	1	7	0.875	8	R	2.40063	AreaNumberCongruent
S061	M	4	5	1	1	0.2	5	R	1.04395	SmallCircles
S061	M	4	6	1	2	0.333333	6	R	0.946819	SmallCircles
S061	M	3	2	1	1	0.333333	3	L	1.31211	LargeCircles
S061	M	5	4	1	1	0.2	5	L	1.42018	MediumCircles
S061	M	5	7	1	2	0.285714	7	R	1.23974	AreaNumberIncongruent
S061	M	5	4	1	1	0.2	5	L	0.914929	AreaNumberIncongruent
S061	M	7	8	1	1	0.125	8	R	4.3129	AreaNumberCongruent
S061	M	4	3	1	1	0.25	4	L	0.895514	MediumCircles
S061	M	8	2	1	6	0.75	8	L	1.78176	AreaNumberCongruent
S061	M	7	5	1	2	0.285714	7	L	1.47902	AreaNumberIncongruent
S061	M	1	2	1	1	0.5	2	R	2.36653	LargeCircles
S061	M	5	8	0	3	0.375	8	R	1.12905	LargeCircles
S061	M	8	7	0	1	0.125	8	L	2.34402	SmallCircles
S061	M	7	4	0	3	0.428571	7	L	2.20008	LargeCircles
S061	M	3	7	0	4	0.571429	7	R	3.21609	SmallCircles
S061	M	5	6	0	1	0.166667	6	R	1.15357	MediumCircles
S061	M	4	8	1	4	0.5	8	R	1.7651	MediumCircles
S061	M	7	5	0	2	0.285714	7	L	1.51736	SmallCircles
S061	M	4	6	0	2	0.333333	6	R	3.77852	AreaNumberIncongruent
S061	M	2	8	1	6	0.75	8	R	1.43282	AreaNumberCongruent
S061	M	5	6	1	1	0.166667	6	R	1.21431	SmallCircles
S061	M	4	8	0	4	0.5	8	R	4.16166	AreaNumberIncongruent
S061	M	8	7	0	1	0.125	8	L	4.31383	MediumCircles
S061	M	8	3	1	5	0.625	8	L	1.23264	SmallCircles
S061	M	6	2	1	4	0.666667	6	L	0.984455	AreaNumberCongruent
S061	M	8	3	1	5	0.625	8	L	1.33515	MediumCircles
S061	M	8	5	1	3	0.375	8	L	1.554	MediumCircles
S061	M	1	3	1	2	0.666667	3	R	1.55209	AreaNumberCongruent
S061	M	2	4	0	2	0.5	4	R	1.5635	MediumCircles
S061	M	3	2	1	1	0.333333	3	L	1.35538	MediumCircles
S061	M	8	6	1	2	0.25	8	L	1.2073	MediumCircles
S061	M	3	8	0	5	0.625	8	R	1.27578	AreaNumberCongruent
S061	M	6	3	0	3	0.5	6	L	1.39521	AreaNumberIncongruent
S061	M	5	2	1	3	0.6	5	L	2.97749	LargeCircles
S061	M	7	8	0	1	0.125	8	R	1.82988	SmallCircles
S061	M	6	8	1	2	0.25	8	R	1.05792	AreaNumberIncongruent
S061	M	4	1	1	3	0.75	4	L	0.987484	AreaNumberCongruent
S061	M	2	4	1	2	0.5	4	R	5.00298	LargeCircles
S061	M	8	2	1	6	0.75	8	L	1.18641	SmallCircles
S061	M	7	2	1	5	0.714286	7	L	1.41164	MediumCircles
S061	M	8	3	1	5	0.625	8	L	1.20942	AreaNumberIncongruent
S061	M	7	4	1	3	0.428571	7	L	1.74295	AreaNumberCongruent
S061	M	3	6	1	3	0.5	6	R	3.21894	MediumCircles
S061	M	1	5	1	4	0.8	5	R	1.15976	SmallCircles
S061	M	2	5	1	3	0.6	5	R	0.890373	AreaNumberIncongruent
S061	M	3	5	0	2	0.4	5	R	2.03045	LargeCircles
S061	M	3	6	0	3	0.5	6	R	1.79315	LargeCircles
S061	M	3	8	1	5	0.625	8	R	1.26597	AreaNumberIncongruent
S061	M	6	8	0	2	0.25	8	R	1.28615	LargeCircles
S061	M	1	8	1	7	0.875	8	R	3.64484	LargeCircles
S061	M	5	6	0	1	0.166667	6	R	1.06555	AreaNumberCongruent
S061	M	4	3	1	1	0.25	4	L	1.47987	AreaNumberIncongruent
S061	M	7	6	0	1	0.142857	7	L	1.20114	SmallCircles
S061	M	7	2	1	5	0.714286	7	L	1.78784	SmallCircles
S061	M	1	2	0	1	0.5	2	R	1.95955	SmallCircles
S061	M	3	7	1	4	0.571429	7	R	1.90875	MediumCircles
S061	M	4	5	1	1	0.2	5	R	2.64582	AreaNumberCongruent
S061	M	8	4	1	4	0.5	8	L	1.71939	MediumCircles
S061	M	5	7	0	2	0.285714	7	R	1.19045	LargeCircles
S061	M	8	4	1	4	0.5	8	L	2.80512	SmallCircles
S061	M	2	1	0	1	0.5	2	L	1.48627	SmallCircles
S061	M	5	8	1	3	0.375	8	R	1.01882	SmallCircles
S061	M	4	8	1	4	0.5	8	R	1.04778	SmallCircles
S061	M	5	7	0	2	0.285714	7	R	3.46486	MediumCircles
S061	M	8	6	1	2	0.25	8	L	1.20143	AreaNumberCongruent
S061	M	2	5	1	3	0.6	5	R	1.93645	LargeCircles
S061	M	1	7	1	6	0.857143	7	R	1.47285	MediumCircles
S061	M	7	5	0	2	0.285714	7	L	3.58601	MediumCircles
S061	M	2	7	1	5	0.714286	7	R	0.902383	AreaNumberIncongruent
S061	M	1	6	1	5	0.833333	6	R	1.59328	AreaNumberCongruent
S061	M	4	1	0	3	0.75	4	L	4.9113	MediumCircles
S061	M	2	1	0	1	0.5	2	L	0.997298	AreaNumberIncongruent
S061	M	1	6	1	5	0.833333	6	R	1.09143	AreaNumberIncongruent
S061	M	8	1	1	7	0.875	8	L	1.51297	MediumCircles
S061	M	5	8	1	3	0.375	8	R	1.58038	AreaNumberCongruent
S061	M	5	8	1	3	0.375	8	R	1.45528	MediumCircles
S061	M	2	3	1	1	0.333333	3	R	1.45806	MediumCircles
S061	M	4	3	1	1	0.25	4	L	1.70039	LargeCircles
S061	M	5	3	1	2	0.4	5	L	3.27113	AreaNumberCongruent
S061	M	1	2	1	1	0.5	2	R	4.23426	MediumCircles
S061	M	1	4	0	3	0.75	4	R	6.64165	AreaNumberIncongruent
S061	M	6	7	1	1	0.142857	7	R	1.09247	AreaNumberIncongruent
S061	M	3	6	1	3	0.5	6	R	1.20025	SmallCircles
S061	M	6	1	1	5	0.833333	6	L	1.67928	SmallCircles
S061	M	6	5	0	1	0.166667	6	L	1.10037	AreaNumberCongruent
S061	M	8	1	1	7	0.875	8	L	1.63938	LargeCircles
S061	M	7	4	1	3	0.428571	7	L	2.53796	SmallCircles
S061	M	4	7	1	3	0.428571	7	R	1.41213	MediumCircles
S061	M	5	1	1	4	0.8	5	L	1.37187	LargeCircles
S061	M	1	6	1	5	0.833333	6	R	1.63706	LargeCircles
S061	M	3	8	1	5	0.625	8	R	2.15003	SmallCircles
S061	M	2	6	1	4	0.666667	6	R	1.32861	AreaNumberCongruent
S061	M	8	6	0	2	0.25	8	L	1.40257	SmallCircles
S061	M	5	4	1	1	0.2	5	L	2.3944	SmallCircles
S061	M	6	4	1	2	0.333333	6	L	1.00436	LargeCircles
S061	M	6	7	1	1	0.142857	7	R	2.98618	AreaNumberCongruent
S061	M	4	2	1	2	0.5	4	L	22.329	AreaNumberCongruent
S061	M	1	7	1	6	0.857143	7	R	4.28981	AreaNumberCongruent
S061	M	8	7	1	1	0.125	8	L	1.45549	AreaNumberIncongruent
S061	M	5	3	1	2	0.4	5	L	6.88968	LargeCircles
S061	M	8	2	1	6	0.75	8	L	7.57726	LargeCircles
S061	M	7	2	1	5	0.714286	7	L	12.6251	AreaNumberCongruent
S061	M	3	7	1	4	0.571429	7	R	6.05217	LargeCircles
S061	M	5	2	1	3	0.6	5	L	3.29263	SmallCircles
S061	M	5	6	0	1	0.166667	6	R	1.34946	AreaNumberIncongruent
S061	M	6	2	1	4	0.666667	6	L	1.07925	SmallCircles
S061	M	2	3	0	1	0.333333	3	R	8.6562	SmallCircles
S061	M	5	7	0	2	0.285714	7	R	1.23946	AreaNumberCongruent
S061	M	8	1	1	7	0.875	8	L	3.06069	AreaNumberIncongruent
S061	M	4	1	1	3	0.75	4	L	1.19455	AreaNumberIncongruent
S061	M	2	4	1	2	0.5	4	R	1.54963	AreaNumberCongruent
S061	M	2	3	0	1	0.333333	3	R	6.56936	AreaNumberIncongruent
S061	M	5	1	1	4	0.8	5	L	1.05629	SmallCircles
S061	M	4	2	1	2	0.5	4	L	3.53957	LargeCircles
S061	M	1	4	1	3	0.75	4	R	2.27442	MediumCircles
S061	M	3	8	1	5	0.625	8	R	2.39741	MediumCircles
S061	M	2	4	0	2	0.5	4	R	3.30279	AreaNumberIncongruent
S061	M	4	5	0	1	0.2	5	R	2.3708	AreaNumberIncongruent
S061	M	6	4	1	2	0.333333	6	L	1.3085	AreaNumberIncongruent
S061	M	3	6	1	3	0.5	6	R	1.17871	AreaNumberIncongruent
S061	M	7	6	1	1	0.142857	7	L	3.46913	AreaNumberCongruent
S061	M	8	6	1	2	0.25	8	L	3.29731	LargeCircles
S061	M	4	8	1	4	0.5	8	R	7.44902	LargeCircles
S061	M	1	7	1	6	0.857143	7	R	1.78752	LargeCircles
S061	M	3	7	1	4	0.571429	7	R	4.28216	AreaNumberCongruent
S061	M	2	8	1	6	0.75	8	R	1.14322	AreaNumberIncongruent
S061	M	4	2	1	2	0.5	4	L	1.25169	SmallCircles
S061	M	4	3	1	1	0.25	4	L	2.80761	SmallCircles
S061	M	3	1	1	2	0.666667	3	L	1.106	SmallCircles
S061	M	2	7	1	5	0.714286	7	R	2.45558	AreaNumberCongruent
S061	M	5	6	0	1	0.166667	6	R	1.0222	LargeCircles
S061	M	1	2	1	1	0.5	2	R	1.32707	AreaNumberCongruent
S061	M	7	2	1	5	0.714286	7	L	2.17367	LargeCircles
S061	M	5	4	1	1	0.2	5	L	1.56473	AreaNumberCongruent
S061	M	5	2	1	3	0.6	5	L	1.62697	MediumCircles
S061	M	7	1	1	6	0.857143	7	L	4.07988	AreaNumberIncongruent
S061	M	8	3	1	5	0.625	8	L	2.55469	AreaNumberCongruent
S061	M	6	8	0	2	0.25	8	R	1.4776	AreaNumberCongruent
S061	M	1	7	1	6	0.857143	7	R	1.22246	AreaNumberIncongruent
S061	M	3	2	1	1	0.333333	3	L	1.31832	SmallCircles
S061	M	7	3	1	4	0.571429	7	L	1.29573	SmallCircles
S061	M	4	7	1	3	0.428571	7	R	1.3705	SmallCircles
S061	M	5	8	1	3	0.375	8	R	1.22607	AreaNumberIncongruent
S061	M	1	6	1	5	0.833333	6	R	1.53465	MediumCircles
S061	M	6	3	1	3	0.5	6	L	3.01709	LargeCircles
S061	M	5	2	1	3	0.6	5	L	1.5512	AreaNumberIncongruent
S061	M	3	1	1	2	0.666667	3	L	1.71572	MediumCircles
S061	M	4	2	1	2	0.5	4	L	1.69506	MediumCircles
S061	M	2	6	1	4	0.666667	6	R	1.87177	MediumCircles
S061	M	6	1	1	5	0.833333	6	L	1.32966	LargeCircles
S061	M	4	6	1	2	0.333333	6	R	1.7609	LargeCircles
S061	M	4	6	1	2	0.333333	6	R	2.67326	AreaNumberCongruent
S061	M	8	1	1	7	0.875	8	L	3.26419	AreaNumberCongruent
S061	M	3	4	1	1	0.25	4	R	1.51376	AreaNumberIncongruent
S061	M	8	6	1	2	0.25	8	L	2.7935	AreaNumberIncongruent
S061	M	6	2	1	4	0.666667	6	L	3.41437	AreaNumberIncongruent
S061	M	2	8	1	6	0.75	8	R	2.23301	SmallCircles
S061	M	3	1	0	2	0.666667	3	L	3.5546	AreaNumberIncongruent
S061	M	8	4	1	4	0.5	8	L	1.34601	AreaNumberIncongruent
S061	M	8	7	1	1	0.125	8	L	4.7056	LargeCircles
S061	M	3	1	1	2	0.666667	3	L	4.44618	LargeCircles
S061	M	1	3	1	2	0.666667	3	R	1.25449	MediumCircles
S061	M	1	3	1	2	0.666667	3	R	1.00897	AreaNumberIncongruent
S061	M	3	7	0	4	0.571429	7	R	5.76578	AreaNumberIncongruent
S061	M	4	7	1	3	0.428571	7	R	1.58622	AreaNumberIncongruent
S061	M	7	6	0	1	0.142857	7	L	1.65476	LargeCircles
S061	M	7	3	1	4	0.571429	7	L	1.74117	AreaNumberIncongruent
S061	M	3	4	1	1	0.25	4	R	1.72046	LargeCircles
S061	M	7	1	1	6	0.857143	7	L	1.94829	AreaNumberCongruent
S061	M	4	3	1	1	0.25	4	L	1.53098	AreaNumberCongruent
S061	M	1	4	1	3	0.75	4	R	1.65626	AreaNumberCongruent
S061	M	7	1	1	6	0.857143	7	L	1.09488	LargeCircles
S061	M	6	5	1	1	0.166667	6	L	1.32292	MediumCircles
S061	M	7	3	1	4	0.571429	7	L	4.29015	LargeCircles
S061	M	2	6	1	4	0.666667	6	R	1.4074	AreaNumberIncongruent
S061	M	2	8	1	6	0.75	8	R	1.78515	LargeCircles
S061	M	7	5	1	2	0.285714	7	L	2.65839	LargeCircles
S061	M	2	7	1	5	0.714286	7	R	1.33125	SmallCircles
S061	M	5	7	1	2	0.285714	7	R	3.28484	SmallCircles
S061	M	6	8	1	2	0.25	8	R	3.41009	SmallCircles
S061	M	1	5	1	4	0.8	5	R	1.28934	AreaNumberCongruent
S061	M	5	4	0	1	0.2	5	L	1.19762	LargeCircles
S061	M	7	6	1	1	0.142857	7	L	3.52926	MediumCircles
S061	M	4	7	1	3	0.428571	7	R	1.61897	MediumCircles
S061	M	6	1	1	5	0.833333	6	L	1.7049	SmallCircles
S061	M	1	2	1	1	0.5	2	R	1.73525	SmallCircles
S061	M	4	5	0	1	0.2	5	R	3.2331	SmallCircles
S061	M	8	6	0	2	0.25	8	L	1.89116	AreaNumberCongruent
S061	M	1	5	1	4	0.8	5	R	1.11034	AreaNumberIncongruent
S061	M	7	4	0	3	0.428571	7	L	1.20962	AreaNumberCongruent
S061	M	5	1	1	4	0.8	5	L	1.01123	AreaNumberIncongruent
S061	M	5	6	1	1	0.166667	6	R	8.00537	LargeCircles
S061	M	8	5	1	3	0.375	8	L	2.51091	AreaNumberCongruent
S061	M	1	2	0	1	0.5	2	R	1.46009	AreaNumberIncongruent
S061	M	6	4	1	2	0.333333	6	L	3.93589	AreaNumberCongruent
S061	M	6	8	0	2	0.25	8	R	4.29719	LargeCircles
S061	M	4	8	1	4	0.5	8	R	1.16784	AreaNumberIncongruent
S061	M	3	7	1	4	0.571429	7	R	1.02492	AreaNumberIncongruent
S061	M	7	1	1	6	0.857143	7	L	6.01662	SmallCircles
S061	M	1	6	1	5	0.833333	6	R	1.44762	AreaNumberCongruent
S061	M	8	2	1	6	0.75	8	L	1.35518	MediumCircles
S061	M	2	4	1	2	0.5	4	R	1.85897	AreaNumberCongruent
S061	M	8	3	1	5	0.625	8	L	1.21018	SmallCircles
S061	M	4	2	1	2	0.5	4	L	0.999889	SmallCircles
S061	M	3	7	1	4	0.571429	7	R	1.6189	MediumCircles
S061	M	5	1	1	4	0.8	5	L	5.65136	MediumCircles
S061	M	4	5	0	1	0.2	5	R	7.2599	AreaNumberIncongruent
S061	M	4	8	1	4	0.5	8	R	1.26882	LargeCircles
S061	M	5	2	1	3	0.6	5	L	1.82119	LargeCircles
S061	M	7	8	1	1	0.125	8	R	1.56336	AreaNumberIncongruent
S061	M	5	7	0	2	0.285714	7	R	0.998689	AreaNumberCongruent
S061	M	5	8	1	3	0.375	8	R	1.6461	MediumCircles
S061	M	6	7	1	1	0.142857	7	R	1.96412	LargeCircles
S061	M	6	4	0	2	0.333333	6	L	3.46202	LargeCircles
S061	M	1	7	1	6	0.857143	7	R	1.08136	AreaNumberIncongruent
S061	M	8	7	0	1	0.125	8	L	1.18364	AreaNumberCongruent
S061	M	4	7	1	3	0.428571	7	R	3.01436	AreaNumberCongruent
S061	M	7	5	0	2	0.285714	7	L	4.19849	SmallCircles
S061	M	7	2	1	5	0.714286	7	L	1.21057	MediumCircles
S061	M	4	8	1	4	0.5	8	R	1.73775	MediumCircles
S061	M	8	7	0	1	0.125	8	L	2.22528	LargeCircles
S061	M	4	2	0	2	0.5	4	L	1.69837	AreaNumberIncongruent
S061	M	1	4	1	3	0.75	4	R	2.00697	AreaNumberCongruent
S061	M	1	2	1	1	0.5	2	R	1.43629	AreaNumberCongruent
S061	M	5	1	1	4	0.8	5	L	4.63002	AreaNumberCongruent
S061	M	4	6	1	2	0.333333	6	R	1.28028	SmallCircles
S061	M	5	8	1	3	0.375	8	R	2.74318	AreaNumberCongruent
S061	M	6	1	1	5	0.833333	6	L	4.0794	LargeCircles
S061	M	1	6	1	5	0.833333	6	R	6.05429	LargeCircles
S061	M	1	4	1	3	0.75	4	R	1.3642	MediumCircles
S061	M	8	1	1	7	0.875	8	L	1.28865	SmallCircles
S061	M	6	1	1	5	0.833333	6	L	1.29523	AreaNumberIncongruent
S061	M	4	2	1	2	0.5	4	L	2.5397	LargeCircles
S061	M	7	3	1	4	0.571429	7	L	2.00222	SmallCircles
S061	M	1	7	1	6	0.857143	7	R	1.32292	LargeCircles
S061	M	6	4	0	2	0.333333	6	L	1.2305	SmallCircles
S061	M	2	7	1	5	0.714286	7	R	1.36397	SmallCircles
S061	M	5	6	1	1	0.166667	6	R	2.28684	AreaNumberIncongruent
S061	M	2	4	1	2	0.5	4	R	1.11731	SmallCircles
S061	M	7	5	1	2	0.285714	7	L	1.46761	AreaNumberIncongruent
S061	M	2	5	1	3	0.6	5	R	30.4927	SmallCircles
S061	M	4	1	1	3	0.75	4	L	1.62093	AreaNumberCongruent
S061	M	3	2	1	1	0.333333	3	L	2.3343	AreaNumberCongruent
S061	M	4	6	1	2	0.333333	6	R	3.43331	MediumCircles
S061	M	3	2	1	1	0.333333	3	L	1.32872	SmallCircles
S061	M	5	3	1	2	0.4	5	L	8.31073	AreaNumberCongruent
S061	M	5	7	0	2	0.285714	7	R	1.22423	SmallCircles
S061	M	5	8	1	3	0.375	8	R	1.37934	AreaNumberIncongruent
S061	M	2	7	1	5	0.714286	7	R	1.60305	MediumCircles
S061	M	8	1	1	7	0.875	8	L	1.03474	AreaNumberIncongruent
S061	M	4	5	1	1	0.2	5	R	1.10585	MediumCircles
S061	M	7	1	1	6	0.857143	7	L	2.88475	AreaNumberCongruent
S061	M	5	1	1	4	0.8	5	L	1.11921	LargeCircles
S061	M	2	5	1	3	0.6	5	R	1.74378	MediumCircles
S061	M	8	2	1	6	0.75	8	L	3.2493	AreaNumberCongruent
S061	M	4	1	1	3	0.75	4	L	8.15655	AreaNumberIncongruent
S061	M	1	8	1	7	0.875	8	R	1.37249	LargeCircles
S061	M	3	7	1	4	0.571429	7	R	1.84416	LargeCircles
S061	M	6	2	1	4	0.666667	6	L	1.77205	LargeCircles
S061	M	8	1	1	7	0.875	8	L	1.55367	LargeCircles
S061	M	5	4	1	1	0.2	5	L	1.33953	LargeCircles
S061	M	4	1	1	3	0.75	4	L	1.966	MediumCircles
S061	M	4	3	1	1	0.25	4	L	1.6573	AreaNumberCongruent
S061	M	4	1	1	3	0.75	4	L	2.65107	LargeCircles
S061	M	6	7	1	1	0.142857	7	R	1.42158	AreaNumberIncongruent
S061	M	6	5	1	1	0.166667	6	L	5.80324	LargeCircles
S061	M	4	7	1	3	0.428571	7	R	1.1911	SmallCircles
S061	M	5	3	0	2	0.4	5	L	2.34872	AreaNumberIncongruent
S061	M	3	7	1	4	0.571429	7	R	2.45515	AreaNumberCongruent
S061	M	3	5	0	2	0.4	5	R	1.14193	AreaNumberIncongruent
S061	M	8	4	1	4	0.5	8	L	1.56929	SmallCircles
S061	M	7	8	1	1	0.125	8	R	1.69498	AreaNumberCongruent
S061	M	4	3	0	1	0.25	4	L	3.85738	SmallCircles
S061	M	3	1	1	2	0.666667	3	L	1.74851	MediumCircles
S061	M	3	4	1	1	0.25	4	R	4.59497	LargeCircles
S061	M	8	4	1	4	0.5	8	L	10.8539	AreaNumberIncongruent
S061	M	1	3	1	2	0.666667	3	R	1.15476	MediumCircles
S061	M	2	1	1	1	0.5	2	L	2.75736	AreaNumberCongruent
S061	M	8	3	1	5	0.625	8	L	2.19955	AreaNumberCongruent
S061	M	2	5	1	3	0.6	5	R	1.41858	AreaNumberIncongruent
S061	M	5	2	1	3	0.6	5	L	1.09703	AreaNumberIncongruent
S061	M	6	1	1	5	0.833333	6	L	1.36524	AreaNumberCongruent
S061	M	3	4	0	1	0.25	4	R	1.14871	AreaNumberIncongruent
S061	M	8	3	1	5	0.625	8	L	1.26792	LargeCircles
S061	M	7	6	0	1	0.142857	7	L	6.15948	AreaNumberCongruent
S061	M	4	5	1	1	0.2	5	R	1.36863	AreaNumberCongruent
S061	M	6	5	0	1	0.166667	6	L	2.42589	AreaNumberIncongruent
S061	M	5	8	1	3	0.375	8	R	3.03021	LargeCircles
S061	M	3	1	0	2	0.666667	3	L	1.32699	AreaNumberIncongruent
S061	M	5	3	1	2	0.4	5	L	2.53294	LargeCircles
S061	M	7	5	0	2	0.285714	7	L	2.19921	MediumCircles
S061	M	1	8	1	7	0.875	8	R	2.61768	AreaNumberCongruent
S061	M	5	6	1	1	0.166667	6	R	5.42082	MediumCircles
S061	M	5	4	1	1	0.2	5	L	1.37264	MediumCircles
S061	M	7	4	0	3	0.428571	7	L	1.65366	LargeCircles
S061	M	3	5	1	2	0.4	5	R	1.42605	LargeCircles
S061	M	3	2	1	1	0.333333	3	L	6.13187	MediumCircles
S061	M	1	3	1	2	0.666667	3	R	1.24201	SmallCircles
S061	M	6	3	1	3	0.5	6	L	3.35674	AreaNumberIncongruent
S061	M	1	8	1	7	0.875	8	R	1.04536	SmallCircles
S061	M	4	2	1	2	0.5	4	L	1.17995	AreaNumberCongruent
S061	M	7	5	0	2	0.285714	7	L	1.30429	LargeCircles
S061	M	6	2	1	4	0.666667	6	L	4.28188	AreaNumberCongruent
S061	M	7	8	0	1	0.125	8	R	1.31836	MediumCircles
S061	M	6	2	1	4	0.666667	6	L	2.99419	SmallCircles
S061	M	1	8	1	7	0.875	8	R	1.00884	AreaNumberIncongruent
S061	M	6	1	1	5	0.833333	6	L	4.50722	MediumCircles
S061	M	6	8	1	2	0.25	8	R	1.43453	AreaNumberIncongruent
S061	M	1	6	1	5	0.833333	6	R	1.30718	SmallCircles
S061	M	3	4	1	1	0.25	4	R	1.37669	AreaNumberCongruent
S061	M	8	6	0	2	0.25	8	L	1.4526	SmallCircles
S061	M	8	4	1	4	0.5	8	L	1.21778	AreaNumberCongruent
S061	M	4	7	1	3	0.428571	7	R	3.56442	LargeCircles
S061	M	4	7	0	3	0.428571	7	R	4.11049	AreaNumberIncongruent
S061	M	5	2	1	3	0.6	5	L	4.39517	SmallCircles
S061	M	5	2	1	3	0.6	5	L	1.37818	AreaNumberCongruent
S061	M	4	8	1	4	0.5	8	R	1.35213	SmallCircles
S061	M	3	1	1	2	0.666667	3	L	3.1057	LargeCircles
S061	M	5	7	1	2	0.285714	7	R	2.55502	LargeCircles
S061	M	3	1	1	2	0.666667	3	L	2.04275	SmallCircles
S061	M	2	6	0	4	0.666667	6	R	5.38887	SmallCircles
S061	M	1	8	1	7	0.875	8	R	2.58939	MediumCircles
S061	M	3	6	1	3	0.5	6	R	1.53682	LargeCircles
S061	M	2	8	1	6	0.75	8	R	2.14405	LargeCircles
S061	M	5	8	1	3	0.375	8	R	1.19593	SmallCircles
S061	M	6	7	1	1	0.142857	7	R	2.46358	SmallCircles
S061	M	2	1	0	1	0.5	2	L	1.82632	SmallCircles
S061	M	8	5	1	3	0.375	8	L	1.24651	AreaNumberIncongruent
S061	M	8	7	1	1	0.125	8	L	2.54976	AreaNumberIncongruent
S061	M	4	3	0	1	0.25	4	L	1.08276	MediumCircles
S061	M	8	7	1	1	0.125	8	L	9.83249	SmallCircles
S061	M	7	6	0	1	0.142857	7	L	1.36541	SmallCircles
S061	M	2	3	1	1	0.333333	3	R	1.75368	LargeCircles
S061	M	1	3	1	2	0.666667	3	R	2.49971	AreaNumberCongruent
S061	M	3	4	1	1	0.25	4	R	1.06472	SmallCircles
S061	M	8	4	1	4	0.5	8	L	1.70804	LargeCircles
S061	M	5	7	1	2	0.285714	7	R	4.22501	AreaNumberIncongruent
S061	M	3	8	1	5	0.625	8	R	4.00414	LargeCircles
S061	M	2	6	1	4	0.666667	6	R	1.46649	LargeCircles
S061	M	5	4	1	1	0.2	5	L	1.7799	AreaNumberCongruent
S061	M	1	7	1	6	0.857143	7	R	1.9561	AreaNumberCongruent
S061	M	5	6	1	1	0.166667	6	R	2.37133	AreaNumberCongruent
S061	M	7	3	0	4	0.571429	7	L	7.14836	MediumCircles
S061	M	6	8	0	2	0.25	8	R	1.26718	SmallCircles
S061	M	2	3	1	1	0.333333	3	R	12.2978	AreaNumberCongruent
S061	M	5	1	1	4	0.8	5	L	3.04371	SmallCircles
S061	M	2	8	1	6	0.75	8	R	1.83245	AreaNumberCongruent
S061	M	6	7	1	1	0.142857	7	R	2.40202	AreaNumberCongruent
S061	M	3	6	1	3	0.5	6	R	1.56947	MediumCircles
S061	M	4	6	1	2	0.333333	6	R	1.27199	AreaNumberCongruent
S061	M	8	7	0	1	0.125	8	L	2.95826	MediumCircles
S061	M	7	1	1	6	0.857143	7	L	2.65893	MediumCircles
S061	M	7	2	1	5	0.714286	7	L	3.38811	AreaNumberCongruent
S061	M	3	5	1	2	0.4	5	R	1.09659	MediumCircles
S061	M	1	4	1	3	0.75	4	R	6.81023	SmallCircles
S061	M	6	4	0	2	0.333333	6	L	4.9175	MediumCircles
S061	M	6	5	1	1	0.166667	6	L	8.05964	SmallCircles
S061	M	2	6	1	4	0.666667	6	R	1.52074	AreaNumberIncongruent
S061	M	4	5	1	1	0.2	5	R	5.33384	LargeCircles
S061	M	1	5	1	4	0.8	5	R	1.19692	SmallCircles
S061	M	6	3	0	3	0.5	6	L	4.70717	LargeCircles
S061	M	2	4	0	2	0.5	4	R	11.5163	AreaNumberIncongruent
S061	M	4	6	1	2	0.333333	6	R	1.38896	AreaNumberIncongruent
S061	M	8	6	0	2	0.25	8	L	2.00017	MediumCircles
S061	M	7	6	0	1	0.142857	7	L	2.41604	AreaNumberIncongruent
S061	M	7	8	1	1	0.125	8	R	1.12524	SmallCircles
S061	M	3	1	1	2	0.666667	3	L	7.05411	AreaNumberCongruent
S061	M	3	8	1	5	0.625	8	R	1.7242	SmallCircles
S061	M	6	8	1	2	0.25	8	R	3.30657	MediumCircles
S061	M	1	6	1	5	0.833333	6	R	1.23057	AreaNumberIncongruent
S061	M	7	2	1	5	0.714286	7	L	4.30585	LargeCircles
S061	M	1	3	1	2	0.666667	3	R	0.873201	AreaNumberIncongruent
S061	M	6	3	1	3	0.5	6	L	5.3006	MediumCircles
S061	M	8	3	0	5	0.625	8	L	3.21889	MediumCircles
S061	M	3	6	0	3	0.5	6	R	10.3994	SmallCircles
S061	M	7	8	0	1	0.125	8	R	1.71475	LargeCircles
S061	M	3	7	1	4	0.571429	7	R	4.31206	SmallCircles
S061	M	3	8	1	5	0.625	8	R	1.39539	AreaNumberCongruent
S061	M	7	5	1	2	0.285714	7	L	1.34606	AreaNumberCongruent
S061	M	8	5	1	3	0.375	8	L	1.29911	MediumCircles
S061	M	8	5	1	3	0.375	8	L	1.21706	SmallCircles
S061	M	4	2	1	2	0.5	4	L	9.80796	MediumCircles
S061	M	6	2	1	4	0.666667	6	L	5.0323	MediumCircles
S061	M	3	2	1	1	0.333333	3	L	3.6849	LargeCircles
S061	M	8	6	1	2	0.25	8	L	1.22342	AreaNumberIncongruent
S061	M	7	3	1	4	0.571429	7	L	1.15476	AreaNumberIncongruent
S061	M	8	4	0	4	0.5	8	L	1.24143	MediumCircles
S061	M	7	4	1	3	0.428571	7	L	2.18038	SmallCircles
S061	M	2	3	0	1	0.333333	3	R	2.83612	AreaNumberIncongruent
S061	M	5	4	1	1	0.2	5	L	1.17686	SmallCircles
S061	M	4	1	1	3	0.75	4	L	2.26373	SmallCircles
S061	M	2	4	1	2	0.5	4	R	4.22289	MediumCircles
S061	M	8	2	1	6	0.75	8	L	0.958535	SmallCircles
S061	M	1	7	1	6	0.857143	7	R	1.08733	SmallCircles
S061	M	2	7	1	5	0.714286	7	R	1.46356	AreaNumberCongruent
S061	M	8	5	1	3	0.375	8	L	1.57373	LargeCircles
S061	M	1	5	1	4	0.8	5	R	1.28629	MediumCircles
S061	M	8	1	1	7	0.875	8	L	1.36755	MediumCircles
S061	M	6	5	0	1	0.166667	6	L	2.26499	MediumCircles
S061	M	2	5	1	3	0.6	5	R	1.99498	LargeCircles
S061	M	3	8	1	5	0.625	8	R	3.44869	MediumCircles
S061	M	2	6	1	4	0.666667	6	R	7.33935	AreaNumberCongruent
S061	M	5	2	1	3	0.6	5	L	2.36098	MediumCircles
S061	M	3	5	1	2	0.4	5	R	1.27794	SmallCircles
S061	M	6	3	1	3	0.5	6	L	1.12547	AreaNumberCongruent
S061	M	1	4	1	3	0.75	4	R	2.84648	LargeCircles
S061	M	4	3	1	1	0.25	4	L	1.27781	LargeCircles
S061	M	1	7	1	6	0.857143	7	R	2.06051	MediumCircles
S061	M	1	4	1	3	0.75	4	R	2.05914	AreaNumberIncongruent
S061	M	3	6	1	3	0.5	6	R	1.27366	AreaNumberIncongruent
S061	M	3	4	1	1	0.25	4	R	1.88074	MediumCircles
S061	M	6	2	0	4	0.666667	6	L	1.30789	AreaNumberIncongruent
S061	M	3	6	1	3	0.5	6	R	2.24537	AreaNumberCongruent
S061	M	6	4	1	2	0.333333	6	L	1.64366	AreaNumberIncongruent
S061	M	7	2	1	5	0.714286	7	L	1.46752	SmallCircles
S061	M	7	1	1	6	0.857143	7	L	2.97576	LargeCircles
S061	M	4	3	1	1	0.25	4	L	8.06434	AreaNumberIncongruent
S061	M	2	1	1	1	0.5	2	L	2.4606	LargeCircles
S061	M	7	3	1	4	0.571429	7	L	1.01758	LargeCircles
S061	M	3	5	1	2	0.4	5	R	3.4002	AreaNumberCongruent
S061	M	1	5	1	4	0.8	5	R	1.82195	LargeCircles
S061	M	7	6	1	1	0.142857	7	L	6.43273	LargeCircles
S061	M	1	3	1	2	0.666667	3	R	1.32237	LargeCircles
S061	M	4	8	1	4	0.5	8	R	1.65916	AreaNumberCongruent
S061	M	5	6	0	1	0.166667	6	R	1.79413	SmallCircles
S061	M	6	3	0	3	0.5	6	L	2.48465	SmallCircles
S061	M	4	6	1	2	0.333333	6	R	2.96212	LargeCircles
S061	M	2	8	1	6	0.75	8	R	1.17649	SmallCircles
S061	M	5	3	1	2	0.4	5	L	1.38621	SmallCircles
S061	M	7	4	1	3	0.428571	7	L	2.9009	AreaNumberIncongruent
S061	M	2	1	1	1	0.5	2	L	1.21203	MediumCircles
S061	M	2	1	1	1	0.5	2	L	14.3062	AreaNumberIncongruent
S061	M	2	8	1	6	0.75	8	R	1.25358	AreaNumberIncongruent
S061	M	8	1	1	7	0.875	8	L	1.37854	AreaNumberCongruent
S061	M	5	3	1	2	0.4	5	L	1.67551	MediumCircles
S061	M	3	8	1	5	0.625	8	R	1.50902	AreaNumberIncongruent
S061	M	6	8	1	2	0.25	8	R	1.95235	AreaNumberCongruent
S061	M	1	6	1	5	0.833333	6	R	1.81521	MediumCircles
S061	M	2	7	1	5	0.714286	7	R	1.66984	AreaNumberIncongruent
S061	M	2	5	1	3	0.6	5	R	1.94316	AreaNumberCongruent
S061	M	5	4	1	1	0.2	5	L	1.19057	AreaNumberIncongruent
S061	M	2	3	1	1	0.333333	3	R	3.04697	SmallCircles
S061	M	7	4	1	3	0.428571	7	L	1.58486	MediumCircles
S061	M	5	7	1	2	0.285714	7	R	2.41043	MediumCircles
S061	M	8	3	1	5	0.625	8	L	1.3816	AreaNumberIncongruent
S061	M	7	2	1	5	0.714286	7	L	2.83481	AreaNumberIncongruent
S061	M	2	7	1	5	0.714286	7	R	2.76135	LargeCircles
S061	M	1	2	1	1	0.5	2	R	1.27029	LargeCircles
S061	M	8	6	1	2	0.25	8	L	1.35266	LargeCircles
S061	M	6	5	1	1	0.166667	6	L	3.3675	AreaNumberCongruent
S061	M	3	2	0	1	0.333333	3	L	5.93998	AreaNumberIncongruent
S061	M	6	7	1	1	0.142857	7	R	2.99243	MediumCircles
S061	M	2	8	1	6	0.75	8	R	3.14722	MediumCircles
S061	M	7	3	1	4	0.571429	7	L	2.05585	AreaNumberCongruent
S061	M	2	3	1	1	0.333333	3	R	1.3475	MediumCircles
S061	M	8	2	1	6	0.75	8	L	1.61717	AreaNumberIncongruent
S061	M	2	4	1	2	0.5	4	R	1.97901	LargeCircles
S061	M	1	2	0	1	0.5	2	R	1.25098	MediumCircles
S061	M	7	1	1	6	0.857143	7	L	3.33548	AreaNumberIncongruent
S061	M	1	5	1	4	0.8	5	R	1.8793	AreaNumberCongruent
S061	M	8	2	1	6	0.75	8	L	1.49143	LargeCircles
S061	M	2	6	1	4	0.666667	6	R	8.87078	MediumCircles
S061	M	3	5	1	2	0.4	5	R	1.86708	MediumCircles
S061	M	1	5	1	4	0.8	5	R	1.4427	MediumCircles
S061	M	7	5	0	2	0.285714	7	L	3.62018	MediumCircles
S061	M	6	3	1	3	0.5	6	L	1.60425	AreaNumberCongruent
S061	M	8	1	1	7	0.875	8	L	2.76716	LargeCircles
S061	M	8	1	1	7	0.875	8	L	1.58517	SmallCircles
S061	M	4	2	1	2	0.5	4	L	1.25981	AreaNumberCongruent
S061	M	7	3	1	4	0.571429	7	L	4.38897	LargeCircles
S061	M	7	1	1	6	0.857143	7	L	1.12231	SmallCircles
S061	M	3	1	1	2	0.666667	3	L	1.91212	SmallCircles
S061	M	2	5	1	3	0.6	5	R	4.08515	LargeCircles
S061	M	2	4	1	2	0.5	4	R	2.01167	AreaNumberIncongruent
S061	M	8	6	1	2	0.25	8	L	1.22	AreaNumberIncongruent
S061	M	2	4	1	2	0.5	4	R	2.3163	MediumCircles
S061	M	5	6	1	1	0.166667	6	R	2.80958	MediumCircles
S061	M	5	2	1	3	0.6	5	L	1.40032	AreaNumberCongruent
S061	M	6	5	1	1	0.166667	6	L	3.25569	MediumCircles
S061	M	1	2	1	1	0.5	2	R	2.47866	LargeCircles
S061	M	3	6	1	3	0.5	6	R	1.41859	SmallCircles
S061	M	7	8	1	1	0.125	8	R	8.19056	LargeCircles
S061	M	4	8	1	4	0.5	8	R	2.68559	SmallCircles
S061	M	6	1	1	5	0.833333	6	L	1.62297	MediumCircles
S061	M	6	8	1	2	0.25	8	R	2.52601	AreaNumberIncongruent
S061	M	4	1	1	3	0.75	4	L	3.71112	AreaNumberIncongruent
S061	M	4	8	1	4	0.5	8	R	1.17027	AreaNumberIncongruent
S061	M	4	2	0	2	0.5	4	L	2.89983	AreaNumberIncongruent
S061	M	1	3	1	2	0.666667	3	R	3.25644	LargeCircles
S061	M	4	3	1	1	0.25	4	L	8.37779	MediumCircles
S061	M	2	5	1	3	0.6	5	R	2.74569	MediumCircles
S061	M	6	7	1	1	0.142857	7	R	1.0434	SmallCircles
S061	M	1	6	1	5	0.833333	6	R	1.37986	AreaNumberIncongruent
S061	M	7	3	1	4	0.571429	7	L	5.20471	MediumCircles
S061	M	3	7	1	4	0.571429	7	R	1.5823	AreaNumberIncongruent
S061	M	6	8	0	2	0.25	8	R	2.79562	AreaNumberCongruent
S061	M	4	6	1	2	0.333333	6	R	1.383	AreaNumberIncongruent
S061	M	1	3	1	2	0.666667	3	R	2.63313	MediumCircles
S061	M	2	7	1	5	0.714286	7	R	1.61774	AreaNumberCongruent
S061	M	6	7	1	1	0.142857	7	R	2.6792	MediumCircles
S061	M	5	8	1	3	0.375	8	R	1.7717	MediumCircles
S061	M	1	6	1	5	0.833333	6	R	7.62918	LargeCircles
S061	M	6	2	1	4	0.666667	6	L	1.27646	AreaNumberCongruent
S061	M	2	6	1	4	0.666667	6	R	6.48482	MediumCircles
S061	M	3	4	0	1	0.25	4	R	3.78178	SmallCircles
S061	M	6	5	0	1	0.166667	6	L	2.45217	LargeCircles
S061	M	2	6	1	4	0.666667	6	R	1.64492	AreaNumberIncongruent
S061	M	4	2	1	2	0.5	4	L	3.2179	MediumCircles
S061	M	3	8	1	5	0.625	8	R	1.46499	MediumCircles
S061	M	5	6	1	1	0.166667	6	R	1.79261	AreaNumberCongruent
S061	M	7	4	0	3	0.428571	7	L	1.11618	AreaNumberCongruent
S061	M	5	3	0	2	0.4	5	L	1.89494	AreaNumberIncongruent
S061	M	1	4	1	3	0.75	4	R	9.38052	LargeCircles
S061	M	2	8	1	6	0.75	8	R	2.25028	MediumCircles
S061	M	4	7	1	3	0.428571	7	R	1.24984	AreaNumberCongruent
S061	M	2	4	1	2	0.5	4	R	1.41551	LargeCircles
S061	M	8	2	1	6	0.75	8	L	1.5548	AreaNumberCongruent
S061	M	1	2	1	1	0.5	2	R	2.07587	AreaNumberCongruent
S061	M	2	8	1	6	0.75	8	R	1.6873	SmallCircles
S061	M	4	5	1	1	0.2	5	R	2.12596	MediumCircles
S061	M	2	1	1	1	0.5	2	L	9.7102	SmallCircles
S061	M	3	5	1	2	0.4	5	R	3.91032	SmallCircles
S061	M	1	5	0	4	0.8	5	R	6.4597	LargeCircles
S061	M	2	3	1	1	0.333333	3	R	1.73907	SmallCircles
S061	M	5	4	1	1	0.2	5	L	1.56619	AreaNumberIncongruent
S061	M	6	2	1	4	0.666667	6	L	1.48881	LargeCircles
S061	M	7	2	1	5	0.714286	7	L	1.77154	AreaNumberCongruent
S061	M	7	1	1	6	0.857143	7	L	1.4429	LargeCircles
S061	M	8	5	0	3	0.375	8	L	1.36344	AreaNumberCongruent
S061	M	3	7	1	4	0.571429	7	R	3.07816	MediumCircles
S061	M	6	2	0	4	0.666667	6	L	3.35138	SmallCircles
S061	M	8	6	1	2	0.25	8	L	2.02352	AreaNumberCongruent
S061	M	2	4	1	2	0.5	4	R	1.4938	SmallCircles
S061	M	7	4	1	3	0.428571	7	L	1.9254	AreaNumberIncongruent
S061	M	8	6	1	2	0.25	8	L	1.66877	SmallCircles
S061	M	8	2	1	6	0.75	8	L	1.4637	AreaNumberIncongruent
S061	M	8	4	1	4	0.5	8	L	1.6609	SmallCircles
S061	M	4	1	1	3	0.75	4	L	5.00136	LargeCircles
S061	M	3	6	1	3	0.5	6	R	5.59276	AreaNumberCongruent
S061	M	2	3	0	1	0.333333	3	R	0.988173	LargeCircles
S061	M	4	6	0	2	0.333333	6	R	1.12483	AreaNumberCongruent
S061	M	1	8	1	7	0.875	8	R	1.75099	MediumCircles
S061	M	8	7	1	1	0.125	8	L	2.73712	AreaNumberCongruent
S061	M	1	2	1	1	0.5	2	R	1.3538	AreaNumberIncongruent
S061	M	5	4	1	1	0.2	5	L	1.71911	LargeCircles
S061	M	3	5	0	2	0.4	5	R	1.34866	AreaNumberIncongruent
S061	M	3	2	0	1	0.333333	3	L	1.98486	MediumCircles
S061	M	5	4	1	1	0.2	5	L	1.0881	SmallCircles
S061	M	8	2	1	6	0.75	8	L	2.20093	SmallCircles
S061	M	1	6	1	5	0.833333	6	R	1.36622	MediumCircles
S061	M	7	5	1	2	0.285714	7	L	1.8507	LargeCircles
S061	M	6	1	1	5	0.833333	6	L	1.54251	LargeCircles
S061	M	8	5	1	3	0.375	8	L	1.76366	LargeCircles
S061	M	3	4	0	1	0.25	4	R	1.06087	AreaNumberCongruent
S061	M	4	2	1	2	0.5	4	L	1.20202	SmallCircles
S061	M	7	2	1	5	0.714286	7	L	1.50677	AreaNumberIncongruent
S061	M	6	4	1	2	0.333333	6	L	4.70207	LargeCircles
S061	M	2	5	1	3	0.6	5	R	2.10716	SmallCircles
S061	M	7	8	0	1	0.125	8	R	1.31281	MediumCircles
S061	M	1	8	1	7	0.875	8	R	2.0009	SmallCircles
S061	M	8	6	1	2	0.25	8	L	1.14853	LargeCircles
S061	M	4	3	1	1	0.25	4	L	1.05839	SmallCircles
S061	M	6	8	1	2	0.25	8	R	1.75807	LargeCircles
S061	M	4	2	1	2	0.5	4	L	1.39387	LargeCircles
S061	M	6	2	1	4	0.666667	6	L	1.4191	AreaNumberIncongruent
S061	M	7	8	1	1	0.125	8	R	1.59471	AreaNumberIncongruent
S061	M	3	4	1	1	0.25	4	R	4.31951	MediumCircles
S061	M	5	6	0	1	0.166667	6	R	1.46821	LargeCircles
S061	M	4	8	1	4	0.5	8	R	3.36612	LargeCircles
S061	M	3	7	1	4	0.571429	7	R	1.98793	SmallCircles
S061	M	7	4	1	3	0.428571	7	L	1.20639	MediumCircles
S061	M	2	1	1	1	0.5	2	L	5.54889	MediumCircles
S061	M	8	3	1	5	0.625	8	L	1.55713	MediumCircles
S061	M	7	1	1	6	0.857143	7	L	1.61068	AreaNumberIncongruent
S061	M	5	7	0	2	0.285714	7	R	1.64231	AreaNumberCongruent
S061	M	4	7	0	3	0.428571	7	R	1.69196	AreaNumberIncongruent
S061	M	7	6	1	1	0.142857	7	L	1.51522	LargeCircles
S061	M	4	5	1	1	0.2	5	R	2.41057	AreaNumberIncongruent
S061	M	5	2	1	3	0.6	5	L	1.15509	AreaNumberIncongruent
S061	M	7	4	1	3	0.428571	7	L	1.32661	SmallCircles
S061	M	5	7	0	2	0.285714	7	R	1.34164	AreaNumberIncongruent
S061	M	4	3	1	1	0.25	4	L	1.35835	AreaNumberCongruent
S061	M	8	4	1	4	0.5	8	L	1.32096	LargeCircles
S061	M	4	5	0	1	0.2	5	R	2.27717	SmallCircles
S061	M	5	1	1	4	0.8	5	L	1.64458	AreaNumberIncongruent
S061	M	8	6	1	2	0.25	8	L	1.62669	MediumCircles
S061	M	5	8	0	3	0.375	8	R	1.49101	AreaNumberCongruent
S061	M	3	1	1	2	0.666667	3	L	1.15693	AreaNumberIncongruent
S061	M	6	3	1	3	0.5	6	L	1.21344	SmallCircles
S061	M	8	7	1	1	0.125	8	L	1.4254	AreaNumberIncongruent
S061	M	3	4	0	1	0.25	4	R	1.21494	LargeCircles
S061	M	1	4	1	3	0.75	4	R	1.27896	SmallCircles
S061	M	3	2	1	1	0.333333	3	L	2.80583	LargeCircles
S061	M	4	8	1	4	0.5	8	R	2.8254	MediumCircles
S061	M	2	8	1	6	0.75	8	R	1.49029	LargeCircles
S061	M	4	6	1	2	0.333333	6	R	1.61121	MediumCircles
S061	M	1	5	1	4	0.8	5	R	1.4229	AreaNumberIncongruent
S061	M	8	7	1	1	0.125	8	L	1.28174	LargeCircles
S061	M	3	1	1	2	0.666667	3	L	1.89096	LargeCircles
S061	M	5	6	1	1	0.166667	6	R	1.18546	SmallCircles
S061	M	8	3	1	5	0.625	8	L	1.27247	SmallCircles
S061	M	5	7	1	2	0.285714	7	R	2.467	MediumCircles
S061	M	7	2	1	5	0.714286	7	L	1.23515	LargeCircles
S061	M	4	7	0	3	0.428571	7	R	2.62988	SmallCircles
S061	M	8	4	1	4	0.5	8	L	1.26392	MediumCircles
S061	M	5	8	1	3	0.375	8	R	1.53942	AreaNumberIncongruent
S061	M	7	1	1	6	0.857143	7	L	1.55098	MediumCircles
S061	M	2	7	1	5	0.714286	7	R	1.34834	MediumCircles
S061	M	5	7	1	2	0.285714	7	R	7.0103	LargeCircles
S061	M	1	7	1	6	0.857143	7	R	1.41251	AreaNumberIncongruent
S061	M	8	3	1	5	0.625	8	L	1.32605	AreaNumberIncongruent
S061	M	7	6	1	1	0.142857	7	L	1.7259	SmallCircles
S061	M	7	4	1	3	0.428571	7	L	1.39096	LargeCircles
S061	M	1	3	1	2	0.666667	3	R	1.46958	SmallCircles
S061	M	4	3	1	1	0.25	4	L	1.3498	AreaNumberIncongruent
S061	M	7	2	1	5	0.714286	7	L	1.02424	SmallCircles
S061	M	5	6	1	1	0.166667	6	R	1.24553	AreaNumberIncongruent
S061	M	2	1	1	1	0.5	2	L	1.20541	AreaNumberIncongruent
S061	M	6	8	1	2	0.25	8	R	1.13586	SmallCircles
S061	M	6	3	1	3	0.5	6	L	1.28549	LargeCircles
S061	M	3	8	1	5	0.625	8	R	1.44117	LargeCircles
S061	M	7	3	0	4	0.571429	7	L	1.66395	AreaNumberCongruent
S061	M	5	4	0	1	0.2	5	L	1.74347	AreaNumberCongruent
S061	M	8	2	1	6	0.75	8	L	1.4154	MediumCircles
S061	M	5	2	1	3	0.6	5	L	1.93622	SmallCircles
S061	M	1	7	1	6	0.857143	7	R	1.72909	SmallCircles
S061	M	8	4	1	4	0.5	8	L	1.23329	AreaNumberIncongruent
S061	M	8	7	0	1	0.125	8	L	1.32658	SmallCircles
S061	M	2	1	1	1	0.5	2	L	3.32452	LargeCircles
S061	M	2	7	1	5	0.714286	7	R	1.56078	AreaNumberIncongruent
S061	M	7	6	0	1	0.142857	7	L	1.30807	AreaNumberCongruent
S061	M	2	7	1	5	0.714286	7	R	1.35233	SmallCircles
S061	M	1	7	1	6	0.857143	7	R	1.57683	AreaNumberCongruent
S061	M	8	5	1	3	0.375	8	L	7.25316	SmallCircles
S061	M	7	3	1	4	0.571429	7	L	1.74401	SmallCircles
S061	M	7	2	1	5	0.714286	7	L	1.35647	MediumCircles
S061	M	5	8	1	3	0.375	8	R	5.22943	LargeCircles
S061	M	3	8	1	5	0.625	8	R	3.17732	SmallCircles
S061	M	6	3	1	3	0.5	6	L	1.33409	AreaNumberIncongruent
S061	M	5	3	1	2	0.4	5	L	1.25935	LargeCircles
S061	M	3	6	1	3	0.5	6	R	2.43036	MediumCircles
S061	M	1	4	1	3	0.75	4	R	1.18361	AreaNumberIncongruent
S061	M	3	5	1	2	0.4	5	R	3.67906	LargeCircles
S061	M	6	4	1	2	0.333333	6	L	1.61836	MediumCircles
S061	M	3	5	1	2	0.4	5	R	2.22625	AreaNumberCongruent
S061	M	6	5	0	1	0.166667	6	L	4.68712	AreaNumberIncongruent
S061	M	2	6	1	4	0.666667	6	R	2.33283	LargeCircles
S061	M	3	4	1	1	0.25	4	R	1.90056	AreaNumberIncongruent
S061	M	8	3	1	5	0.625	8	L	1.51431	LargeCircles
S061	M	7	6	0	1	0.142857	7	L	3.52084	AreaNumberIncongruent
S061	M	8	1	1	7	0.875	8	L	1.25168	AreaNumberIncongruent
S061	M	6	7	0	1	0.142857	7	R	1.28915	AreaNumberCongruent
S061	M	4	3	1	1	0.25	4	L	1.41732	LargeCircles
S061	M	6	7	0	1	0.142857	7	R	3.48168	LargeCircles
S061	M	1	4	1	3	0.75	4	R	1.4237	MediumCircles
S061	M	4	1	1	3	0.75	4	L	2.83645	SmallCircles
S061	M	3	1	1	2	0.666667	3	L	1.02962	MediumCircles
S061	M	3	8	1	5	0.625	8	R	5.42284	AreaNumberCongruent
S061	M	7	8	1	1	0.125	8	R	4.35653	SmallCircles
S061	M	8	7	1	1	0.125	8	L	1.49432	MediumCircles
S061	M	7	5	1	2	0.285714	7	L	1.142	AreaNumberIncongruent
S061	M	7	8	0	1	0.125	8	R	1.15688	AreaNumberCongruent
S061	M	5	3	0	2	0.4	5	L	2.47048	AreaNumberCongruent
S061	M	1	3	0	2	0.666667	3	R	6.52364	AreaNumberIncongruent
S061	M	1	5	1	4	0.8	5	R	1.10567	SmallCircles
S061	M	1	8	1	7	0.875	8	R	1.43721	AreaNumberCongruent
S061	M	4	1	1	3	0.75	4	L	1.27764	AreaNumberCongruent
S061	M	3	7	0	4	0.571429	7	R	1.55174	AreaNumberCongruent
S061	M	1	3	1	2	0.666667	3	R	1.59615	AreaNumberCongruent
S061	M	3	6	1	3	0.5	6	R	1.37969	LargeCircles
S061	M	6	5	1	1	0.166667	6	L	1.37771	SmallCircles
S061	M	5	8	1	3	0.375	8	R	1.75722	SmallCircles
S061	M	2	3	1	1	0.333333	3	R	2.11469	AreaNumberCongruent
S061	M	7	5	1	2	0.285714	7	L	3.39142	SmallCircles
S061	M	2	5	1	3	0.6	5	R	1.82742	AreaNumberCongruent
S061	M	6	3	1	3	0.5	6	L	1.76595	MediumCircles
S061	M	6	1	1	5	0.833333	6	L	1.31489	AreaNumberCongruent
S061	M	3	2	1	1	0.333333	3	L	1.66174	AreaNumberCongruent
S061	M	8	5	1	3	0.375	8	L	1.3678	MediumCircles
S061	M	3	2	1	1	0.333333	3	L	1.99589	SmallCircles
S061	M	7	5	1	2	0.285714	7	L	1.24788	AreaNumberCongruent
S061	M	1	6	1	5	0.833333	6	R	1.70867	AreaNumberCongruent
S061	M	4	5	1	1	0.2	5	R	1.45714	AreaNumberCongruent
S061	M	5	1	1	4	0.8	5	L	1.17892	LargeCircles
S061	M	6	4	0	2	0.333333	6	L	5.24044	SmallCircles
S061	M	1	2	1	1	0.5	2	R	5.33606	SmallCircles
S061	M	1	8	1	7	0.875	8	R	1.89922	LargeCircles
S061	M	4	6	1	2	0.333333	6	R	1.28176	SmallCircles
S061	M	1	6	1	5	0.833333	6	R	1.31406	SmallCircles
S061	M	6	4	1	2	0.333333	6	L	1.74228	AreaNumberIncongruent
S061	M	6	1	1	5	0.833333	6	L	4.21168	SmallCircles
S061	M	2	4	1	2	0.5	4	R	1.41064	AreaNumberCongruent
S061	M	3	6	1	3	0.5	6	R	1.37745	AreaNumberIncongruent
S061	M	5	1	0	4	0.8	5	L	1.8973	MediumCircles
S061	M	6	8	1	2	0.25	8	R	1.98018	MediumCircles
S061	M	8	1	1	7	0.875	8	L	1.45588	AreaNumberCongruent
S061	M	7	1	1	6	0.857143	7	L	1.44737	AreaNumberCongruent
S061	M	5	3	1	2	0.4	5	L	1.12698	MediumCircles
S061	M	2	8	1	6	0.75	8	R	1.4746	AreaNumberIncongruent
S061	M	2	1	0	1	0.5	2	L	1.43763	AreaNumberCongruent
S061	M	5	1	1	4	0.8	5	L	1.03026	SmallCircles
S061	M	7	6	1	1	0.142857	7	L	1.41964	MediumCircles
S061	M	4	8	1	4	0.5	8	R	2.03504	AreaNumberCongruent
S061	M	3	1	1	2	0.666667	3	L	1.9702	AreaNumberCongruent
S061	M	1	4	1	3	0.75	4	R	1.62326	AreaNumberCongruent
S061	M	4	5	0	1	0.2	5	R	2.08861	LargeCircles
S061	M	6	4	1	2	0.333333	6	L	2.00773	AreaNumberCongruent
S061	M	1	8	1	7	0.875	8	R	15.5454	AreaNumberIncongruent
S061	M	6	1	1	5	0.833333	6	L	1.10135	AreaNumberIncongruent
S061	M	1	2	1	1	0.5	2	R	1.90013	MediumCircles
S061	M	5	7	1	2	0.285714	7	R	1.97085	SmallCircles
S061	M	3	7	1	4	0.571429	7	R	1.74562	LargeCircles
S061	M	5	1	1	4	0.8	5	L	3.8185	AreaNumberCongruent
S061	M	1	7	1	6	0.857143	7	R	1.57463	LargeCircles
S061	M	2	3	0	1	0.333333	3	R	1.68739	AreaNumberIncongruent
S061	M	5	2	1	3	0.6	5	L	1.1564	MediumCircles
S061	M	3	8	1	5	0.625	8	R	1.35282	AreaNumberIncongruent
S061	M	2	5	1	3	0.6	5	R	1.27679	AreaNumberIncongruent
S061	M	4	7	1	3	0.428571	7	R	1.64671	LargeCircles
S061	M	1	5	1	4	0.8	5	R	1.57736	AreaNumberCongruent
S061	M	4	1	1	3	0.75	4	L	1.29043	MediumCircles
S061	M	8	1	1	7	0.875	8	L	1.27662	MediumCircles
S061	M	5	2	1	3	0.6	5	L	3.02735	LargeCircles
S061	M	5	4	0	1	0.2	5	L	2.61275	MediumCircles
S061	M	7	3	1	4	0.571429	7	L	1.3202	AreaNumberIncongruent
S061	M	4	7	1	3	0.428571	7	R	2.3448	MediumCircles
S061	M	6	2	1	4	0.666667	6	L	1.34303	MediumCircles
S061	M	8	2	1	6	0.75	8	L	1.35924	LargeCircles
S061	M	8	4	1	4	0.5	8	L	1.23452	AreaNumberCongruent
S061	M	1	7	1	6	0.857143	7	R	1.76986	MediumCircles
S061	M	8	3	1	5	0.625	8	L	1.66401	AreaNumberCongruent
S061	M	8	5	0	3	0.375	8	L	7.02062	AreaNumberIncongruent
S061	M	2	3	1	1	0.333333	3	R	1.52455	MediumCircles
S061	M	2	6	1	4	0.666667	6	R	2.3245	SmallCircles
S061	M	2	8	1	6	0.75	8	R	1.34036	AreaNumberCongruent
S061	M	6	5	1	1	0.166667	6	L	1.15255	AreaNumberCongruent
S061	M	5	3	1	2	0.4	5	L	1.00769	SmallCircles
S061	M	2	6	1	4	0.666667	6	R	14.6035	AreaNumberCongruent
S061	M	4	6	1	2	0.333333	6	R	2.35955	LargeCircles
S061	M	2	7	1	5	0.714286	7	R	1.79288	LargeCircles
S061	M	3	2	1	1	0.333333	3	L	1.32475	AreaNumberIncongruent
S061	M	6	7	0	1	0.142857	7	R	1.34216	AreaNumberIncongruent
S061	M	5	1	1	4	0.8	5	L	1.3065	AreaNumberCongruent
S061	M	5	3	0	2	0.4	5	L	2.98119	AreaNumberIncongruent
S061	M	8	2	1	6	0.75	8	L	1.44421	AreaNumberCongruent
S061	M	1	5	1	4	0.8	5	R	5.47094	MediumCircles
S061	M	1	5	0	4	0.8	5	R	3.07017	AreaNumberIncongruent
S061	M	7	3	0	4	0.571429	7	L	1.59989	LargeCircles
S061	M	4	1	1	3	0.75	4	L	1.11799	AreaNumberCongruent
S061	M	7	6	0	1	0.142857	7	L	3.01654	SmallCircles
S061	M	7	3	1	4	0.571429	7	L	1.31849	MediumCircles
S061	M	8	5	1	3	0.375	8	L	1.25127	MediumCircles
S061	M	1	4	1	3	0.75	4	R	3.00908	AreaNumberCongruent
S061	M	7	8	1	1	0.125	8	R	2.42215	AreaNumberCongruent
S061	M	5	6	0	1	0.166667	6	R	1.33934	SmallCircles
S061	M	8	1	1	7	0.875	8	L	2.48481	MediumCircles
S061	M	4	3	1	1	0.25	4	L	5.75635	MediumCircles
S061	M	3	2	1	1	0.333333	3	L	1.49667	AreaNumberCongruent
S061	M	6	7	0	1	0.142857	7	R	1.64055	AreaNumberIncongruent
S061	M	8	3	1	5	0.625	8	L	1.36617	AreaNumberCongruent
S061	M	3	5	0	2	0.4	5	R	1.32811	MediumCircles
S061	M	8	6	1	2	0.25	8	L	4.48833	LargeCircles
S061	M	8	7	1	1	0.125	8	L	1.13544	LargeCircles
S061	M	4	2	1	2	0.5	4	L	1.11688	MediumCircles
S061	M	6	8	1	2	0.25	8	R	3.29059	AreaNumberCongruent
S061	M	3	7	0	4	0.571429	7	R	3.51971	LargeCircles
S061	M	2	6	1	4	0.666667	6	R	1.7812	MediumCircles
S061	M	4	3	0	1	0.25	4	L	2.87177	LargeCircles
S061	M	8	1	1	7	0.875	8	L	1.51384	AreaNumberCongruent
S061	M	7	3	1	4	0.571429	7	L	2.97314	AreaNumberCongruent
S061	M	3	1	1	2	0.666667	3	L	1.09929	SmallCircles
S061	M	1	5	1	4	0.8	5	R	1.8547	AreaNumberCongruent
S061	M	4	7	0	3	0.428571	7	R	1.49518	AreaNumberIncongruent
S061	M	3	4	1	1	0.25	4	R	3.21631	MediumCircles
S061	M	7	6	1	1	0.142857	7	L	1.14938	MediumCircles
S061	M	2	3	1	1	0.333333	3	R	2.82866	AreaNumberCongruent
S061	M	6	5	1	1	0.166667	6	L	1.80461	AreaNumberIncongruent
S061	M	8	2	1	6	0.75	8	L	0.987065	LargeCircles
S061	M	1	3	1	2	0.666667	3	R	3.31134	MediumCircles
S061	M	3	2	1	1	0.333333	3	L	1.48635	AreaNumberIncongruent
S061	M	1	3	0	2	0.666667	3	R	3.52546	LargeCircles
S061	M	2	6	1	4	0.666667	6	R	5.68587	LargeCircles
S061	M	7	1	1	6	0.857143	7	L	1.36432	AreaNumberIncongruent
S061	M	8	4	1	4	0.5	8	L	3.83339	AreaNumberCongruent
S061	M	4	6	0	2	0.333333	6	R	7.05588	SmallCircles
S061	M	5	4	1	1	0.2	5	L	1.1992	AreaNumberCongruent
S061	M	4	2	1	2	0.5	4	L	2.41003	AreaNumberCongruent
S061	M	6	7	1	1	0.142857	7	R	1.72512	SmallCircles
S061	M	2	1	1	1	0.5	2	L	3.7488	LargeCircles
S061	M	2	7	1	5	0.714286	7	R	1.45321	AreaNumberIncongruent
S061	M	7	4	1	3	0.428571	7	L	1.50775	AreaNumberCongruent
S061	M	3	8	1	5	0.625	8	R	2.56378	MediumCircles
S061	M	2	4	0	2	0.5	4	R	3.48485	AreaNumberIncongruent
S061	M	5	2	1	3	0.6	5	L	2.58082	AreaNumberIncongruent
S061	M	8	6	1	2	0.25	8	L	25.7186	AreaNumberCongruent
S061	M	6	8	0	2	0.25	8	R	5.92013	MediumCircles
S061	M	5	2	1	3	0.6	5	L	2.69409	SmallCircles
S061	M	1	6	1	5	0.833333	6	R	3.68253	MediumCircles
S061	M	1	4	0	3	0.75	4	R	3.38039	AreaNumberIncongruent
S061	M	8	1	1	7	0.875	8	L	1.99959	LargeCircles
S061	M	4	1	1	3	0.75	4	L	1.71693	LargeCircles
S061	M	7	1	1	6	0.857143	7	L	1.55516	LargeCircles
S061	M	3	1	1	2	0.666667	3	L	1.48865	AreaNumberIncongruent
S061	M	5	6	0	1	0.166667	6	R	1.61035	LargeCircles
S061	M	5	4	1	1	0.2	5	L	1.56967	SmallCircles
S061	M	8	2	1	6	0.75	8	L	1.17426	MediumCircles
S061	M	5	2	1	3	0.6	5	L	8.96309	MediumCircles
S061	M	1	8	1	7	0.875	8	R	3.37682	MediumCircles
S061	M	7	2	1	5	0.714286	7	L	1.18172	MediumCircles
S061	M	5	3	1	2	0.4	5	L	1.28493	MediumCircles
S061	M	8	7	1	1	0.125	8	L	4.54087	AreaNumberCongruent
S061	M	1	7	1	6	0.857143	7	R	1.47492	SmallCircles
S061	M	1	4	1	3	0.75	4	R	1.79191	MediumCircles
S061	M	3	6	1	3	0.5	6	R	1.65553	AreaNumberIncongruent
S061	M	6	1	1	5	0.833333	6	L	1.47398	AreaNumberCongruent
S061	M	3	6	0	3	0.5	6	R	1.15871	LargeCircles
S061	M	6	7	1	1	0.142857	7	R	1.7844	LargeCircles
S061	M	5	3	1	2	0.4	5	L	1.20695	AreaNumberCongruent
S061	M	3	8	1	5	0.625	8	R	1.87413	AreaNumberCongruent
S061	M	8	3	1	5	0.625	8	L	1.65049	AreaNumberIncongruent
S061	M	5	8	0	3	0.375	8	R	1.22908	AreaNumberCongruent
S061	M	4	5	0	1	0.2	5	R	1.31027	MediumCircles
S061	M	2	7	1	5	0.714286	7	R	1.5364	SmallCircles
S061	M	5	7	1	2	0.285714	7	R	2.12296	SmallCircles
S061	M	3	8	1	5	0.625	8	R	1.40394	SmallCircles
S061	M	1	4	1	3	0.75	4	R	3.79015	SmallCircles
S061	M	2	5	1	3	0.6	5	R	1.43165	SmallCircles
S061	M	1	3	0	2	0.666667	3	R	3.80159	AreaNumberIncongruent
S061	M	2	7	1	5	0.714286	7	R	9.13238	LargeCircles
S061	M	1	5	1	4	0.8	5	R	1.87914	LargeCircles
S061	M	6	4	1	2	0.333333	6	L	2.1229	MediumCircles
S061	M	4	8	1	4	0.5	8	R	2.16015	SmallCircles
S061	M	3	6	1	3	0.5	6	R	2.34728	AreaNumberCongruent
S061	M	3	8	1	5	0.625	8	R	1.99645	LargeCircles
S061	M	1	7	1	6	0.857143	7	R	2.6498	AreaNumberCongruent
S061	M	4	1	1	3	0.75	4	L	4.12651	AreaNumberIncongruent
S061	M	4	6	1	2	0.333333	6	R	2.24146	AreaNumberCongruent
S061	M	8	5	1	3	0.375	8	L	2.01158	SmallCircles
S061	M	8	5	1	3	0.375	8	L	3.3613	AreaNumberCongruent
S061	M	5	8	1	3	0.375	8	R	2.23464	AreaNumberIncongruent
S061	M	7	6	1	1	0.142857	7	L	2.37923	LargeCircles
S061	M	7	1	1	6	0.857143	7	L	1.67567	AreaNumberCongruent
S061	M	4	2	1	2	0.5	4	L	2.00557	LargeCircles
S061	M	7	6	1	1	0.142857	7	L	1.60237	AreaNumberCongruent
S061	M	3	2	1	1	0.333333	3	L	1.5898	LargeCircles
S061	M	7	4	1	3	0.428571	7	L	1.33257	SmallCircles
S061	M	2	6	1	4	0.666667	6	R	1.5896	AreaNumberIncongruent
S061	M	8	3	1	5	0.625	8	L	1.49685	SmallCircles
S061	M	8	4	1	4	0.5	8	L	1.328	LargeCircles
S061	M	3	4	0	1	0.25	4	R	5.24841	LargeCircles
S061	M	8	4	1	4	0.5	8	L	2.80276	MediumCircles
S061	M	4	8	0	4	0.5	8	R	1.57253	AreaNumberCongruent
S061	M	2	8	1	6	0.75	8	R	3.86235	LargeCircles
S061	M	7	5	1	2	0.285714	7	L	1.06351	SmallCircles
S061	M	7	2	1	5	0.714286	7	L	0.952331	SmallCircles
S061	M	5	1	1	4	0.8	5	L	1.66538	LargeCircles
S061	M	8	6	1	2	0.25	8	L	1.45786	MediumCircles
S061	M	7	1	1	6	0.857143	7	L	1.3825	SmallCircles
S061	M	8	3	1	5	0.625	8	L	1.53813	MediumCircles
S061	M	5	6	1	1	0.166667	6	R	3.09668	AreaNumberIncongruent
S061	M	8	7	1	1	0.125	8	L	5.69303	MediumCircles
S061	M	3	2	0	1	0.333333	3	L	4.86554	SmallCircles
S061	M	3	5	1	2	0.4	5	R	1.79203	AreaNumberCongruent
S061	M	7	1	1	6	0.857143	7	L	3.71268	MediumCircles
S061	M	6	4	1	2	0.333333	6	L	1.38574	AreaNumberCongruent
S061	M	1	2	1	1	0.5	2	R	3.62178	SmallCircles
S061	M	8	7	1	1	0.125	8	L	1.34946	SmallCircles
S061	M	6	4	1	2	0.333333	6	L	1.49632	LargeCircles
S061	M	4	3	1	1	0.25	4	L	1.17216	AreaNumberCongruent
S061	M	6	3	1	3	0.5	6	L	1.16404	SmallCircles
S061	M	6	7	0	1	0.142857	7	R	1.44204	AreaNumberCongruent
S061	M	6	2	1	4	0.666667	6	L	1.67499	AreaNumberCongruent
S061	M	8	2	1	6	0.75	8	L	1.1424	AreaNumberIncongruent
S061	M	5	4	1	1	0.2	5	L	1.15263	MediumCircles
S061	M	6	2	1	4	0.666667	6	L	1.08137	AreaNumberIncongruent
S061	M	4	5	0	1	0.2	5	R	1.03187	LargeCircles
S061	M	7	2	1	5	0.714286	7	L	1.01115	AreaNumberIncongruent
S061	M	5	6	0	1	0.166667	6	R	1.40012	AreaNumberCongruent
S061	M	1	2	1	1	0.5	2	R	6.11914	LargeCircles
S061	M	1	6	1	5	0.833333	6	R	1.75838	LargeCircles
S061	M	2	5	1	3	0.6	5	R	1.67804	MediumCircles
S061	M	1	8	1	7	0.875	8	R	5.01053	AreaNumberCongruent
S061	M	2	8	1	6	0.75	8	R	1.39972	SmallCircles
S061	M	2	3	0	1	0.333333	3	R	4.97285	LargeCircles
S061	M	3	5	0	2	0.4	5	R	1.2754	AreaNumberIncongruent
S061	M	3	5	0	2	0.4	5	R	1.97369	LargeCircles
S061	M	6	5	1	1	0.166667	6	L	1.34714	LargeCircles
S061	M	1	8	1	7	0.875	8	R	1.35422	AreaNumberIncongruent
S061	M	4	7	0	3	0.428571	7	R	1.31582	MediumCircles
S061	M	7	4	1	3	0.428571	7	L	2.81689	MediumCircles
S061	M	7	8	1	1	0.125	8	R	3.65773	AreaNumberIncongruent
S061	M	2	1	1	1	0.5	2	L	2.10302	AreaNumberIncongruent
S061	M	2	4	1	2	0.5	4	R	1.35724	SmallCircles
S061	M	6	5	1	1	0.166667	6	L	1.52971	AreaNumberCongruent
S061	M	3	1	1	2	0.666667	3	L	1.59372	AreaNumberCongruent
S061	M	4	6	0	2	0.333333	6	R	1.18483	MediumCircles
S061	M	3	7	1	4	0.571429	7	R	1.49308	MediumCircles
S061	M	6	5	0	1	0.166667	6	L	2.59937	MediumCircles
S061	M	7	5	1	2	0.285714	7	L	1.2309	AreaNumberIncongruent
S061	M	8	4	1	4	0.5	8	L	1.23555	AreaNumberIncongruent
S061	M	6	3	1	3	0.5	6	L	3.85512	AreaNumberCongruent
S061	M	7	8	0	1	0.125	8	R	1.21337	SmallCircles
S061	M	1	6	1	5	0.833333	6	R	1.34639	AreaNumberIncongruent
S061	M	4	3	1	1	0.25	4	L	1.25471	AreaNumberIncongruent
S061	M	3	7	1	4	0.571429	7	R	1.23114	SmallCircles
S061	M	5	7	1	2	0.285714	7	R	1.676	LargeCircles
S061	M	4	1	1	3	0.75	4	L	1.2558	SmallCircles
S061	M	4	6	0	2	0.333333	6	R	1.14989	LargeCircles
S061	M	8	1	1	7	0.875	8	L	1.08964	AreaNumberIncongruent
S061	M	5	7	1	2	0.285714	7	R	2.11604	MediumCircles
S061	M	7	2	1	5	0.714286	7	L	1.56477	LargeCircles
S061	M	1	8	1	7	0.875	8	R	1.27797	SmallCircles
S061	M	2	3	1	1	0.333333	3	R	1.95765	MediumCircles
S061	M	4	7	0	3	0.428571	7	R	1.11668	AreaNumberCongruent
S061	M	2	5	1	3	0.6	5	R	2.09879	AreaNumberIncongruent
S061	M	7	8	0	1	0.125	8	R	1.3837	LargeCircles
S061	M	4	5	0	1	0.2	5	R	1.33289	SmallCircles
S061	M	1	2	0	1	0.5	2	R	3.03774	MediumCircles
S061	M	7	3	1	4	0.571429	7	L	1.00542	AreaNumberIncongruent
S061	M	7	4	1	3	0.428571	7	L	1.5842	LargeCircles
S061	M	1	2	0	1	0.5	2	R	1.66757	AreaNumberIncongruent
S061	M	5	8	1	3	0.375	8	R	1.93369	SmallCircles
S061	M	3	4	1	1	0.25	4	R	1.16638	SmallCircles
S061	M	6	2	0	4	0.666667	6	L	2.83268	MediumCircles
S061	M	7	4	1	3	0.428571	7	L	1.2469	AreaNumberIncongruent
S061	M	7	3	1	4	0.571429	7	L	1.05632	SmallCircles
S061	M	4	7	1	3	0.428571	7	R	1.65815	SmallCircles
S061	M	3	6	1	3	0.5	6	R	1.45817	SmallCircles
S061	M	1	4	1	3	0.75	4	R	3.5478	LargeCircles
S061	M	6	1	0	5	0.833333	6	L	2.23344	LargeCircles
S061	M	4	5	1	1	0.2	5	R	4.19526	AreaNumberIncongruent
S061	M	3	7	1	4	0.571429	7	R	1.41336	AreaNumberIncongruent
S061	M	1	3	1	2	0.666667	3	R	1.60495	SmallCircles
S061	M	1	3	1	2	0.666667	3	R	1.3368	AreaNumberCongruent
S061	M	7	6	1	1	0.142857	7	L	1.0172	AreaNumberIncongruent
S061	M	5	4	1	1	0.2	5	L	1.67247	AreaNumberIncongruent
S061	M	1	7	1	6	0.857143	7	R	2.74815	LargeCircles
S061	M	5	6	1	1	0.166667	6	R	1.53978	MediumCircles
S061	M	3	4	1	1	0.25	4	R	2.26187	AreaNumberCongruent
S061	M	2	7	1	5	0.714286	7	R	1.64049	AreaNumberCongruent
S061	M	2	4	1	2	0.5	4	R	1.53036	AreaNumberCongruent
S061	M	4	1	0	3	0.75	4	L	4.23427	MediumCircles
S061	M	3	2	0	1	0.333333	3	L	2.81103	MediumCircles
S061	M	8	6	0	2	0.25	8	L	1.40893	SmallCircles
S061	M	2	6	1	4	0.666667	6	R	2.19553	SmallCircles
S061	M	2	4	0	2	0.5	4	R	4.94545	LargeCircles
S061	M	7	5	1	2	0.285714	7	L	2.26985	AreaNumberCongruent
S061	M	5	4	1	1	0.2	5	L	1.985	LargeCircles
S061	M	1	8	1	7	0.875	8	R	1.82548	LargeCircles
S061	M	8	5	1	3	0.375	8	L	1.12548	AreaNumberIncongruent
S061	M	6	2	1	4	0.666667	6	L	1.54302	SmallCircles
S061	M	2	4	1	2	0.5	4	R	1.75314	MediumCircles
S061	M	7	5	1	2	0.285714	7	L	1.56791	MediumCircles
S061	M	5	1	1	4	0.8	5	L	1.83829	SmallCircles
S061	M	2	3	1	1	0.333333	3	R	1.44995	AreaNumberIncongruent
S061	M	2	8	1	6	0.75	8	R	2.16569	AreaNumberCongruent
S061	M	3	6	1	3	0.5	6	R	1.65756	MediumCircles
S061	M	1	6	1	5	0.833333	6	R	2.1662	AreaNumberCongruent
S061	M	5	2	1	3	0.6	5	L	1.73929	AreaNumberCongruent
S061	M	3	8	1	5	0.625	8	R	2.27401	AreaNumberIncongruent
S061	M	7	2	1	5	0.714286	7	L	1.51407	AreaNumberCongruent
S061	M	8	3	1	5	0.625	8	L	1.22152	LargeCircles
S061	M	3	1	1	2	0.666667	3	L	8.10712	LargeCircles
S061	M	3	7	1	4	0.571429	7	R	4.27637	AreaNumberCongruent
S061	M	1	2	1	1	0.5	2	R	2.57249	AreaNumberCongruent
S061	M	1	7	1	6	0.857143	7	R	1.5637	MediumCircles
S061	M	5	1	1	4	0.8	5	L	1.2858	MediumCircles
S061	M	8	2	1	6	0.75	8	L	1.2373	SmallCircles
S061	M	2	1	1	1	0.5	2	L	1.05127	AreaNumberCongruent
S061	M	8	1	1	7	0.875	8	L	1.16853	SmallCircles
S061	M	8	4	1	4	0.5	8	L	1.40708	SmallCircles
S061	M	6	1	1	5	0.833333	6	L	1.22359	MediumCircles
S061	M	2	8	1	6	0.75	8	R	2.58375	MediumCircles
S061	M	5	1	1	4	0.8	5	L	1.14858	AreaNumberIncongruent
S061	M	6	4	0	2	0.333333	6	L	2.33215	SmallCircles
S061	M	6	7	0	1	0.142857	7	R	1.45664	MediumCircles
S061	M	1	6	1	5	0.833333	6	R	1.37179	SmallCircles
S061	M	2	3	1	1	0.333333	3	R	2.64604	SmallCircles
S061	M	6	2	1	4	0.666667	6	L	1.16971	LargeCircles
S061	M	4	5	1	1	0.2	5	R	1.84289	AreaNumberCongruent
S061	M	4	8	1	4	0.5	8	R	3.32094	MediumCircles
S061	M	8	7	1	1	0.125	8	L	2.88399	AreaNumberIncongruent
S061	M	2	5	1	3	0.6	5	R	1.35501	LargeCircles
S061	M	1	5	1	4	0.8	5	R	0.947008	SmallCircles
S061	M	8	6	0	2	0.25	8	L	2.73877	AreaNumberIncongruent
S061	M	5	3	1	2	0.4	5	L	1.3176	SmallCircles
S061	M	4	2	1	2	0.5	4	L	3.48329	AreaNumberIncongruent
S061	M	3	1	1	2	0.666667	3	L	2.91929	MediumCircles
S061	M	5	7	1	2	0.285714	7	R	1.35636	AreaNumberIncongruent
S061	M	3	5	1	2	0.4	5	R	1.36899	SmallCircles
S061	M	2	7	1	5	0.714286	7	R	1.24317	MediumCircles
S061	M	4	2	1	2	0.5	4	L	1.19754	SmallCircles
S061	M	6	1	1	5	0.833333	6	L	1.19067	SmallCircles
S061	M	6	8	1	2	0.25	8	R	1.73035	SmallCircles
S061	M	5	7	1	2	0.285714	7	R	2.01686	AreaNumberCongruent
S061	M	4	8	1	4	0.5	8	R	1.65227	LargeCircles
S061	M	2	6	1	4	0.666667	6	R	1.63604	AreaNumberCongruent
S061	M	6	3	1	3	0.5	6	L	1.16376	LargeCircles
S061	M	6	3	0	3	0.5	6	L	2.27486	AreaNumberIncongruent
S061	M	4	6	0	2	0.333333	6	R	1.43349	AreaNumberIncongruent
S061	M	2	5	1	3	0.6	5	R	1.55817	AreaNumberCongruent
S061	M	5	8	1	3	0.375	8	R	1.93695	MediumCircles
S061	M	5	8	1	3	0.375	8	R	1.97205	LargeCircles
S061	M	7	8	1	1	0.125	8	R	1.78087	MediumCircles
S061	M	2	1	0	1	0.5	2	L	1.53319	SmallCircles
S061	M	2	8	1	6	0.75	8	R	1.83698	AreaNumberIncongruent
S061	M	3	4	1	1	0.25	4	R	1.16336	AreaNumberIncongruent
S061	M	6	8	1	2	0.25	8	R	1.73316	AreaNumberIncongruent
S061	M	6	1	1	5	0.833333	6	L	1.54754	AreaNumberIncongruent
S061	M	1	7	1	6	0.857143	7	R	1.70778	AreaNumberIncongruent
S061	M	4	3	0	1	0.25	4	L	2.42785	SmallCircles
S061	M	4	8	1	4	0.5	8	R	3.06732	AreaNumberIncongruent
S061	M	6	4	1	2	0.333333	6	L	1.10016	AreaNumberIncongruent
S061	M	6	3	1	3	0.5	6	L	1.3378	MediumCircles
S061	M	7	5	1	2	0.285714	7	L	1.17707	LargeCircles
S061	M	2	1	1	1	0.5	2	L	1.34333	MediumCircles
S061	M	8	5	1	3	0.375	8	L	1.74161	LargeCircles
S061	M	6	5	1	1	0.166667	6	L	1.1269	SmallCircles
S061	M	6	8	0	2	0.25	8	R	1.28622	LargeCircles
S061	M	5	3	1	2	0.4	5	L	1.39599	LargeCircles
S061	M	5	2	1	3	0.6	5	L	1.28378	LargeCircles
S061	M	4	7	0	3	0.428571	7	R	1.1745	LargeCircles
S061	M	8	1	1	7	0.875	8	L	1.2945	LargeCircles
S061	M	5	1	1	4	0.8	5	L	1.52902	MediumCircles
S061	M	3	4	0	1	0.25	4	R	1.09379	LargeCircles
S061	M	5	6	0	1	0.166667	6	R	1.27346	LargeCircles
S061	M	5	2	1	3	0.6	5	L	1.55038	LargeCircles
S061	M	5	4	0	1	0.2	5	L	6.25107	LargeCircles
S061	M	5	8	1	3	0.375	8	R	2.89626	AreaNumberIncongruent
S061	M	4	5	1	1	0.2	5	R	2.3933	LargeCircles
S061	M	2	1	1	1	0.5	2	L	1.28665	LargeCircles
S061	M	3	2	1	1	0.333333	3	L	1.40253	AreaNumberIncongruent
S061	M	4	6	1	2	0.333333	6	R	2.13071	SmallCircles
S061	M	8	3	1	5	0.625	8	L	1.24596	MediumCircles
S061	M	6	4	1	2	0.333333	6	L	1.30413	AreaNumberCongruent
S061	M	4	5	0	1	0.2	5	R	1.83311	MediumCircles
S061	M	1	5	1	4	0.8	5	R	1.28654	SmallCircles
S061	M	7	2	1	5	0.714286	7	L	1.4228	AreaNumberIncongruent
S061	M	6	5	1	1	0.166667	6	L	1.29349	AreaNumberIncongruent
S061	M	3	5	1	2	0.4	5	R	2.44079	SmallCircles
S061	M	8	4	1	4	0.5	8	L	1.68761	AreaNumberIncongruent
S061	M	3	1	1	2	0.666667	3	L	1.37171	AreaNumberIncongruent
S061	M	7	6	1	1	0.142857	7	L	1.61266	MediumCircles
S061	M	7	1	1	6	0.857143	7	L	1.423	AreaNumberCongruent
S061	M	7	2	1	5	0.714286	7	L	1.40617	AreaNumberCongruent
S061	M	1	5	1	4	0.8	5	R	1.96385	MediumCircles
S061	M	7	1	1	6	0.857143	7	L	3.0041	LargeCircles
S061	M	3	8	0	5	0.625	8	R	2.61604	LargeCircles
S061	M	2	3	0	1	0.333333	3	R	1.54668	MediumCircles
S061	M	8	5	1	3	0.375	8	L	1.24278	AreaNumberIncongruent
S061	M	3	7	1	4	0.571429	7	R	1.62521	MediumCircles
S061	M	1	4	1	3	0.75	4	R	1.62441	AreaNumberCongruent
S061	M	2	6	1	4	0.666667	6	R	2.9192	LargeCircles
S061	M	5	1	1	4	0.8	5	L	1.77801	SmallCircles
S061	M	4	1	1	3	0.75	4	L	1.38196	MediumCircles
S061	M	8	5	1	3	0.375	8	L	1.42764	SmallCircles
S061	M	3	1	1	2	0.666667	3	L	1.15265	LargeCircles
S061	M	4	1	1	3	0.75	4	L	0.879869	AreaNumberIncongruent
S061	M	5	6	0	1	0.166667	6	R	1.27393	AreaNumberCongruent
S061	M	8	2	1	6	0.75	8	L	2.91239	LargeCircles
S061	M	2	6	1	4	0.666667	6	R	1.56183	AreaNumberCongruent
S061	M	7	4	1	3	0.428571	7	L	4.59669	LargeCircles
S061	M	5	6	1	1	0.166667	6	R	1.83717	SmallCircles
S061	M	5	2	1	3	0.6	5	L	3.68883	AreaNumberCongruent
S061	M	8	3	1	5	0.625	8	L	2.34922	SmallCircles
S061	M	7	8	1	1	0.125	8	R	2.85619	AreaNumberCongruent
S061	M	5	8	1	3	0.375	8	R	1.50903	SmallCircles
S061	M	8	5	1	3	0.375	8	L	1.34645	MediumCircles
S061	M	1	8	1	7	0.875	8	R	1.65344	AreaNumberIncongruent
S061	M	7	4	1	3	0.428571	7	L	8.77959	AreaNumberCongruent
S061	M	7	1	1	6	0.857143	7	L	96.5262	AreaNumberIncongruent
S061	M	6	7	0	1	0.142857	7	R	7.50172	AreaNumberCongruent
S061	M	8	1	1	7	0.875	8	L	1.8435	SmallCircles
S061	M	5	4	0	1	0.2	5	L	3.36827	MediumCircles
S061	M	1	7	1	6	0.857143	7	R	4.36932	LargeCircles
S061	M	8	4	1	4	0.5	8	L	1.58991	SmallCircles
S061	M	4	3	1	1	0.25	4	L	1.64972	SmallCircles
S061	M	6	4	0	2	0.333333	6	L	3.47632	AreaNumberIncongruent
S061	M	3	4	0	1	0.25	4	R	1.43826	AreaNumberCongruent
S061	M	7	8	1	1	0.125	8	R	1.9784	AreaNumberIncongruent
S061	M	7	6	0	1	0.142857	7	L	4.53736	AreaNumberIncongruent
S061	M	8	7	1	1	0.125	8	L	1.73612	AreaNumberIncongruent
S061	M	5	7	1	2	0.285714	7	R	2.52767	SmallCircles
S061	M	1	4	1	3	0.75	4	R	6.45035	LargeCircles
S061	M	7	2	1	5	0.714286	7	L	1.44197	SmallCircles
S061	M	7	4	1	3	0.428571	7	L	1.44495	AreaNumberIncongruent
S061	M	4	8	1	4	0.5	8	R	1.58153	AreaNumberIncongruent
S061	M	2	3	1	1	0.333333	3	R	2.76046	AreaNumberCongruent
S061	M	6	3	1	3	0.5	6	L	1.36994	AreaNumberIncongruent
S061	M	4	6	1	2	0.333333	6	R	1.81768	AreaNumberIncongruent
S061	M	1	7	1	6	0.857143	7	R	2.07822	SmallCircles
S061	M	6	3	1	3	0.5	6	L	10.2796	MediumCircles
S061	M	6	3	1	3	0.5	6	L	2.91812	AreaNumberCongruent
S061	M	6	1	1	5	0.833333	6	L	1.46305	AreaNumberCongruent
S061	M	4	2	1	2	0.5	4	L	1.72375	AreaNumberCongruent
S061	M	6	1	1	5	0.833333	6	L	1.30488	SmallCircles
S061	M	2	5	0	3	0.6	5	R	6.21651	AreaNumberIncongruent
S061	M	1	5	1	4	0.8	5	R	1.9248	AreaNumberCongruent
S061	M	1	2	1	1	0.5	2	R	3.0948	AreaNumberCongruent
S061	M	8	5	0	3	0.375	8	L	1.56836	AreaNumberCongruent
S061	M	3	5	1	2	0.4	5	R	1.39572	MediumCircles
S061	M	2	4	1	2	0.5	4	R	1.48136	SmallCircles
S061	M	7	4	0	3	0.428571	7	L	1.7429	MediumCircles
S061	M	4	6	1	2	0.333333	6	R	1.7764	MediumCircles
S061	M	8	6	1	2	0.25	8	L	1.67997	LargeCircles
S061	M	7	5	0	2	0.285714	7	L	1.82212	SmallCircles
S061	M	1	2	0	1	0.5	2	R	4.12155	SmallCircles
S061	M	3	6	0	3	0.5	6	R	1.7939	AreaNumberCongruent
S061	M	3	1	1	2	0.666667	3	L	2.76662	AreaNumberCongruent
S061	M	6	8	1	2	0.25	8	R	1.6014	AreaNumberIncongruent
S061	M	6	2	1	4	0.666667	6	L	2.95482	AreaNumberCongruent
S061	M	6	2	1	4	0.666667	6	L	1.86049	MediumCircles
S061	M	1	3	1	2	0.666667	3	R	1.66244	SmallCircles
S061	M	7	8	1	1	0.125	8	R	5.65513	SmallCircles
S061	M	7	5	1	2	0.285714	7	L	7.62238	MediumCircles
S061	M	7	5	1	2	0.285714	7	L	5.12391	AreaNumberCongruent
S061	M	2	7	0	5	0.714286	7	R	1.78462	AreaNumberCongruent
S061	M	2	6	1	4	0.666667	6	R	2.08327	AreaNumberIncongruent
S061	M	4	8	1	4	0.5	8	R	5.19042	AreaNumberCongruent
S061	M	1	7	1	6	0.857143	7	R	1.75651	AreaNumberCongruent
S061	M	3	6	1	3	0.5	6	R	2.14837	LargeCircles
S061	M	7	8	1	1	0.125	8	R	2.47103	LargeCircles
S061	M	7	1	1	6	0.857143	7	L	4.64824	MediumCircles
S061	M	1	5	1	4	0.8	5	R	1.74132	AreaNumberIncongruent
S061	M	2	3	0	1	0.333333	3	R	4.25799	SmallCircles
S061	M	3	8	1	5	0.625	8	R	2.14836	MediumCircles
S061	M	4	8	1	4	0.5	8	R	1.3749	SmallCircles
S061	M	6	5	1	1	0.166667	6	L	1.45905	LargeCircles
S061	M	5	2	0	3	0.6	5	L	1.8798	MediumCircles
S061	M	4	2	1	2	0.5	4	L	2.10002	SmallCircles
S061	M	1	6	1	5	0.833333	6	R	1.64177	AreaNumberCongruent
S061	M	2	1	1	1	0.5	2	L	4.32655	MediumCircles
S061	M	3	2	0	1	0.333333	3	L	2.29276	LargeCircles
S061	M	6	8	1	2	0.25	8	R	1.4759	SmallCircles
S061	M	7	4	0	3	0.428571	7	L	1.90543	SmallCircles
S061	M	5	6	1	1	0.166667	6	R	1.22877	MediumCircles
S061	M	3	8	1	5	0.625	8	R	1.88887	AreaNumberIncongruent
S061	M	5	1	1	4	0.8	5	L	4.59633	AreaNumberCongruent
S061	M	5	2	1	3	0.6	5	L	1.41558	AreaNumberIncongruent
S061	M	2	6	1	4	0.666667	6	R	1.93192	SmallCircles
S061	M	1	8	1	7	0.875	8	R	1.86645	MediumCircles
S061	M	6	4	0	2	0.333333	6	L	11.0533	LargeCircles
S061	M	2	1	1	1	0.5	2	L	1.27785	AreaNumberIncongruent
S061	M	1	4	1	3	0.75	4	R	1.68785	SmallCircles
S061	M	6	3	1	3	0.5	6	L	1.32885	SmallCircles
S061	M	8	6	1	2	0.25	8	L	1.3362	AreaNumberIncongruent
S061	M	6	7	1	1	0.142857	7	R	1.46487	LargeCircles
S061	M	1	7	1	6	0.857143	7	R	1.48182	AreaNumberIncongruent
S061	M	2	5	1	3	0.6	5	R	2.78787	AreaNumberCongruent
S061	M	1	8	1	7	0.875	8	R	1.48174	AreaNumberCongruent
S061	M	4	2	0	2	0.5	4	L	2.7959	LargeCircles
S061	M	8	1	1	7	0.875	8	L	1.68607	AreaNumberCongruent
S061	M	5	8	1	3	0.375	8	R	4.78281	LargeCircles
S061	M	5	4	1	1	0.2	5	L	1.75494	SmallCircles
S061	M	3	5	1	2	0.4	5	R	1.35609	AreaNumberIncongruent
S061	M	2	5	1	3	0.6	5	R	4.7162	LargeCircles
S061	M	3	5	0	2	0.4	5	R	1.3441	AreaNumberCongruent
S061	M	4	1	1	3	0.75	4	L	2.15493	LargeCircles
S061	M	5	4	1	1	0.2	5	L	1.63335	AreaNumberIncongruent
S061	M	8	3	1	5	0.625	8	L	3.86198	AreaNumberCongruent
S061	M	5	3	1	2	0.4	5	L	1.27012	SmallCircles
S061	M	5	7	0	2	0.285714	7	R	1.33355	AreaNumberIncongruent
S061	M	5	7	1	2	0.285714	7	R	4.3283	LargeCircles
S061	M	8	6	1	2	0.25	8	L	1.118	MediumCircles
S061	M	5	3	1	2	0.4	5	L	1.25673	AreaNumberIncongruent
S061	M	1	2	0	1	0.5	2	R	4.85142	LargeCircles
S061	M	4	7	1	3	0.428571	7	R	1.17968	AreaNumberIncongruent
S061	M	3	1	1	2	0.666667	3	L	1.47537	SmallCircles
S061	M	8	7	0	1	0.125	8	L	1.86862	AreaNumberCongruent
S061	M	2	4	1	2	0.5	4	R	5.60796	LargeCircles
S061	M	4	8	1	4	0.5	8	R	2.22282	MediumCircles
S061	M	6	4	0	2	0.333333	6	L	1.36253	SmallCircles
S061	M	2	8	1	6	0.75	8	R	1.32811	AreaNumberIncongruent
S061	M	5	1	1	4	0.8	5	L	1.37131	LargeCircles
S061	M	6	7	0	1	0.142857	7	R	1.22085	SmallCircles
S061	M	4	8	1	4	0.5	8	R	1.68256	LargeCircles
S061	M	8	4	1	4	0.5	8	L	1.33881	MediumCircles
S061	M	2	1	1	1	0.5	2	L	1.19339	AreaNumberCongruent
S061	M	2	5	1	3	0.6	5	R	2.13034	MediumCircles
S061	M	3	4	1	1	0.25	4	R	3.09008	AreaNumberIncongruent
S061	M	7	2	1	5	0.714286	7	L	1.54826	LargeCircles
S061	M	6	2	1	4	0.666667	6	L	1.31882	SmallCircles
S061	M	8	3	1	5	0.625	8	L	1.37832	LargeCircles
S061	M	6	8	1	2	0.25	8	R	2.9073	LargeCircles
S061	M	6	5	1	1	0.166667	6	L	3.1779	SmallCircles
S061	M	3	2	1	1	0.333333	3	L	17.0968	MediumCircles
S061	M	1	3	1	2	0.666667	3	R	1.39328	MediumCircles
S061	M	8	1	1	7	0.875	8	L	3.03798	MediumCircles
S061	M	6	5	0	1	0.166667	6	L	1.15118	AreaNumberCongruent
S061	M	1	3	1	2	0.666667	3	R	1.53579	AreaNumberCongruent
S061	M	2	4	1	2	0.5	4	R	1.54968	AreaNumberCongruent
S061	M	4	3	0	1	0.25	4	L	2.21186	MediumCircles
S061	M	8	7	0	1	0.125	8	L	2.2397	SmallCircles
S061	M	5	7	1	2	0.285714	7	R	1.90815	MediumCircles
S061	M	7	6	0	1	0.142857	7	L	1.76501	LargeCircles
S061	M	1	8	1	7	0.875	8	R	1.34499	LargeCircles
S061	M	6	2	1	4	0.666667	6	L	1.24041	AreaNumberIncongruent
S061	M	7	3	0	4	0.571429	7	L	17.6136	AreaNumberCongruent
S061	M	4	3	0	1	0.25	4	L	2.855	AreaNumberCongruent
S061	M	7	5	0	2	0.285714	7	L	2.94437	AreaNumberIncongruent
S061	M	8	6	1	2	0.25	8	L	2.07867	SmallCircles
S061	M	8	7	0	1	0.125	8	L	4.22634	MediumCircles
S061	M	1	3	1	2	0.666667	3	R	4.27952	LargeCircles
S061	M	3	6	1	3	0.5	6	R	1.18182	MediumCircles
S061	M	5	3	1	2	0.4	5	L	1.49591	MediumCircles
S061	M	3	2	1	1	0.333333	3	L	1.37906	SmallCircles
S061	M	5	8	1	3	0.375	8	R	1.66432	MediumCircles
S061	M	1	4	1	3	0.75	4	R	2.58595	MediumCircles
S061	M	4	5	1	1	0.2	5	R	1.29074	AreaNumberIncongruent
S061	M	5	3	0	2	0.4	5	L	1.36198	LargeCircles
S061	M	3	6	1	3	0.5	6	R	1.85939	AreaNumberIncongruent
S061	M	6	1	1	5	0.833333	6	L	7.41972	LargeCircles
S061	M	4	3	0	1	0.25	4	L	8.00029	AreaNumberIncongruent
S061	M	1	7	1	6	0.857143	7	R	2.95057	MediumCircles
S061	M	4	1	1	3	0.75	4	L	3.59611	AreaNumberCongruent
S061	M	2	7	1	5	0.714286	7	R	1.80145	AreaNumberIncongruent
S061	M	3	4	1	1	0.25	4	R	2.35034	MediumCircles
S061	M	6	5	0	1	0.166667	6	L	1.91062	MediumCircles
S061	M	4	5	1	1	0.2	5	R	2.81033	SmallCircles
S061	M	4	1	1	3	0.75	4	L	1.98291	SmallCircles
S061	M	2	1	1	1	0.5	2	L	4.8381	SmallCircles
S061	M	1	2	1	1	0.5	2	R	1.16742	AreaNumberIncongruent
S061	M	8	3	1	5	0.625	8	L	3.79442	AreaNumberIncongruent
S061	M	1	4	1	3	0.75	4	R	1.18643	AreaNumberIncongruent
S061	M	3	6	1	3	0.5	6	R	1.51346	SmallCircles
S061	M	5	8	0	3	0.375	8	R	1.09777	AreaNumberCongruent
S061	M	3	1	1	2	0.666667	3	L	1.32341	MediumCircles
S061	M	4	3	0	1	0.25	4	L	2.48843	LargeCircles
S061	M	1	2	0	1	0.5	2	R	2.83426	MediumCircles
S061	M	3	7	1	4	0.571429	7	R	1.33767	AreaNumberIncongruent
S061	M	2	5	1	3	0.6	5	R	1.49004	SmallCircles
S061	M	1	8	1	7	0.875	8	R	4.14818	SmallCircles
S061	M	8	4	0	4	0.5	8	L	5.77302	LargeCircles
S061	M	6	1	1	5	0.833333	6	L	2.71993	MediumCircles
S061	M	2	7	1	5	0.714286	7	R	1.61795	SmallCircles
S061	M	2	3	1	1	0.333333	3	R	2.30899	AreaNumberIncongruent
S061	M	1	3	1	2	0.666667	3	R	1.42485	AreaNumberIncongruent
S061	M	1	6	1	5	0.833333	6	R	1.29367	AreaNumberIncongruent
S061	M	5	2	0	3	0.6	5	L	2.58734	SmallCircles
S061	M	7	2	1	5	0.714286	7	L	2.10466	MediumCircles
S061	M	3	7	0	4	0.571429	7	R	1.30917	AreaNumberCongruent
S061	M	8	2	1	6	0.75	8	L	1.98649	AreaNumberCongruent
S061	M	6	1	1	5	0.833333	6	L	1.51258	AreaNumberIncongruent
S061	M	2	4	1	2	0.5	4	R	2.14598	MediumCircles
S061	M	4	7	0	3	0.428571	7	R	1.39851	AreaNumberCongruent
S061	M	6	3	0	3	0.5	6	L	2.45736	LargeCircles
S061	M	7	6	0	1	0.142857	7	L	2.5733	SmallCircles
S061	M	2	7	1	5	0.714286	7	R	2.29884	LargeCircles
S061	M	3	2	0	1	0.333333	3	L	1.60794	AreaNumberCongruent
S061	M	8	6	1	2	0.25	8	L	1.52679	AreaNumberCongruent
S061	M	3	4	1	1	0.25	4	R	1.24801	SmallCircles
S061	M	4	6	1	2	0.333333	6	R	5.37999	AreaNumberCongruent
S061	M	6	4	0	2	0.333333	6	L	1.94094	MediumCircles
S061	M	8	1	1	7	0.875	8	L	1.13642	AreaNumberIncongruent
S061	M	2	3	1	1	0.333333	3	R	3.09148	LargeCircles
S061	M	7	1	1	6	0.857143	7	L	3.31007	SmallCircles
S061	M	1	6	1	5	0.833333	6	R	2.4364	SmallCircles
S061	M	4	7	1	3	0.428571	7	R	2.65851	SmallCircles
S061	M	7	6	1	1	0.142857	7	L	3.01393	AreaNumberCongruent
S061	M	3	8	1	5	0.625	8	R	1.63259	SmallCircles
S061	M	8	4	1	4	0.5	8	L	1.4318	AreaNumberCongruent
S061	M	3	8	1	5	0.625	8	R	2.7319	AreaNumberCongruent
S061	M	1	6	1	5	0.833333	6	R	1.71301	MediumCircles
S061	M	5	1	1	4	0.8	5	L	5.65655	AreaNumberIncongruent
S061	M	7	3	1	4	0.571429	7	L	1.36258	SmallCircles
S061	M	2	8	1	6	0.75	8	R	1.48395	AreaNumberCongruent
S061	M	5	3	0	2	0.4	5	L	2.1273	AreaNumberCongruent
S061	M	6	8	1	2	0.25	8	R	1.85362	MediumCircles
S061	M	7	8	1	1	0.125	8	R	2.87743	MediumCircles
S061	M	5	6	1	1	0.166667	6	R	1.14184	AreaNumberIncongruent
S061	M	4	6	1	2	0.333333	6	R	3.84854	LargeCircles
S061	M	8	7	0	1	0.125	8	L	2.61283	LargeCircles
S061	M	1	6	1	5	0.833333	6	R	1.71488	LargeCircles
S061	M	7	3	1	4	0.571429	7	L	5.17336	AreaNumberIncongruent
S061	M	7	3	0	4	0.571429	7	L	1.69529	LargeCircles
S061	M	6	7	1	1	0.142857	7	R	1.27815	AreaNumberIncongruent
S061	M	4	7	0	3	0.428571	7	R	1.37944	MediumCircles
S061	M	8	2	1	6	0.75	8	L	1.27141	SmallCircles
S061	M	3	5	1	2	0.4	5	R	1.49798	LargeCircles
S061	M	4	5	1	1	0.2	5	R	4.57424	AreaNumberCongruent
S061	M	3	7	1	4	0.571429	7	R	1.85688	LargeCircles
S061	M	2	7	1	5	0.714286	7	R	2.30794	MediumCircles
S061	M	2	8	1	6	0.75	8	R	1.49187	SmallCircles
S061	M	8	5	0	3	0.375	8	L	31.4873	LargeCircles
S061	M	2	6	1	4	0.666667	6	R	2.23689	MediumCircles
S061	M	1	5	1	4	0.8	5	R	2.97808	LargeCircles
S061	M	7	5	0	2	0.285714	7	L	4.72767	LargeCircles
S061	M	2	8	1	6	0.75	8	R	2.38648	MediumCircles
S061	M	8	2	1	6	0.75	8	L	1.81571	MediumCircles
S061	M	5	7	0	2	0.285714	7	R	1.13397	AreaNumberCongruent
S061	M	7	3	1	4	0.571429	7	L	1.5784	MediumCircles
S061	M	6	2	1	4	0.666667	6	L	3.04554	LargeCircles
S061	M	4	2	0	2	0.5	4	L	1.68561	MediumCircles
S061	M	3	7	1	4	0.571429	7	R	1.61738	SmallCircles
S061	M	5	4	0	1	0.2	5	L	1.38431	AreaNumberCongruent
S061	M	8	2	1	6	0.75	8	L	1.39085	AreaNumberIncongruent
S061	M	4	7	1	3	0.428571	7	R	4.95723	LargeCircles
S061	M	6	7	0	1	0.142857	7	R	1.59386	MediumCircles
S061	M	2	4	1	2	0.5	4	R	1.83187	AreaNumberIncongruent
S061	M	2	8	1	6	0.75	8	R	2.8084	LargeCircles
S061	M	4	2	1	2	0.5	4	L	1.37916	AreaNumberIncongruent
S061	M	6	8	0	2	0.25	8	R	1.67796	AreaNumberCongruent
S061	M	2	3	0	1	0.333333	3	R	3.11951	MediumCircles
S061	M	4	6	1	2	0.333333	6	R	3.59304	SmallCircles
S061	M	5	7	1	2	0.285714	7	R	8.29423	SmallCircles
S061	M	7	2	1	5	0.714286	7	L	1.8944	LargeCircles
S061	M	4	2	1	2	0.5	4	L	3.23228	SmallCircles
S061	M	7	8	0	1	0.125	8	R	1.37123	SmallCircles
S061	M	3	4	0	1	0.25	4	R	1.71728	MediumCircles
S061	M	8	6	1	2	0.25	8	L	5.51683	SmallCircles
S061	M	8	7	1	1	0.125	8	L	9.50439	AreaNumberCongruent
S061	M	2	6	1	4	0.666667	6	R	2.70616	AreaNumberCongruent
S061	M	3	8	1	5	0.625	8	R	1.52588	SmallCircles
S061	M	6	3	1	3	0.5	6	L	1.42277	SmallCircles
S061	M	7	4	0	3	0.428571	7	L	2.41512	MediumCircles
S061	M	3	2	1	1	0.333333	3	L	3.06925	SmallCircles
S061	M	8	3	1	5	0.625	8	L	3.99106	AreaNumberCongruent
S061	M	4	6	1	2	0.333333	6	R	2.23607	LargeCircles
S061	M	4	6	1	2	0.333333	6	R	3.07196	AreaNumberCongruent
S061	M	5	6	0	1	0.166667	6	R	1.35152	AreaNumberCongruent
S061	M	3	7	1	4	0.571429	7	R	1.58494	AreaNumberIncongruent
S061	M	1	8	1	7	0.875	8	R	1.57647	MediumCircles
S061	M	6	4	1	2	0.333333	6	L	1.96741	LargeCircles
S061	M	4	3	0	1	0.25	4	L	3.24948	SmallCircles
S061	M	7	3	1	4	0.571429	7	L	1.27747	AreaNumberIncongruent
S061	M	5	4	1	1	0.2	5	L	2.95817	AreaNumberCongruent
S061	M	4	6	1	2	0.333333	6	R	2.74828	MediumCircles
S061	M	5	2	1	3	0.6	5	L	1.4494	MediumCircles
S061	M	8	5	1	3	0.375	8	L	1.2162	SmallCircles
S061	M	7	2	1	5	0.714286	7	L	1.85133	SmallCircles
S061	M	5	4	1	1	0.2	5	L	1.70186	LargeCircles
S061	M	5	4	1	1	0.2	5	L	1.53917	SmallCircles
S061	M	1	5	1	4	0.8	5	R	4.66393	LargeCircles
S061	M	4	2	1	2	0.5	4	L	1.51162	AreaNumberCongruent
S061	M	4	8	0	4	0.5	8	R	1.26611	SmallCircles
S061	M	3	4	1	1	0.25	4	R	3.60738	AreaNumberCongruent
S061	M	7	4	0	3	0.428571	7	L	1.07423	AreaNumberCongruent
S061	M	5	1	1	4	0.8	5	L	3.05072	SmallCircles
S061	M	3	6	1	3	0.5	6	R	1.91691	AreaNumberIncongruent
S061	M	6	1	1	5	0.833333	6	L	1.25349	MediumCircles
S061	M	4	8	1	4	0.5	8	R	2.5093	MediumCircles
[truncated: 23,517 more rows]
