# Supplementary material for: Numerical competence in peafowl: small quantity discrimination
Source: Anim Cogn. 2026 May 5;29(1):47. doi: 10.1007/s10071-026-02067-z (PMC13315110; doi:10.1007/s10071-026-02067-z)
Supplement: Supplementary file 4 — Supplementary Material 4 [file 10071_2026_2067_MOESM4_ESM.xlsx]

## Sheet: data
BirdID	Sex	NumberLeftDots	NumberRightDots	CorrectChoice	NumericalDifference	DifferenceRatio	LargerNumber	CorrectSide	LatencyToRespond	Condition	Size
S061	M	1	4	0	3	0.75	4	R	7.78803	SameSize	large
S061	M	3	1	1	2	0.666667	3	L	1.60748	AreaNumberIncongruent	medium
S061	M	4	5	0	1	0.2	5	R	1.35466	AreaNumberCongruent	medium
S061	M	6	2	1	4	0.666667	6	L	1.66508	AreaNumberIncongruent	large
S061	M	4	5	0	1	0.2	5	R	1.55203	SameSize	large
S061	M	4	5	0	1	0.2	5	R	1.22466	SameSize	small
S061	M	8	3	1	5	0.625	8	L	5.38829	SameSize	large
S061	M	6	7	0	1	0.142857	7	R	1.49816	AreaNumberIncongruent	large
S061	M	8	1	1	7	0.875	8	L	1.47588	AreaNumberIncongruent	small
S061	M	1	5	1	4	0.8	5	R	1.96597	AreaNumberIncongruent	medium
S061	M	8	5	1	3	0.375	8	L	1.99509	AreaNumberCongruent	large
S061	M	6	7	0	1	0.142857	7	R	1.51202	AreaNumberCongruent	medium
S061	M	7	8	0	1	0.125	8	R	3.21101	SameSize	medium
S061	M	8	6	1	2	0.25	8	L	2.80206	AreaNumberIncongruent	medium
S061	M	3	7	1	4	0.571429	7	R	4.38511	AreaNumberCongruent	large
S061	M	1	4	1	3	0.75	4	R	3.65414	AreaNumberCongruent	medium
S061	M	1	7	1	6	0.857143	7	R	2.1189	SameSize	medium
S061	M	2	8	1	6	0.75	8	R	1.39158	AreaNumberCongruent	small
S061	M	3	2	1	1	0.333333	3	L	3.67184	SameSize	small
S061	M	3	6	1	3	0.5	6	R	1.68964	AreaNumberIncongruent	large
S061	M	7	1	1	6	0.857143	7	L	1.40849	SameSize	small
S061	M	3	7	1	4	0.571429	7	R	2.33766	AreaNumberIncongruent	large
S061	M	3	8	1	5	0.625	8	R	1.68117	SameSize	medium
S061	M	4	7	1	3	0.428571	7	R	1.73998	SameSize	large
S061	M	5	8	1	3	0.375	8	R	4.23844	AreaNumberIncongruent	small
S061	M	1	8	1	7	0.875	8	R	1.86328	AreaNumberIncongruent	medium
S061	M	5	4	1	1	0.2	5	L	1.86814	AreaNumberCongruent	small
S061	M	4	2	1	2	0.5	4	L	3.75742	SameSize	large
S061	M	6	7	0	1	0.142857	7	R	1.39485	AreaNumberIncongruent	small
S061	M	7	2	1	5	0.714286	7	L	3.00275	AreaNumberIncongruent	large
S061	M	7	2	1	5	0.714286	7	L	1.21275	AreaNumberIncongruent	medium
S061	M	2	3	0	1	0.333333	3	R	1.52827	AreaNumberIncongruent	large
S061	M	2	7	1	5	0.714286	7	R	1.40017	SameSize	large
S061	M	4	2	1	2	0.5	4	L	1.79186	AreaNumberIncongruent	small
S061	M	1	2	1	1	0.5	2	R	1.82454	SameSize	large
S061	M	3	5	1	2	0.4	5	R	1.71635	AreaNumberIncongruent	medium
S061	M	6	5	0	1	0.166667	6	L	1.60303	SameSize	large
S061	M	8	2	1	6	0.75	8	L	1.39495	AreaNumberIncongruent	medium
S061	M	3	2	0	1	0.333333	3	L	1.73476	AreaNumberIncongruent	medium
S061	M	8	3	1	5	0.625	8	L	1.12936	AreaNumberIncongruent	small
S061	M	8	5	1	3	0.375	8	L	2.4283	SameSize	small
S061	M	8	3	1	5	0.625	8	L	1.04967	SameSize	small
S061	M	2	7	1	5	0.714286	7	R	1.85126	AreaNumberCongruent	small
S061	M	5	1	1	4	0.8	5	L	2.32361	AreaNumberCongruent	small
S061	M	7	1	1	6	0.857143	7	L	3.30784	AreaNumberIncongruent	small
S061	M	7	2	1	5	0.714286	7	L	7.47247	AreaNumberCongruent	large
S061	M	3	1	1	2	0.666667	3	L	3.32635	AreaNumberCongruent	medium
S061	M	5	7	0	2	0.285714	7	R	1.62427	SameSize	small
S061	M	3	1	1	2	0.666667	3	L	2.66231	SameSize	large
S061	M	6	5	0	1	0.166667	6	L	2.7805	AreaNumberIncongruent	medium
S061	M	3	6	0	3	0.5	6	R	1.10484	AreaNumberCongruent	medium
S061	M	1	5	1	4	0.8	5	R	1.33175	AreaNumberCongruent	small
S061	M	2	7	1	5	0.714286	7	R	1.24298	AreaNumberIncongruent	medium
S061	M	3	6	0	3	0.5	6	R	2.76907	AreaNumberIncongruent	small
S061	M	6	2	1	4	0.666667	6	L	1.57784	SameSize	medium
S061	M	1	8	1	7	0.875	8	R	1.34298	AreaNumberIncongruent	small
S061	M	2	8	1	6	0.75	8	R	3.28482	SameSize	small
S061	M	3	7	1	4	0.571429	7	R	1.47705	AreaNumberIncongruent	small
S061	M	6	4	0	2	0.333333	6	L	2.63877	SameSize	small
S061	M	5	1	1	4	0.8	5	L	1.17918	SameSize	small
S061	M	8	3	0	5	0.625	8	L	6.4299	AreaNumberCongruent	medium
S061	M	6	2	1	4	0.666667	6	L	1.17984	AreaNumberCongruent	medium
S061	M	7	6	1	1	0.142857	7	L	1.08895	SameSize	small
S061	M	5	4	1	1	0.2	5	L	0.934937	AreaNumberIncongruent	small
S061	M	1	3	1	2	0.666667	3	R	2.02862	AreaNumberIncongruent	large
S061	M	2	5	1	3	0.6	5	R	2.16907	SameSize	small
S061	M	4	7	1	3	0.428571	7	R	6.27935	AreaNumberIncongruent	large
S061	M	6	8	1	2	0.25	8	R	1.69854	AreaNumberIncongruent	large
S061	M	2	1	1	1	0.5	2	L	1.04026	SameSize	medium
S061	M	8	4	1	4	0.5	8	L	1.26835	AreaNumberIncongruent	large
S061	M	5	2	1	3	0.6	5	L	1.0504	AreaNumberIncongruent	large
S061	M	4	8	1	4	0.5	8	R	1.31662	SameSize	medium
S061	M	5	1	1	4	0.8	5	L	1.22785	AreaNumberIncongruent	medium
S061	M	1	3	1	2	0.666667	3	R	1.70715	AreaNumberIncongruent	small
S061	M	6	4	1	2	0.333333	6	L	2.69514	AreaNumberIncongruent	small
S061	M	8	1	1	7	0.875	8	L	1.59962	AreaNumberCongruent	large
S061	M	6	3	1	3	0.5	6	L	1.07109	AreaNumberCongruent	small
S061	M	7	8	0	1	0.125	8	R	1.87513	SameSize	small
S061	M	6	7	0	1	0.142857	7	R	1.37699	AreaNumberCongruent	small
S061	M	5	1	1	4	0.8	5	L	3.45762	AreaNumberIncongruent	small
S061	M	6	4	1	2	0.333333	6	L	1.65313	AreaNumberCongruent	small
S061	M	6	8	0	2	0.25	8	R	1.78765	SameSize	medium
S061	M	7	6	1	1	0.142857	7	L	1.22848	AreaNumberIncongruent	small
S061	M	4	6	1	2	0.333333	6	R	4.87618	SameSize	small
S061	M	5	3	1	2	0.4	5	L	1.24507	SameSize	small
S061	M	2	4	0	2	0.5	4	R	1.93126	AreaNumberCongruent	medium
S061	M	1	6	1	5	0.833333	6	R	1.23472	SameSize	small
S061	M	3	2	1	1	0.333333	3	L	1.26555	SameSize	medium
S061	M	7	4	1	3	0.428571	7	L	1.05053	AreaNumberIncongruent	small
S061	M	8	5	1	3	0.375	8	L	0.792485	AreaNumberCongruent	small
S061	M	8	4	1	4	0.5	8	L	2.68107	AreaNumberIncongruent	small
S061	M	1	5	1	4	0.8	5	R	3.59212	AreaNumberCongruent	medium
S061	M	5	3	0	2	0.4	5	L	1.32216	AreaNumberCongruent	medium
S061	M	2	7	1	5	0.714286	7	R	3.64417	AreaNumberCongruent	medium
S061	M	1	7	1	6	0.857143	7	R	1.16179	SameSize	small
S061	M	6	1	1	5	0.833333	6	L	1.31866	SameSize	medium
S061	M	6	3	1	3	0.5	6	L	0.842168	AreaNumberCongruent	large
S061	M	1	4	1	3	0.75	4	R	1.68367	SameSize	small
S061	M	5	4	1	1	0.2	5	L	1.57565	SameSize	small
S061	M	2	4	0	2	0.5	4	R	5.99412	AreaNumberCongruent	large
S061	M	1	3	1	2	0.666667	3	R	5.22653	AreaNumberCongruent	small
S061	M	2	1	1	1	0.5	2	L	0.916997	SameSize	large
S061	M	3	5	1	2	0.4	5	R	1.22858	AreaNumberIncongruent	small
S061	M	1	4	1	3	0.75	4	R	1.14588	AreaNumberIncongruent	small
S061	M	4	6	1	2	0.333333	6	R	2.61965	AreaNumberCongruent	small
S061	M	1	2	0	1	0.5	2	R	8.32966	AreaNumberIncongruent	large
S061	M	1	6	1	5	0.833333	6	R	1.77481	AreaNumberIncongruent	large
S061	M	4	3	1	1	0.25	4	L	6.47984	AreaNumberIncongruent	large
S061	M	1	5	1	4	0.8	5	R	1.27997	SameSize	medium
S061	M	7	3	1	4	0.571429	7	L	1.41202	AreaNumberIncongruent	medium
S061	M	5	1	1	4	0.8	5	L	5.32004	AreaNumberCongruent	large
S061	M	7	2	1	5	0.714286	7	L	1.38	SameSize	small
S061	M	7	8	1	1	0.125	8	R	1.56305	SameSize	large
S061	M	2	6	1	4	0.666667	6	R	1.70621	AreaNumberIncongruent	small
S061	M	5	6	0	1	0.166667	6	R	2.04616	AreaNumberIncongruent	medium
S061	M	4	6	1	2	0.333333	6	R	1.2523	AreaNumberIncongruent	small
S061	M	2	6	1	4	0.666667	6	R	1.28071	AreaNumberIncongruent	medium
S061	M	4	6	1	2	0.333333	6	R	1.44754	AreaNumberCongruent	medium
S061	M	4	7	1	3	0.428571	7	R	1.60347	AreaNumberIncongruent	small
S061	M	2	3	1	1	0.333333	3	R	8.25558	AreaNumberCongruent	large
S061	M	6	1	1	5	0.833333	6	L	1.55229	AreaNumberCongruent	medium
S061	M	5	8	0	3	0.375	8	R	1.32924	AreaNumberCongruent	large
S061	M	8	1	1	7	0.875	8	L	1.21753	AreaNumberIncongruent	medium
S061	M	8	2	1	6	0.75	8	L	2.71768	AreaNumberCongruent	large
S061	M	3	5	1	2	0.4	5	R	0.997546	AreaNumberCongruent	medium
S061	M	1	7	1	6	0.857143	7	R	3.10889	AreaNumberCongruent	large
S061	M	7	5	0	2	0.285714	7	L	1.49535	SameSize	large
S061	M	8	2	1	6	0.75	8	L	1.10878	SameSize	small
S061	M	4	1	1	3	0.75	4	L	2.50937	SameSize	small
S061	M	3	6	1	3	0.5	6	R	2.55809	SameSize	small
S061	M	2	8	1	6	0.75	8	R	0.889876	AreaNumberIncongruent	small
S061	M	5	7	1	2	0.285714	7	R	1.10985	AreaNumberIncongruent	medium
S061	M	8	7	1	1	0.125	8	L	1.25716	AreaNumberIncongruent	medium
S061	M	7	4	0	3	0.428571	7	L	2.76193	SameSize	medium
S061	M	5	3	1	2	0.4	5	L	1.20692	AreaNumberIncongruent	medium
S061	M	8	7	0	1	0.125	8	L	1.93964	SameSize	medium
S061	M	5	2	1	3	0.6	5	L	0.986488	AreaNumberCongruent	small
S061	M	5	4	1	1	0.2	5	L	5.56899	AreaNumberIncongruent	medium
S061	M	5	2	1	3	0.6	5	L	2.89897	AreaNumberIncongruent	small
S061	M	8	6	1	2	0.25	8	L	1.46154	AreaNumberCongruent	large
S061	M	8	5	1	3	0.375	8	L	1.37769	SameSize	large
S061	M	1	3	1	2	0.666667	3	R	1.8897	AreaNumberIncongruent	medium
S061	M	7	3	1	4	0.571429	7	L	4.17008	AreaNumberIncongruent	small
S061	M	3	5	0	2	0.4	5	R	1.22821	AreaNumberCongruent	large
S061	M	5	3	1	2	0.4	5	L	5.20912	SameSize	large
S061	M	7	6	0	1	0.142857	7	L	0.995347	AreaNumberIncongruent	medium
S061	M	8	4	1	4	0.5	8	L	1.06853	AreaNumberCongruent	medium
S061	M	7	4	1	3	0.428571	7	L	0.878407	SameSize	large
S061	M	6	1	1	5	0.833333	6	L	1.08762	SameSize	large
S061	M	1	7	1	6	0.857143	7	R	1.20557	AreaNumberIncongruent	small
S061	M	8	5	0	3	0.375	8	L	1.72206	SameSize	medium
S061	M	1	3	1	2	0.666667	3	R	1.37746	SameSize	small
S061	M	4	7	1	3	0.428571	7	R	1.38195	SameSize	small
S061	M	4	3	1	1	0.25	4	L	1.60247	AreaNumberIncongruent	medium
S061	M	3	4	1	1	0.25	4	R	2.11028	AreaNumberCongruent	medium
S061	M	5	3	1	2	0.4	5	L	0.963139	AreaNumberIncongruent	large
S061	M	3	2	1	1	0.333333	3	L	1.1683	AreaNumberCongruent	large
S061	M	2	8	1	6	0.75	8	R	1.36171	SameSize	large
S061	M	7	5	1	2	0.285714	7	L	3.01907	AreaNumberCongruent	medium
S061	M	3	8	1	5	0.625	8	R	1.94208	SameSize	large
S061	M	8	4	1	4	0.5	8	L	1.2225	AreaNumberIncongruent	medium
S061	M	7	5	1	2	0.285714	7	L	1.12851	AreaNumberCongruent	small
S061	M	4	1	1	3	0.75	4	L	1.11251	SameSize	medium
S061	M	2	6	0	4	0.666667	6	R	2.9746	AreaNumberCongruent	large
S061	M	2	8	1	6	0.75	8	R	1.37963	AreaNumberCongruent	medium
S061	M	8	1	1	7	0.875	8	L	1.11284	AreaNumberCongruent	medium
S061	M	1	2	0	1	0.5	2	R	11.5875	AreaNumberCongruent	large
S061	M	3	5	1	2	0.4	5	R	1.29326	AreaNumberIncongruent	large
S061	M	8	1	1	7	0.875	8	L	5.37028	SameSize	large
S061	M	7	5	1	2	0.285714	7	L	1.08188	AreaNumberIncongruent	small
S061	M	6	8	1	2	0.25	8	R	1.21924	SameSize	small
S061	M	8	6	1	2	0.25	8	L	2.13323	SameSize	small
S061	M	4	1	1	3	0.75	4	L	2.73433	AreaNumberCongruent	medium
S061	M	7	3	1	4	0.571429	7	L	2.24895	SameSize	medium
S061	M	2	6	1	4	0.666667	6	R	2.44332	AreaNumberCongruent	medium
S061	M	5	3	0	2	0.4	5	L	3.54619	AreaNumberIncongruent	small
S061	M	2	6	1	4	0.666667	6	R	1.89807	SameSize	medium
S061	M	5	8	1	3	0.375	8	R	2.71417	AreaNumberIncongruent	large
S061	M	3	4	1	1	0.25	4	R	1.93391	AreaNumberIncongruent	small
S061	M	7	2	1	5	0.714286	7	L	5.01665	SameSize	large
S061	M	6	3	1	3	0.5	6	L	4.21677	AreaNumberIncongruent	medium
S061	M	4	5	0	1	0.2	5	R	3.39191	AreaNumberIncongruent	small
S061	M	4	1	1	3	0.75	4	L	1.3663	AreaNumberIncongruent	large
S061	M	1	5	1	4	0.8	5	R	3.01673	SameSize	large
S061	M	3	7	0	4	0.571429	7	R	0.998847	SameSize	small
S061	M	5	7	1	2	0.285714	7	R	1.51725	AreaNumberCongruent	small
S061	M	7	1	1	6	0.857143	7	L	3.47633	SameSize	medium
S061	M	2	3	1	1	0.333333	3	R	5.38073	AreaNumberIncongruent	small
S061	M	7	4	1	3	0.428571	7	L	1.21543	AreaNumberCongruent	large
S061	M	8	3	1	5	0.625	8	L	1.074	SameSize	medium
S061	M	6	7	1	1	0.142857	7	R	1.37386	SameSize	small
S061	M	3	2	1	1	0.333333	3	L	2.67637	AreaNumberIncongruent	small
S061	M	5	2	1	3	0.6	5	L	2.82449	AreaNumberIncongruent	medium
S061	M	4	7	1	3	0.428571	7	R	2.10784	AreaNumberCongruent	medium
S061	M	2	4	1	2	0.5	4	R	1.09685	AreaNumberIncongruent	medium
S061	M	4	6	1	2	0.333333	6	R	2.18272	AreaNumberCongruent	large
S061	M	1	2	1	1	0.5	2	R	2.13511	SameSize	medium
S061	M	1	5	1	4	0.8	5	R	1.3185	AreaNumberIncongruent	large
S061	M	2	5	1	3	0.6	5	R	2.34134	SameSize	large
S061	M	4	7	1	3	0.428571	7	R	1.2594	AreaNumberCongruent	small
S061	M	5	4	1	1	0.2	5	L	1.13709	AreaNumberCongruent	large
S061	M	1	7	1	6	0.857143	7	R	1.24021	AreaNumberCongruent	medium
S061	M	3	4	0	1	0.25	4	R	1.56255	AreaNumberCongruent	large
S061	M	1	6	1	5	0.833333	6	R	2.03323	SameSize	large
S061	M	3	7	1	4	0.571429	7	R	1.64417	AreaNumberCongruent	medium
S061	M	1	2	1	1	0.5	2	R	2.43202	AreaNumberCongruent	medium
S061	M	3	8	1	5	0.625	8	R	1.28643	AreaNumberCongruent	large
S061	M	2	1	1	1	0.5	2	L	5.50135	SameSize	small
S061	M	4	6	1	2	0.333333	6	R	1.42457	AreaNumberIncongruent	medium
S061	M	2	3	1	1	0.333333	3	R	1.7716	AreaNumberCongruent	medium
S061	M	2	7	1	5	0.714286	7	R	1.74436	SameSize	medium
S061	M	4	8	1	4	0.5	8	R	1.40858	SameSize	large
S061	M	1	3	1	2	0.666667	3	R	1.2433	SameSize	medium
S061	M	5	3	1	2	0.4	5	L	3.77801	AreaNumberCongruent	large
S061	M	1	8	1	7	0.875	8	R	1.20329	SameSize	medium
S061	M	3	5	1	2	0.4	5	R	1.37067	SameSize	medium
S061	M	8	2	1	6	0.75	8	L	1.78056	AreaNumberCongruent	small
S061	M	2	3	1	1	0.333333	3	R	1.09385	AreaNumberCongruent	small
S061	M	2	5	1	3	0.6	5	R	1.09058	AreaNumberIncongruent	small
S061	M	3	6	1	3	0.5	6	R	1.18349	SameSize	medium
S061	M	3	8	1	5	0.625	8	R	1.15229	AreaNumberIncongruent	small
S061	M	6	3	1	3	0.5	6	L	1.88028	AreaNumberIncongruent	small
S061	M	5	6	1	1	0.166667	6	R	1.5094	SameSize	medium
S061	M	4	2	1	2	0.5	4	L	2.20869	AreaNumberCongruent	medium
S061	M	6	2	1	4	0.666667	6	L	2.842	AreaNumberCongruent	large
S061	M	1	4	1	3	0.75	4	R	3.14666	AreaNumberCongruent	large
S061	M	3	1	1	2	0.666667	3	L	2.20758	AreaNumberIncongruent	large
S061	M	8	7	1	1	0.125	8	L	1.84715	AreaNumberIncongruent	small
S061	M	1	3	1	2	0.666667	3	R	1.40201	AreaNumberCongruent	medium
S061	M	2	7	1	5	0.714286	7	R	1.01954	AreaNumberCongruent	large
S061	M	3	7	1	4	0.571429	7	R	1.32417	AreaNumberCongruent	small
S061	M	5	4	1	1	0.2	5	L	1.89921	AreaNumberIncongruent	large
S061	M	2	3	0	1	0.333333	3	R	2.23035	SameSize	small
S061	M	1	2	1	1	0.5	2	R	2.16518	AreaNumberIncongruent	medium
S061	M	7	6	1	1	0.142857	7	L	1.26694	SameSize	large
S061	M	6	7	0	1	0.142857	7	R	1.25641	SameSize	large
S061	M	3	6	1	3	0.5	6	R	1.37056	SameSize	large
S061	M	3	2	0	1	0.333333	3	L	1.61237	AreaNumberCongruent	medium
S061	M	2	4	1	2	0.5	4	R	2.18984	AreaNumberIncongruent	large
S061	M	4	7	1	3	0.428571	7	R	1.1487	AreaNumberIncongruent	medium
S061	M	3	7	1	4	0.571429	7	R	1.21219	AreaNumberIncongruent	medium
S061	M	8	2	1	6	0.75	8	L	2.28127	SameSize	large
S061	M	7	1	1	6	0.857143	7	L	1.23574	AreaNumberCongruent	medium
S061	M	4	3	0	1	0.25	4	L	1.27282	SameSize	large
S061	M	6	5	1	1	0.166667	6	L	3.55987	AreaNumberIncongruent	small
S061	M	5	2	1	3	0.6	5	L	2.82754	SameSize	large
S061	M	7	1	0	6	0.857143	7	L	1.33484	AreaNumberIncongruent	large
S061	M	6	2	1	4	0.666667	6	L	3.7229	SameSize	small
S061	M	4	1	1	3	0.75	4	L	1.53844	AreaNumberIncongruent	small
S061	M	2	8	1	6	0.75	8	R	2.18961	AreaNumberIncongruent	large
S061	M	3	4	1	1	0.25	4	R	1.18138	SameSize	medium
S061	M	8	5	0	3	0.375	8	L	8.84627	AreaNumberCongruent	medium
S061	M	8	4	0	4	0.5	8	L	2.0927	AreaNumberCongruent	large
S061	M	5	2	1	3	0.6	5	L	0.891069	AreaNumberCongruent	large
S061	M	2	5	1	3	0.6	5	R	1.69318	SameSize	medium
S061	M	7	6	1	1	0.142857	7	L	3.44576	AreaNumberIncongruent	large
S061	M	3	4	0	1	0.25	4	R	0.890354	AreaNumberIncongruent	large
S061	M	5	6	1	1	0.166667	6	R	1.25201	AreaNumberIncongruent	small
S061	M	2	6	1	4	0.666667	6	R	2.18679	SameSize	small
S061	M	3	8	1	5	0.625	8	R	1.45108	AreaNumberCongruent	small
S061	M	1	8	1	7	0.875	8	R	1.40169	AreaNumberIncongruent	large
S061	M	5	8	1	3	0.375	8	R	5.87735	SameSize	large
S061	M	4	2	0	2	0.5	4	L	1.89984	SameSize	medium
S061	M	2	5	1	3	0.6	5	R	1.62822	AreaNumberCongruent	small
S061	M	6	7	1	1	0.142857	7	R	1.48168	SameSize	medium
S061	M	1	6	1	5	0.833333	6	R	1.3629	SameSize	medium
S061	M	4	1	1	3	0.75	4	L	1.392	AreaNumberCongruent	small
S061	M	8	7	1	1	0.125	8	L	1.79567	SameSize	large
S061	M	1	2	1	1	0.5	2	R	2.84949	AreaNumberCongruent	small
S061	M	7	2	1	5	0.714286	7	L	1.06503	SameSize	medium
S061	M	2	5	1	3	0.6	5	R	1.20282	AreaNumberIncongruent	medium
S061	M	4	2	0	2	0.5	4	L	2.17781	AreaNumberCongruent	large
S061	M	6	5	1	1	0.166667	6	L	1.14535	SameSize	small
S061	M	8	1	1	7	0.875	8	L	2.50394	SameSize	small
S061	M	2	1	0	1	0.5	2	L	2.55945	AreaNumberIncongruent	large
S061	M	4	3	1	1	0.25	4	L	4.20098	AreaNumberCongruent	medium
S061	M	7	1	1	6	0.857143	7	L	1.25191	AreaNumberIncongruent	medium
S061	M	7	8	1	1	0.125	8	R	1.67704	AreaNumberCongruent	medium
S061	M	4	3	0	1	0.25	4	L	1.01247	SameSize	medium
S061	M	3	1	1	2	0.666667	3	L	1.13911	SameSize	small
S061	M	4	2	1	2	0.5	4	L	0.853905	AreaNumberIncongruent	large
S061	M	6	5	1	1	0.166667	6	L	1.48608	SameSize	medium
S061	M	2	6	1	4	0.666667	6	R	1.4056	AreaNumberIncongruent	large
S061	M	4	5	1	1	0.2	5	R	1.26639	SameSize	medium
S061	M	2	1	1	1	0.5	2	L	10.643	AreaNumberCongruent	small
S061	M	7	3	1	4	0.571429	7	L	2.99842	AreaNumberCongruent	medium
S061	M	8	2	0	6	0.75	8	L	6.59354	AreaNumberIncongruent	small
S061	M	6	3	0	3	0.5	6	L	1.80281	AreaNumberIncongruent	large
S061	M	2	1	1	1	0.5	2	L	4.09842	AreaNumberCongruent	large
S061	M	1	8	1	7	0.875	8	R	1.2957	SameSize	large
S061	M	1	5	1	4	0.8	5	R	1.69584	AreaNumberCongruent	large
S061	M	7	5	0	2	0.285714	7	L	4.3871	AreaNumberIncongruent	large
S061	M	8	7	0	1	0.125	8	L	1.54238	SameSize	small
S061	M	2	5	0	3	0.6	5	R	1.03019	AreaNumberCongruent	large
S061	M	2	4	1	2	0.5	4	R	1.33821	AreaNumberIncongruent	small
S061	M	6	4	0	2	0.333333	6	L	2.30022	SameSize	medium
S061	M	1	3	1	2	0.666667	3	R	3.71682	AreaNumberCongruent	large
S061	M	3	8	1	5	0.625	8	R	3.52002	AreaNumberIncongruent	medium
S061	M	6	5	1	1	0.166667	6	L	3.45259	AreaNumberCongruent	small
S061	M	2	7	1	5	0.714286	7	R	1.13529	AreaNumberIncongruent	large
S061	M	2	3	1	1	0.333333	3	R	1.56949	SameSize	medium
S061	M	4	8	1	4	0.5	8	R	0.897295	AreaNumberIncongruent	small
S061	M	1	4	1	3	0.75	4	R	1.83338	AreaNumberIncongruent	large
S061	M	6	2	1	4	0.666667	6	L	1.20405	AreaNumberIncongruent	medium
S061	M	8	3	1	5	0.625	8	L	1.87924	AreaNumberCongruent	large
S061	M	6	1	1	5	0.833333	6	L	1.14289	AreaNumberIncongruent	large
S061	M	6	7	0	1	0.142857	7	R	2.99593	AreaNumberCongruent	large
S061	M	3	5	1	2	0.4	5	R	2.11958	AreaNumberCongruent	small
S061	M	7	1	1	6	0.857143	7	L	2.32852	SameSize	large
S061	M	2	1	1	1	0.5	2	L	2.63484	AreaNumberIncongruent	small
S061	M	5	6	0	1	0.166667	6	R	1.09626	SameSize	large
S061	M	6	4	0	2	0.333333	6	L	5.632	AreaNumberIncongruent	large
S061	M	7	8	0	1	0.125	8	R	1.50724	AreaNumberCongruent	large
S061	M	1	4	1	3	0.75	4	R	1.1163	AreaNumberCongruent	small
S061	M	4	1	1	3	0.75	4	L	2.74943	AreaNumberCongruent	large
S061	M	6	3	1	3	0.5	6	L	1.48429	AreaNumberCongruent	medium
S061	M	7	4	1	3	0.428571	7	L	4.69462	AreaNumberCongruent	small
S061	M	5	1	1	4	0.8	5	L	1.11518	AreaNumberIncongruent	large
S061	M	8	7	0	1	0.125	8	L	1.3247	AreaNumberCongruent	small
S061	M	5	7	1	2	0.285714	7	R	4.17912	AreaNumberIncongruent	small
S061	M	5	4	1	1	0.2	5	L	1.31332	AreaNumberCongruent	medium
S061	M	5	2	1	3	0.6	5	L	1.26799	AreaNumberCongruent	medium
S061	M	1	6	1	5	0.833333	6	R	1.1504	AreaNumberCongruent	medium
S061	M	4	8	1	4	0.5	8	R	1.70745	AreaNumberCongruent	medium
S061	M	6	5	0	1	0.166667	6	L	12.325	AreaNumberCongruent	medium
S061	M	7	6	1	1	0.142857	7	L	2.38006	AreaNumberCongruent	large
S061	M	7	1	1	6	0.857143	7	L	1.16705	AreaNumberCongruent	small
S061	M	6	1	1	5	0.833333	6	L	4.23279	AreaNumberCongruent	small
S061	M	5	8	1	3	0.375	8	R	1.88026	AreaNumberCongruent	small
S061	M	1	8	1	7	0.875	8	R	2.03281	AreaNumberCongruent	large
S061	M	1	6	1	5	0.833333	6	R	1.37855	AreaNumberCongruent	small
S061	M	6	3	1	3	0.5	6	L	4.39125	SameSize	medium
S061	M	1	2	1	1	0.5	2	R	2.86976	AreaNumberIncongruent	small
S061	M	8	4	1	4	0.5	8	L	5.10466	SameSize	medium
S061	M	7	3	1	4	0.571429	7	L	0.937863	AreaNumberCongruent	large
S061	M	2	8	1	6	0.75	8	R	1.58103	AreaNumberCongruent	large
S061	M	5	2	1	3	0.6	5	L	3.61779	SameSize	medium
S061	M	7	4	1	3	0.428571	7	L	1.39094	AreaNumberIncongruent	large
S061	M	5	3	1	2	0.4	5	L	2.26342	SameSize	medium
S061	M	7	3	1	4	0.571429	7	L	6.79707	SameSize	small
S061	M	6	2	1	4	0.666667	6	L	1.85038	SameSize	large
S061	M	4	3	1	1	0.25	4	L	6.9726	SameSize	small
S061	M	8	7	1	1	0.125	8	L	1.8922	AreaNumberCongruent	medium
S061	M	4	6	0	2	0.333333	6	R	1.73304	SameSize	large
S061	M	5	7	0	2	0.285714	7	R	1.41912	AreaNumberIncongruent	large
S061	M	6	8	0	2	0.25	8	R	1.98666	SameSize	large
S061	M	1	6	1	5	0.833333	6	R	2.7834	AreaNumberIncongruent	medium
S061	M	3	4	0	1	0.25	4	R	1.48126	SameSize	large
S061	M	5	7	1	2	0.285714	7	R	2.80775	AreaNumberCongruent	medium
S061	M	6	8	1	2	0.25	8	R	1.87706	AreaNumberCongruent	small
S061	M	6	3	1	3	0.5	6	L	2.05908	SameSize	large
S061	M	4	6	0	2	0.333333	6	R	4.40734	AreaNumberIncongruent	large
S061	M	5	8	0	3	0.375	8	R	4.28073	SameSize	small
S061	M	8	3	1	5	0.625	8	L	1.86986	AreaNumberIncongruent	medium
S061	M	4	2	1	2	0.5	4	L	3.29215	AreaNumberIncongruent	medium
S061	M	8	4	1	4	0.5	8	L	2.11569	AreaNumberCongruent	small
S061	M	3	5	0	2	0.4	5	R	1.35666	SameSize	large
S061	M	2	7	1	5	0.714286	7	R	17.2281	AreaNumberIncongruent	small
S061	M	4	8	1	4	0.5	8	R	1.92309	SameSize	small
S061	M	4	8	1	4	0.5	8	R	1.07767	AreaNumberCongruent	large
S061	M	8	7	0	1	0.125	8	L	3.62055	AreaNumberIncongruent	large
S061	M	4	1	1	3	0.75	4	L	1.3389	SameSize	large
S061	M	3	1	1	2	0.666667	3	L	3.021	SameSize	medium
S061	M	8	3	1	5	0.625	8	L	1.65319	AreaNumberIncongruent	large
S061	M	2	5	1	3	0.6	5	R	2.16862	AreaNumberCongruent	medium
S061	M	3	4	1	1	0.25	4	R	1.67127	SameSize	small
S061	M	8	6	1	2	0.25	8	L	3.67336	SameSize	large
S061	M	3	8	1	5	0.625	8	R	1.44501	SameSize	small
S061	M	2	3	0	1	0.333333	3	R	1.09986	AreaNumberIncongruent	medium
S061	M	7	4	1	3	0.428571	7	L	1.45837	SameSize	small
S061	M	8	5	1	3	0.375	8	L	1.35027	AreaNumberIncongruent	medium
S061	M	5	8	0	3	0.375	8	R	1.63595	SameSize	medium
S061	M	4	8	1	4	0.5	8	R	2.02712	AreaNumberCongruent	small
S061	M	6	8	0	2	0.25	8	R	1.04846	AreaNumberCongruent	large
S061	M	1	7	1	6	0.857143	7	R	3.88061	SameSize	large
S061	M	6	3	1	3	0.5	6	L	1.23158	SameSize	small
S061	M	3	2	1	1	0.333333	3	L	1.11507	AreaNumberCongruent	small
S061	M	8	6	1	2	0.25	8	L	1.17356	AreaNumberIncongruent	small
S061	M	2	4	0	2	0.5	4	R	0.88622	SameSize	small
S061	M	5	6	1	1	0.166667	6	R	1.63691	SameSize	small
S061	M	6	4	1	2	0.333333	6	L	1.55258	AreaNumberIncongruent	medium
S061	M	2	3	1	1	0.333333	3	R	2.56836	SameSize	large
S061	M	7	8	1	1	0.125	8	R	1.85598	AreaNumberIncongruent	large
S061	M	8	3	1	5	0.625	8	L	1.94391	AreaNumberCongruent	small
S061	M	5	1	1	4	0.8	5	L	2.41111	AreaNumberCongruent	medium
S061	M	4	3	1	1	0.25	4	L	7.07686	AreaNumberCongruent	large
S061	M	8	6	1	2	0.25	8	L	0.919256	AreaNumberCongruent	small
S061	M	2	4	1	2	0.5	4	R	1.97739	AreaNumberCongruent	small
S061	M	4	5	1	1	0.2	5	R	1.85102	AreaNumberIncongruent	medium
S061	M	8	1	1	7	0.875	8	L	0.940951	AreaNumberCongruent	small
S061	M	6	8	0	2	0.25	8	R	1.58457	AreaNumberCongruent	medium
S061	M	3	2	1	1	0.333333	3	L	1.46497	SameSize	large
S061	M	8	6	1	2	0.25	8	L	2.95777	AreaNumberCongruent	medium
S061	M	5	7	0	2	0.285714	7	R	0.894322	AreaNumberCongruent	large
S061	M	1	5	1	4	0.8	5	R	5.35688	AreaNumberIncongruent	small
S061	M	5	6	0	1	0.166667	6	R	0.879351	AreaNumberCongruent	small
S061	M	4	8	1	4	0.5	8	R	2.4377	AreaNumberIncongruent	large
S061	M	6	1	1	5	0.833333	6	L	1.05183	AreaNumberCongruent	large
S061	M	6	4	1	2	0.333333	6	L	1.9085	AreaNumberCongruent	large
S061	M	3	6	1	3	0.5	6	R	1.88376	AreaNumberIncongruent	medium
S061	M	5	8	1	3	0.375	8	R	4.06622	AreaNumberIncongruent	medium
S061	M	3	6	1	3	0.5	6	R	2.52265	AreaNumberCongruent	small
S061	M	2	6	1	4	0.666667	6	R	2.10753	SameSize	large
S061	M	2	4	1	2	0.5	4	R	1.37711	SameSize	large
S061	M	8	7	1	1	0.125	8	L	1.42522	AreaNumberCongruent	large
S061	M	8	5	1	3	0.375	8	L	4.84902	AreaNumberIncongruent	large
S061	M	7	4	1	3	0.428571	7	L	4.35516	AreaNumberIncongruent	medium
S061	M	1	3	0	2	0.666667	3	R	3.94062	SameSize	large
S061	M	8	1	1	7	0.875	8	L	1.20115	SameSize	medium
S061	M	2	6	1	4	0.666667	6	R	3.7293	AreaNumberCongruent	small
S061	M	4	1	1	3	0.75	4	L	1.26305	AreaNumberIncongruent	medium
S061	M	4	3	1	1	0.25	4	L	2.84379	AreaNumberCongruent	small
S061	M	1	7	1	6	0.857143	7	R	2.00964	AreaNumberIncongruent	medium
S061	M	6	1	1	5	0.833333	6	L	2.66659	AreaNumberIncongruent	small
S061	M	2	7	1	5	0.714286	7	R	1.26116	SameSize	small
S061	M	5	4	1	1	0.2	5	L	3.73425	SameSize	large
S061	M	3	8	1	5	0.625	8	R	2.35483	AreaNumberIncongruent	large
S061	M	4	2	1	2	0.5	4	L	1.90059	SameSize	small
S061	M	6	5	1	1	0.166667	6	L	1.67125	AreaNumberIncongruent	large
S061	M	1	8	1	7	0.875	8	R	1.88746	AreaNumberCongruent	medium
S061	M	5	1	1	4	0.8	5	L	3.53416	SameSize	medium
S061	M	5	1	1	4	0.8	5	L	4.03378	SameSize	large
S061	M	4	8	1	4	0.5	8	R	2.12862	AreaNumberIncongruent	medium
S061	M	8	6	0	2	0.25	8	L	4.04283	SameSize	medium
S061	M	3	4	0	1	0.25	4	R	2.79378	AreaNumberIncongruent	medium
S061	M	1	8	1	7	0.875	8	R	3.60854	AreaNumberCongruent	small
S061	M	1	2	1	1	0.5	2	R	1.41235	SameSize	small
S061	M	5	2	1	3	0.6	5	L	2.31787	SameSize	small
S061	M	5	6	1	1	0.166667	6	R	1.65723	AreaNumberCongruent	medium
S061	M	2	5	1	3	0.6	5	R	2.36885	AreaNumberIncongruent	large
S061	M	6	4	1	2	0.333333	6	L	1.34694	AreaNumberCongruent	medium
S061	M	4	3	1	1	0.25	4	L	2.80069	AreaNumberIncongruent	small
S061	M	5	3	1	2	0.4	5	L	2.2978	AreaNumberCongruent	small
S061	M	1	5	1	4	0.8	5	R	2.46502	SameSize	small
S061	M	1	6	1	5	0.833333	6	R	1.33024	AreaNumberIncongruent	small
S061	M	7	5	1	2	0.285714	7	L	3.98007	SameSize	small
S061	M	1	8	1	7	0.875	8	R	1.57531	SameSize	small
S061	M	8	2	1	6	0.75	8	L	1.52212	AreaNumberIncongruent	large
S061	M	7	5	1	2	0.285714	7	L	2.56503	SameSize	medium
S061	M	7	3	1	4	0.571429	7	L	5.42059	SameSize	large
S061	M	6	8	1	2	0.25	8	R	1.84346	AreaNumberIncongruent	small
S061	M	6	2	0	4	0.666667	6	L	2.07283	AreaNumberIncongruent	small
S061	M	8	4	1	4	0.5	8	L	3.93533	SameSize	small
S061	M	6	4	1	2	0.333333	6	L	2.77622	SameSize	large
S061	M	6	5	1	1	0.166667	6	L	7.06981	AreaNumberCongruent	large
S061	M	5	4	0	1	0.2	5	L	1.45035	SameSize	medium
S061	M	2	1	1	1	0.5	2	L	4.06646	AreaNumberCongruent	medium
S061	M	3	6	0	3	0.5	6	R	1.40003	AreaNumberCongruent	large
S061	M	7	8	1	1	0.125	8	R	5.06064	AreaNumberIncongruent	small
S061	M	7	6	0	1	0.142857	7	L	2.01342	AreaNumberCongruent	small
S061	M	3	8	1	5	0.625	8	R	2.32401	AreaNumberCongruent	medium
S061	M	6	7	1	1	0.142857	7	R	1.79041	AreaNumberIncongruent	medium
S061	M	3	4	0	1	0.25	4	R	1.1808	AreaNumberCongruent	small
S061	M	7	3	1	4	0.571429	7	L	1.12253	AreaNumberIncongruent	large
S061	M	3	7	1	4	0.571429	7	R	2.2959	SameSize	large
S061	M	6	8	1	2	0.25	8	R	1.926	AreaNumberIncongruent	medium
S061	M	4	6	0	2	0.333333	6	R	1.38971	SameSize	medium
S061	M	2	1	1	1	0.5	2	L	6.05417	AreaNumberIncongruent	medium
S061	M	1	4	1	3	0.75	4	R	1.6705	SameSize	medium
S061	M	6	1	1	5	0.833333	6	L	2.28416	AreaNumberIncongruent	medium
S061	M	4	7	1	3	0.428571	7	R	1.58793	SameSize	medium
S061	M	1	6	1	5	0.833333	6	R	1.65466	AreaNumberCongruent	large
S061	M	7	3	0	4	0.571429	7	L	1.72683	AreaNumberCongruent	small
S061	M	4	7	0	3	0.428571	7	R	1.6478	AreaNumberCongruent	large
S061	M	4	5	0	1	0.2	5	R	2.54458	AreaNumberCongruent	large
S061	M	4	2	1	2	0.5	4	L	1.64156	AreaNumberCongruent	small
S061	M	1	4	1	3	0.75	4	R	1.56837	AreaNumberIncongruent	medium
S061	M	3	1	1	2	0.666667	3	L	1.36847	AreaNumberCongruent	small
S061	M	3	1	1	2	0.666667	3	L	1.05282	AreaNumberIncongruent	small
S061	M	7	8	1	1	0.125	8	R	1.71281	AreaNumberIncongruent	medium
S061	M	1	7	1	6	0.857143	7	R	1.60412	AreaNumberCongruent	small
S061	M	3	2	1	1	0.333333	3	L	1.6665	AreaNumberIncongruent	large
S061	M	7	5	1	2	0.285714	7	L	1.9812	AreaNumberCongruent	large
S061	M	5	7	0	2	0.285714	7	R	1.23821	SameSize	large
S061	M	8	2	1	6	0.75	8	L	1.37297	SameSize	medium
S061	M	6	2	1	4	0.666667	6	L	2.73379	AreaNumberCongruent	small
S061	M	4	5	1	1	0.2	5	R	2.03652	AreaNumberCongruent	small
S061	M	5	8	1	3	0.375	8	R	1.46507	AreaNumberCongruent	medium
S061	M	2	8	1	6	0.75	8	R	1.50617	SameSize	medium
S061	M	8	2	1	6	0.75	8	L	1.46321	AreaNumberCongruent	medium
S061	M	8	4	1	4	0.5	8	L	1.50153	SameSize	large
S061	M	3	5	1	2	0.4	5	R	1.01808	SameSize	small
S061	M	3	7	1	4	0.571429	7	R	1.87086	SameSize	medium
S061	M	1	7	1	6	0.857143	7	R	1.78172	AreaNumberIncongruent	large
S061	M	7	6	1	1	0.142857	7	L	3.47255	SameSize	medium
S061	M	7	1	1	6	0.857143	7	L	1.46897	AreaNumberCongruent	large
S061	M	5	7	1	2	0.285714	7	R	2.88287	SameSize	medium
S061	M	8	1	1	7	0.875	8	L	1.45807	AreaNumberIncongruent	large
S061	M	8	6	1	2	0.25	8	L	1.51035	AreaNumberIncongruent	large
S061	M	7	4	1	3	0.428571	7	L	3.93955	AreaNumberCongruent	medium
S061	M	5	6	1	1	0.166667	6	R	6.5808	AreaNumberIncongruent	large
S061	M	7	2	0	5	0.714286	7	L	2.12553	AreaNumberIncongruent	small
S061	M	6	1	1	5	0.833333	6	L	1.18715	SameSize	small
S061	M	4	5	0	1	0.2	5	R	1.4173	AreaNumberIncongruent	large
S061	M	7	8	1	1	0.125	8	R	1.41815	AreaNumberCongruent	small
S061	M	2	4	1	2	0.5	4	R	1.23906	SameSize	medium
S061	M	7	6	1	1	0.142857	7	L	1.44834	AreaNumberCongruent	medium
S061	M	7	2	1	5	0.714286	7	L	1.33503	AreaNumberCongruent	medium
S061	M	2	8	1	6	0.75	8	R	1.82043	AreaNumberIncongruent	medium
S061	M	8	5	0	3	0.375	8	L	1.53223	AreaNumberIncongruent	small
S061	M	3	1	1	2	0.666667	3	L	1.55304	AreaNumberCongruent	large
S061	M	5	6	0	1	0.166667	6	R	2.52738	AreaNumberCongruent	large
S061	M	7	2	1	5	0.714286	7	L	2.41611	AreaNumberCongruent	small
S061	M	7	5	1	2	0.285714	7	L	3.05353	AreaNumberIncongruent	medium
S061	M	3	7	1	4	0.571429	7	R	1.28149	AreaNumberIncongruent	small
S061	M	1	7	1	6	0.857143	7	R	1.54412	SameSize	large
S061	M	5	4	1	1	0.2	5	L	8.09752	AreaNumberCongruent	small
S061	M	1	6	1	5	0.833333	6	R	1.32261	SameSize	large
S061	M	1	4	1	3	0.75	4	R	3.26599	AreaNumberCongruent	medium
S061	M	5	1	1	4	0.8	5	L	2.84003	SameSize	medium
S061	M	2	7	1	5	0.714286	7	R	1.38838	SameSize	small
S061	M	1	6	1	5	0.833333	6	R	1.34703	SameSize	small
S061	M	7	8	0	1	0.125	8	R	1.57536	AreaNumberCongruent	large
S061	M	5	8	1	3	0.375	8	R	1.70392	AreaNumberIncongruent	medium
S061	M	7	4	1	3	0.428571	7	L	3.40726	SameSize	medium
S061	M	5	7	1	2	0.285714	7	R	1.43392	AreaNumberCongruent	small
S061	M	5	4	1	1	0.2	5	L	4.44455	AreaNumberCongruent	medium
S061	M	7	6	1	1	0.142857	7	L	2.239	SameSize	medium
S061	M	2	5	1	3	0.6	5	R	1.67801	AreaNumberIncongruent	medium
S061	M	6	7	1	1	0.142857	7	R	1.85359	AreaNumberIncongruent	small
S061	M	4	8	0	4	0.5	8	R	4.69737	SameSize	large
S061	M	8	2	1	6	0.75	8	L	1.58083	AreaNumberCongruent	medium
S061	M	5	6	0	1	0.166667	6	R	1.51459	AreaNumberCongruent	large
S061	M	6	7	1	1	0.142857	7	R	2.4871	AreaNumberIncongruent	medium
S061	M	6	3	1	3	0.5	6	L	3.5892	AreaNumberCongruent	medium
S061	M	8	6	1	2	0.25	8	L	1.70463	SameSize	large
S061	M	5	2	1	3	0.6	5	L	1.68447	AreaNumberIncongruent	medium
S061	M	8	6	0	2	0.25	8	L	1.42132	AreaNumberCongruent	medium
S061	M	5	8	1	3	0.375	8	R	1.38345	SameSize	medium
S061	M	3	1	1	2	0.666667	3	L	2.42654	AreaNumberIncongruent	small
S061	M	6	5	1	1	0.166667	6	L	1.15291	SameSize	small
S061	M	6	4	1	2	0.333333	6	L	2.51041	AreaNumberCongruent	small
S061	M	3	6	0	3	0.5	6	R	1.59958	AreaNumberCongruent	large
S061	M	5	8	1	3	0.375	8	R	3.62281	AreaNumberCongruent	small
S061	M	5	2	1	3	0.6	5	L	1.56679	AreaNumberIncongruent	large
S061	M	2	6	1	4	0.666667	6	R	1.7001	AreaNumberIncongruent	large
S061	M	6	2	1	4	0.666667	6	L	2.18206	AreaNumberCongruent	small
S061	M	8	2	1	6	0.75	8	L	4.16961	AreaNumberCongruent	small
S061	M	7	6	0	1	0.142857	7	L	2.76977	AreaNumberCongruent	large
S061	M	8	3	1	5	0.625	8	L	1.5258	AreaNumberCongruent	small
S061	M	1	8	1	7	0.875	8	R	1.53959	AreaNumberCongruent	large
S061	M	1	3	1	2	0.666667	3	R	1.2099	SameSize	large
S061	M	1	3	1	2	0.666667	3	R	1.98153	AreaNumberIncongruent	large
S061	M	8	3	1	5	0.625	8	L	2.54258	AreaNumberIncongruent	medium
S061	M	5	1	1	4	0.8	5	L	7.69	AreaNumberIncongruent	small
S061	M	1	6	1	5	0.833333	6	R	2.86259	AreaNumberCongruent	large
S061	M	2	6	1	4	0.666667	6	R	1.80834	SameSize	medium
S061	M	6	3	1	3	0.5	6	L	1.48315	AreaNumberIncongruent	large
S061	M	4	1	1	3	0.75	4	L	1.87539	AreaNumberIncongruent	large
S061	M	3	5	1	2	0.4	5	R	1.35145	AreaNumberCongruent	small
S061	M	2	7	1	5	0.714286	7	R	1.5069	SameSize	medium
S061	M	7	1	1	6	0.857143	7	L	2.46708	AreaNumberCongruent	large
S061	M	6	4	1	2	0.333333	6	L	2.0649	AreaNumberIncongruent	medium
S061	M	7	2	1	5	0.714286	7	L	1.37209	AreaNumberIncongruent	medium
S061	M	1	6	1	5	0.833333	6	R	2.01461	AreaNumberIncongruent	large
S061	M	2	4	1	2	0.5	4	R	1.30976	SameSize	medium
S061	M	5	3	1	2	0.4	5	L	3.74031	AreaNumberCongruent	medium
S061	M	3	8	1	5	0.625	8	R	1.69134	AreaNumberCongruent	medium
S061	M	5	8	1	3	0.375	8	R	1.31953	SameSize	small
S061	M	1	7	1	6	0.857143	7	R	1.52447	AreaNumberCongruent	medium
S061	M	1	2	1	1	0.5	2	R	2.22441	SameSize	small
S061	M	5	1	1	4	0.8	5	L	1.46213	SameSize	large
S061	M	8	1	1	7	0.875	8	L	3.2645	AreaNumberCongruent	large
S061	M	8	6	1	2	0.25	8	L	3.47871	AreaNumberCongruent	small
S061	M	1	2	1	1	0.5	2	R	2.53207	AreaNumberIncongruent	large
S061	M	3	2	0	1	0.333333	3	L	3.33505	SameSize	small
S061	M	7	4	1	3	0.428571	7	L	2.43709	AreaNumberCongruent	small
S061	M	7	1	1	6	0.857143	7	L	1.61423	AreaNumberIncongruent	medium
S061	M	6	7	1	1	0.142857	7	R	1.59196	SameSize	small
S061	M	2	8	1	6	0.75	8	R	3.30499	AreaNumberIncongruent	large
S061	M	2	8	1	6	0.75	8	R	2.74413	AreaNumberIncongruent	small
S061	M	5	8	1	3	0.375	8	R	1.10806	AreaNumberIncongruent	small
S061	M	3	5	1	2	0.4	5	R	1.16043	AreaNumberCongruent	medium
S061	M	2	7	1	5	0.714286	7	R	1.27743	SameSize	large
S061	M	3	4	1	1	0.25	4	R	1.46176	SameSize	small
S061	M	8	3	1	5	0.625	8	L	4.07878	SameSize	large
S061	M	3	7	1	4	0.571429	7	R	1.47832	AreaNumberCongruent	small
S061	M	8	1	1	7	0.875	8	L	1.80839	AreaNumberCongruent	small
S061	M	2	6	1	4	0.666667	6	R	1.54883	AreaNumberCongruent	large
S061	M	8	5	1	3	0.375	8	L	2.90251	SameSize	medium
S061	M	7	3	1	4	0.571429	7	L	5.14631	AreaNumberCongruent	small
S061	M	2	1	1	1	0.5	2	L	1.97861	SameSize	medium
S061	M	8	4	1	4	0.5	8	L	1.35905	SameSize	large
S061	M	5	1	1	4	0.8	5	L	1.33439	SameSize	small
S061	M	1	3	1	2	0.666667	3	R	1.33581	AreaNumberIncongruent	medium
S061	M	7	8	1	1	0.125	8	R	1.26665	SameSize	medium
S061	M	6	1	1	5	0.833333	6	L	2.14315	SameSize	small
S061	M	5	7	0	2	0.285714	7	R	3.59005	AreaNumberIncongruent	medium
S061	M	2	4	1	2	0.5	4	R	1.34788	AreaNumberCongruent	small
S061	M	7	1	1	6	0.857143	7	L	1.20865	AreaNumberIncongruent	small
S061	M	2	8	1	6	0.75	8	R	1.30197	AreaNumberCongruent	large
S061	M	3	1	1	2	0.666667	3	L	2.4976	AreaNumberCongruent	small
S061	M	3	2	1	1	0.333333	3	L	2.28521	SameSize	medium
S061	M	5	2	1	3	0.6	5	L	1.02099	SameSize	small
S061	M	6	4	1	2	0.333333	6	L	1.7716	SameSize	large
S061	M	7	3	1	4	0.571429	7	L	2.12827	SameSize	medium
S061	M	8	1	1	7	0.875	8	L	1.43097	SameSize	medium
S061	M	5	8	1	3	0.375	8	R	1.65054	AreaNumberCongruent	large
S061	M	3	8	1	5	0.625	8	R	1.76638	AreaNumberIncongruent	large
S061	M	4	3	0	1	0.25	4	L	1.80843	AreaNumberCongruent	small
S061	M	3	2	1	1	0.333333	3	L	1.3855	SameSize	large
S061	M	1	2	0	1	0.5	2	R	1.96813	SameSize	large
S061	M	5	2	1	3	0.6	5	L	1.92706	SameSize	large
S061	M	3	8	1	5	0.625	8	R	2.52048	AreaNumberIncongruent	medium
S061	M	4	3	1	1	0.25	4	L	3.1423	SameSize	medium
S061	M	1	6	1	5	0.833333	6	R	1.60003	SameSize	medium
S061	M	4	6	1	2	0.333333	6	R	12.0487	AreaNumberCongruent	small
S061	M	8	2	1	6	0.75	8	L	3.34102	AreaNumberIncongruent	medium
S061	M	7	5	1	2	0.285714	7	L	2.2175	AreaNumberIncongruent	small
S061	M	7	1	1	6	0.857143	7	L	3.60881	AreaNumberIncongruent	large
S061	M	8	7	0	1	0.125	8	L	2.24668	SameSize	medium
S061	M	8	5	1	3	0.375	8	L	1.78239	AreaNumberCongruent	large
S061	M	1	7	1	6	0.857143	7	R	1.69017	AreaNumberCongruent	small
S061	M	3	1	1	2	0.666667	3	L	1.40178	SameSize	medium
S061	M	7	1	1	6	0.857143	7	L	2.85907	SameSize	small
S061	M	1	3	1	2	0.666667	3	R	1.61623	AreaNumberIncongruent	small
S061	M	5	1	1	4	0.8	5	L	1.58939	AreaNumberIncongruent	large
S061	M	8	2	1	6	0.75	8	L	1.25444	AreaNumberIncongruent	small
S061	M	4	6	0	2	0.333333	6	R	3.72809	AreaNumberCongruent	medium
S061	M	3	4	1	1	0.25	4	R	3.07823	AreaNumberCongruent	large
S061	M	1	4	1	3	0.75	4	R	1.16035	AreaNumberCongruent	large
S061	M	8	5	1	3	0.375	8	L	9.24378	AreaNumberIncongruent	small
S061	M	8	4	1	4	0.5	8	L	2.2283	AreaNumberIncongruent	large
S061	M	2	5	1	3	0.6	5	R	1.32604	SameSize	medium
S061	M	6	1	1	5	0.833333	6	L	1.46686	AreaNumberCongruent	large
S061	M	5	6	1	1	0.166667	6	R	1.64374	SameSize	small
S061	M	4	6	1	2	0.333333	6	R	1.49355	AreaNumberIncongruent	large
S061	M	8	7	0	1	0.125	8	L	2.5362	AreaNumberCongruent	medium
S061	M	2	6	1	4	0.666667	6	R	1.18821	AreaNumberIncongruent	small
S061	M	3	2	0	1	0.333333	3	L	2.35419	AreaNumberCongruent	large
S061	M	2	4	1	2	0.5	4	R	2.06121	AreaNumberIncongruent	large
S061	M	3	7	0	4	0.571429	7	R	1.48354	AreaNumberIncongruent	large
S061	M	2	3	1	1	0.333333	3	R	1.53819	SameSize	large
S061	M	4	3	1	1	0.25	4	L	2.69726	AreaNumberCongruent	large
S061	M	1	7	1	6	0.857143	7	R	1.76865	AreaNumberCongruent	large
S061	M	6	1	1	5	0.833333	6	L	1.35865	AreaNumberCongruent	small
S061	M	2	8	1	6	0.75	8	R	1.19941	SameSize	large
S061	M	4	3	0	1	0.25	4	L	1.72647	AreaNumberIncongruent	small
S061	M	2	4	1	2	0.5	4	R	1.18695	AreaNumberCongruent	large
S061	M	7	5	1	2	0.285714	7	L	1.5328	AreaNumberIncongruent	medium
S061	M	6	1	1	5	0.833333	6	L	6.71883	SameSize	medium
S061	M	6	5	1	1	0.166667	6	L	1.3499	AreaNumberCongruent	medium
S061	M	7	1	1	6	0.857143	7	L	3.38575	SameSize	large
S061	M	6	2	1	4	0.666667	6	L	1.22038	AreaNumberIncongruent	large
S061	M	5	8	1	3	0.375	8	R	1.77715	SameSize	large
S061	M	4	8	0	4	0.5	8	R	3.25112	AreaNumberCongruent	medium
S061	M	7	3	1	4	0.571429	7	L	1.68842	AreaNumberIncongruent	medium
S061	M	8	6	1	2	0.25	8	L	2.42187	AreaNumberCongruent	large
S061	M	5	8	1	3	0.375	8	R	5.13195	AreaNumberCongruent	medium
S061	M	6	7	1	1	0.142857	7	R	1.40613	SameSize	medium
S061	M	1	5	1	4	0.8	5	R	1.30625	AreaNumberCongruent	medium
S061	M	7	6	0	1	0.142857	7	L	3.14876	SameSize	large
S061	M	5	7	1	2	0.285714	7	R	2.13307	AreaNumberCongruent	medium
S061	M	3	8	1	5	0.625	8	R	1.61978	AreaNumberCongruent	large
S061	M	6	8	1	2	0.25	8	R	1.86949	AreaNumberIncongruent	small
S061	M	3	6	0	3	0.5	6	R	1.36127	AreaNumberIncongruent	small
S061	M	5	6	0	1	0.166667	6	R	5.60218	SameSize	medium
S061	M	1	2	0	1	0.5	2	R	1.55395	AreaNumberCongruent	medium
S061	M	3	2	1	1	0.333333	3	L	5.88146	AreaNumberIncongruent	medium
S061	M	2	4	1	2	0.5	4	R	6.97198	SameSize	large
S061	M	7	3	1	4	0.571429	7	L	1.66236	SameSize	small
S061	M	3	5	1	2	0.4	5	R	5.7163	SameSize	small
S061	M	3	7	0	4	0.571429	7	R	6.49465	AreaNumberCongruent	large
S061	M	3	7	1	4	0.571429	7	R	1.55458	AreaNumberCongruent	medium
S061	M	4	3	1	1	0.25	4	L	6.14496	AreaNumberIncongruent	medium
S061	M	3	2	1	1	0.333333	3	L	1.41215	AreaNumberCongruent	small
S061	M	8	4	1	4	0.5	8	L	3.32067	AreaNumberIncongruent	medium
S061	M	6	4	1	2	0.333333	6	L	4.92491	AreaNumberCongruent	large
S061	M	4	5	1	1	0.2	5	R	5.12693	SameSize	small
S061	M	1	2	1	1	0.5	2	R	1.71122	AreaNumberCongruent	large
S061	M	6	5	0	1	0.166667	6	L	1.70938	AreaNumberCongruent	small
S061	M	4	8	1	4	0.5	8	R	1.45147	AreaNumberIncongruent	large
S061	M	8	7	0	1	0.125	8	L	1.2344	SameSize	small
S061	M	3	1	1	2	0.666667	3	L	1.61166	SameSize	large
S061	M	6	1	1	5	0.833333	6	L	1.28807	AreaNumberIncongruent	large
S061	M	3	7	1	4	0.571429	7	R	1.36475	SameSize	small
S061	M	2	4	1	2	0.5	4	R	1.25278	SameSize	small
S061	M	7	2	1	5	0.714286	7	L	2.05124	AreaNumberCongruent	medium
S061	M	7	1	1	6	0.857143	7	L	1.65809	AreaNumberCongruent	medium
S061	M	7	3	1	4	0.571429	7	L	1.35597	SameSize	large
S061	M	2	1	0	1	0.5	2	L	1.86722	AreaNumberIncongruent	small
S061	M	5	3	0	2	0.4	5	L	2.29235	AreaNumberCongruent	large
S061	M	1	4	1	3	0.75	4	R	1.4153	AreaNumberIncongruent	small
S061	M	1	5	1	4	0.8	5	R	1.79833	AreaNumberIncongruent	large
S061	M	6	8	1	2	0.25	8	R	1.7856	AreaNumberIncongruent	large
S061	M	7	2	1	5	0.714286	7	L	3.97113	AreaNumberCongruent	small
S061	M	8	4	0	4	0.5	8	L	1.71933	AreaNumberIncongruent	small
S061	M	6	7	0	1	0.142857	7	R	3.37569	AreaNumberIncongruent	large
S061	M	3	6	1	3	0.5	6	R	1.56531	AreaNumberCongruent	medium
S061	M	1	3	1	2	0.666667	3	R	1.23617	AreaNumberCongruent	large
S061	M	3	8	1	5	0.625	8	R	1.37956	AreaNumberIncongruent	small
S061	M	5	3	0	2	0.4	5	L	1.67594	AreaNumberIncongruent	medium
S061	M	6	1	1	5	0.833333	6	L	4.78707	AreaNumberIncongruent	small
S061	M	3	5	1	2	0.4	5	R	5.22507	AreaNumberIncongruent	large
S061	M	5	7	1	2	0.285714	7	R	2.26675	AreaNumberIncongruent	small
S061	M	7	4	1	3	0.428571	7	L	1.84653	SameSize	large
S061	M	4	6	0	2	0.333333	6	R	2.01364	AreaNumberCongruent	large
S061	M	7	5	0	2	0.285714	7	L	1.27916	SameSize	large
S061	M	6	7	1	1	0.142857	7	R	2.04028	AreaNumberCongruent	medium
S061	M	8	1	1	7	0.875	8	L	1.43207	AreaNumberIncongruent	medium
S061	M	4	7	0	3	0.428571	7	R	1.2413	AreaNumberCongruent	medium
S061	M	3	8	1	5	0.625	8	R	1.3165	SameSize	small
S061	M	2	1	1	1	0.5	2	L	2.47118	AreaNumberIncongruent	large
S061	M	3	2	0	1	0.333333	3	L	1.87322	AreaNumberCongruent	medium
S061	M	3	6	1	3	0.5	6	R	1.7033	SameSize	medium
S061	M	2	4	1	2	0.5	4	R	1.61816	AreaNumberCongruent	medium
S061	M	6	8	0	2	0.25	8	R	1.87559	SameSize	medium
S061	M	2	7	1	5	0.714286	7	R	2.08565	AreaNumberIncongruent	small
S061	M	2	6	1	4	0.666667	6	R	1.18892	SameSize	small
S061	M	5	4	0	1	0.2	5	L	1.17492	SameSize	medium
S061	M	7	6	0	1	0.142857	7	L	3.52206	AreaNumberIncongruent	large
S061	M	5	3	1	2	0.4	5	L	2.2177	AreaNumberCongruent	small
S061	M	1	8	1	7	0.875	8	R	4.36323	SameSize	small
S061	M	3	5	1	2	0.4	5	R	4.19943	AreaNumberCongruent	large
S061	M	8	2	1	6	0.75	8	L	4.40645	AreaNumberCongruent	large
S061	M	6	8	0	2	0.25	8	R	5.71768	AreaNumberCongruent	large
S061	M	5	6	1	1	0.166667	6	R	3.12027	AreaNumberIncongruent	medium
S061	M	6	5	1	1	0.166667	6	L	1.18253	AreaNumberCongruent	large
S061	M	7	6	1	1	0.142857	7	L	1.74157	AreaNumberIncongruent	small
S061	M	1	8	1	7	0.875	8	R	1.53783	AreaNumberCongruent	small
S061	M	6	8	1	2	0.25	8	R	5.05422	AreaNumberCongruent	medium
S061	M	8	1	1	7	0.875	8	L	1.55394	AreaNumberCongruent	medium
S061	M	5	3	1	2	0.4	5	L	3.64025	AreaNumberIncongruent	small
S061	M	4	5	1	1	0.2	5	R	1.41633	AreaNumberCongruent	small
S061	M	6	3	1	3	0.5	6	L	3.53944	SameSize	medium
S061	M	3	4	0	1	0.25	4	R	0.87934	AreaNumberCongruent	medium
S061	M	4	3	1	1	0.25	4	L	1.36686	SameSize	small
S061	M	4	2	1	2	0.5	4	L	1.45284	AreaNumberCongruent	small
S061	M	6	2	1	4	0.666667	6	L	4.12513	AreaNumberIncongruent	small
S061	M	5	2	1	3	0.6	5	L	1.16896	AreaNumberIncongruent	small
S061	M	3	7	1	4	0.571429	7	R	1.45642	SameSize	medium
S061	M	1	3	1	2	0.666667	3	R	1.3194	SameSize	small
S061	M	2	5	0	3	0.6	5	R	1.28756	AreaNumberCongruent	medium
S061	M	2	8	1	6	0.75	8	R	1.53209	AreaNumberCongruent	small
S061	M	4	6	1	2	0.333333	6	R	1.60802	SameSize	medium
S061	M	1	8	1	7	0.875	8	R	1.04137	AreaNumberIncongruent	small
S061	M	2	6	1	4	0.666667	6	R	1.25553	AreaNumberCongruent	small
S061	M	7	4	1	3	0.428571	7	L	3.10529	AreaNumberIncongruent	large
S061	M	6	2	1	4	0.666667	6	L	4.458	AreaNumberCongruent	large
S061	M	8	4	1	4	0.5	8	L	1.11891	AreaNumberCongruent	medium
S061	M	8	5	1	3	0.375	8	L	1.29274	AreaNumberIncongruent	medium
S061	M	2	6	1	4	0.666667	6	R	1.49491	SameSize	large
S061	M	5	8	1	3	0.375	8	R	1.57033	AreaNumberIncongruent	large
S061	M	4	2	1	2	0.5	4	L	1.16214	SameSize	small
S061	M	2	6	1	4	0.666667	6	R	1.98998	AreaNumberCongruent	medium
S061	M	3	5	1	2	0.4	5	R	1.45737	SameSize	large
S061	M	2	8	1	6	0.75	8	R	1.04437	SameSize	medium
S061	M	8	5	0	3	0.375	8	L	1.36809	SameSize	small
S061	M	2	1	1	1	0.5	2	L	1.41547	AreaNumberIncongruent	medium
S061	M	8	4	0	4	0.5	8	L	2.02973	AreaNumberCongruent	small
S061	M	7	3	1	4	0.571429	7	L	1.61476	AreaNumberCongruent	medium
S061	M	1	4	1	3	0.75	4	R	1.43576	SameSize	medium
S061	M	2	7	1	5	0.714286	7	R	1.87583	AreaNumberIncongruent	large
S061	M	8	4	1	4	0.5	8	L	1.26523	SameSize	medium
S061	M	1	3	1	2	0.666667	3	R	1.21904	AreaNumberCongruent	small
S061	M	8	3	1	5	0.625	8	L	8.26044	AreaNumberIncongruent	large
S061	M	7	8	1	1	0.125	8	R	3.2201	AreaNumberIncongruent	large
S061	M	8	3	1	5	0.625	8	L	1.4602	AreaNumberCongruent	medium
S061	M	2	4	1	2	0.5	4	R	1.22155	AreaNumberIncongruent	small
S061	M	7	8	1	1	0.125	8	R	5.89092	SameSize	small
S061	M	8	7	1	1	0.125	8	L	1.29227	AreaNumberCongruent	small
S061	M	8	6	1	2	0.25	8	L	1.38991	AreaNumberIncongruent	medium
S061	M	4	2	1	2	0.5	4	L	5.00023	SameSize	medium
S061	M	5	4	1	1	0.2	5	L	2.15886	AreaNumberIncongruent	medium
S061	M	1	4	1	3	0.75	4	R	1.0925	SameSize	small
S061	M	3	6	1	3	0.5	6	R	1.87452	AreaNumberIncongruent	large
S061	M	4	7	1	3	0.428571	7	R	15.7689	AreaNumberIncongruent	large
S061	M	3	4	1	1	0.25	4	R	1.14374	AreaNumberIncongruent	small
S061	M	4	1	1	3	0.75	4	L	1.46528	SameSize	large
S061	M	2	1	1	1	0.5	2	L	4.14814	SameSize	large
S061	M	1	8	1	7	0.875	8	R	1.53445	AreaNumberCongruent	medium
S061	M	5	3	1	2	0.4	5	L	3.54579	SameSize	medium
S061	M	4	5	1	1	0.2	5	R	2.39664	AreaNumberIncongruent	large
S061	M	3	8	1	5	0.625	8	R	1.2855	SameSize	medium
S061	M	2	7	1	5	0.714286	7	R	1.18745	AreaNumberCongruent	large
S061	M	5	4	1	1	0.2	5	L	1.95465	AreaNumberIncongruent	small
S061	M	4	2	1	2	0.5	4	L	2.52645	AreaNumberCongruent	large
S061	M	7	5	1	2	0.285714	7	L	1.68617	AreaNumberCongruent	medium
S061	M	3	7	1	4	0.571429	7	R	2.49195	SameSize	large
S061	M	5	4	0	1	0.2	5	L	1.69229	AreaNumberCongruent	large
S061	M	2	7	1	5	0.714286	7	R	1.343	AreaNumberCongruent	small
S061	M	6	7	1	1	0.142857	7	R	4.35417	SameSize	large
S061	M	4	7	1	3	0.428571	7	R	1.553	SameSize	small
S061	M	8	3	1	5	0.625	8	L	2.94976	SameSize	small
S061	M	7	2	1	5	0.714286	7	L	1.50408	SameSize	medium
S061	M	5	3	0	2	0.4	5	L	1.23474	SameSize	small
S061	M	1	7	1	6	0.857143	7	R	1.09328	AreaNumberIncongruent	small
S061	M	4	7	1	3	0.428571	7	R	1.40432	AreaNumberIncongruent	small
S061	M	4	8	1	4	0.5	8	R	2.04344	AreaNumberCongruent	large
S061	M	4	8	1	4	0.5	8	R	1.26276	AreaNumberCongruent	small
S061	M	1	7	1	6	0.857143	7	R	1.04566	SameSize	small
S061	M	8	1	1	7	0.875	8	L	3.54473	AreaNumberIncongruent	small
S061	M	2	3	1	1	0.333333	3	R	1.28086	AreaNumberCongruent	large
S061	M	1	7	1	6	0.857143	7	R	1.12647	SameSize	medium
S061	M	8	1	1	7	0.875	8	L	5.24599	SameSize	large
S061	M	3	1	1	2	0.666667	3	L	4.49638	AreaNumberCongruent	large
S061	M	7	8	1	1	0.125	8	R	2.43356	AreaNumberIncongruent	medium
S061	M	2	6	1	4	0.666667	6	R	1.41302	AreaNumberIncongruent	medium
S061	M	2	7	1	5	0.714286	7	R	1.42609	AreaNumberIncongruent	medium
S061	M	7	6	0	1	0.142857	7	L	1.22102	AreaNumberIncongruent	medium
S061	M	8	5	1	3	0.375	8	L	4.03061	AreaNumberCongruent	medium
S061	M	5	1	1	4	0.8	5	L	2.5755	AreaNumberCongruent	small
S061	M	4	5	1	1	0.2	5	R	1.96075	AreaNumberCongruent	medium
S061	M	1	5	1	4	0.8	5	R	1.43549	SameSize	large
S061	M	2	5	1	3	0.6	5	R	1.2301	AreaNumberIncongruent	small
S061	M	7	2	1	5	0.714286	7	L	2.44423	SameSize	small
S061	M	1	8	1	7	0.875	8	R	1.50697	SameSize	large
S061	M	8	2	0	6	0.75	8	L	2.64322	SameSize	large
S061	M	8	2	1	6	0.75	8	L	1.42507	AreaNumberIncongruent	large
S061	M	4	5	1	1	0.2	5	R	1.32531	SameSize	large
S061	M	7	4	1	3	0.428571	7	L	2.54366	AreaNumberCongruent	large
S061	M	3	6	1	3	0.5	6	R	1.27013	SameSize	small
S061	M	1	2	1	1	0.5	2	R	1.58831	SameSize	medium
S061	M	6	4	0	2	0.333333	6	L	2.20445	AreaNumberIncongruent	large
S061	M	3	8	0	5	0.625	8	R	1.75482	SameSize	large
S061	M	7	3	1	4	0.571429	7	L	1.14989	AreaNumberIncongruent	large
S061	M	2	5	1	3	0.6	5	R	2.25183	AreaNumberCongruent	small
S061	M	2	5	0	3	0.6	5	R	1.10086	AreaNumberCongruent	large
S061	M	3	6	0	3	0.5	6	R	1.51323	AreaNumberCongruent	small
S061	M	8	6	1	2	0.25	8	L	1.39506	SameSize	medium
S061	M	7	8	0	1	0.125	8	R	2.01791	AreaNumberIncongruent	small
S061	M	1	6	1	5	0.833333	6	R	1.43522	AreaNumberIncongruent	medium
S061	M	7	2	1	5	0.714286	7	L	1.18756	AreaNumberIncongruent	small
S061	M	7	5	0	2	0.285714	7	L	3.08652	AreaNumberIncongruent	large
S061	M	2	5	1	3	0.6	5	R	1.27754	SameSize	large
S061	M	6	3	0	3	0.5	6	L	2.71025	SameSize	large
S061	M	2	5	1	3	0.6	5	R	2.02761	AreaNumberIncongruent	large
S061	M	7	5	1	2	0.285714	7	L	3.4662	AreaNumberCongruent	small
S061	M	1	5	1	4	0.8	5	R	1.1607	SameSize	medium
S061	M	4	5	1	1	0.2	5	R	1.56924	AreaNumberIncongruent	medium
S061	M	8	5	1	3	0.375	8	L	2.09065	AreaNumberCongruent	small
S061	M	5	4	0	1	0.2	5	L	1.23453	SameSize	small
S061	M	1	4	0	3	0.75	4	R	1.33969	AreaNumberIncongruent	medium
S061	M	1	2	0	1	0.5	2	R	2.00517	AreaNumberCongruent	small
S061	M	6	8	1	2	0.25	8	R	2.85186	SameSize	small
S061	M	8	5	1	3	0.375	8	L	1.38573	SameSize	large
S061	M	5	3	1	2	0.4	5	L	2.60152	AreaNumberIncongruent	large
S061	M	8	2	1	6	0.75	8	L	1.41485	SameSize	medium
S061	M	4	3	1	1	0.25	4	L	3.76344	AreaNumberIncongruent	large
S061	M	5	6	1	1	0.166667	6	R	3.42193	AreaNumberIncongruent	small
S061	M	4	8	1	4	0.5	8	R	1.30185	AreaNumberIncongruent	medium
S061	M	8	3	1	5	0.625	8	L	0.948115	AreaNumberIncongruent	small
S061	M	3	4	1	1	0.25	4	R	1.29125	AreaNumberIncongruent	medium
S061	M	6	5	1	1	0.166667	6	L	1.60534	SameSize	medium
S061	M	8	1	1	7	0.875	8	L	1.19481	SameSize	small
S061	M	1	4	1	3	0.75	4	R	1.46525	SameSize	large
S061	M	4	2	1	2	0.5	4	L	1.14849	AreaNumberIncongruent	medium
S061	M	6	2	1	4	0.666667	6	L	1.28843	AreaNumberCongruent	medium
S061	M	4	2	1	2	0.5	4	L	1.20658	AreaNumberIncongruent	small
S061	M	1	5	1	4	0.8	5	R	1.28402	AreaNumberIncongruent	small
S061	M	6	2	1	4	0.666667	6	L	1.16732	SameSize	large
S061	M	5	7	1	2	0.285714	7	R	1.27939	SameSize	large
S061	M	5	3	1	2	0.4	5	L	1.51598	SameSize	large
S061	M	5	1	1	4	0.8	5	L	4.09052	AreaNumberCongruent	medium
S061	M	7	6	0	1	0.142857	7	L	1.99128	SameSize	small
S061	M	6	3	1	3	0.5	6	L	4.59733	SameSize	small
S061	M	6	5	1	1	0.166667	6	L	2.41333	SameSize	large
S061	M	2	8	1	6	0.75	8	R	1.07576	SameSize	small
S061	M	3	8	1	5	0.625	8	R	1.7871	AreaNumberCongruent	small
S061	M	3	1	0	2	0.666667	3	L	1.43908	AreaNumberIncongruent	medium
S061	M	2	8	1	6	0.75	8	R	1.51931	AreaNumberCongruent	medium
S061	M	2	3	1	1	0.333333	3	R	1.30819	AreaNumberIncongruent	large
S061	M	3	4	1	1	0.25	4	R	1.41493	SameSize	large
S061	M	3	5	1	2	0.4	5	R	1.0573	SameSize	medium
S061	M	6	8	1	2	0.25	8	R	1.29732	AreaNumberCongruent	small
S061	M	4	1	1	3	0.75	4	L	1.28436	SameSize	small
S061	M	4	7	1	3	0.428571	7	R	1.36972	SameSize	large
S061	M	7	8	0	1	0.125	8	R	3.42249	SameSize	large
S061	M	4	7	0	3	0.428571	7	R	1.35569	AreaNumberCongruent	large
S061	M	1	8	1	7	0.875	8	R	1.76678	SameSize	medium
S061	M	3	1	1	2	0.666667	3	L	1.02752	AreaNumberIncongruent	large
S061	M	3	5	1	2	0.4	5	R	1.30806	AreaNumberIncongruent	medium
S061	M	7	5	1	2	0.285714	7	L	1.26386	SameSize	medium
S061	M	7	4	0	3	0.428571	7	L	1.30516	AreaNumberIncongruent	small
S061	M	8	5	1	3	0.375	8	L	6.41103	AreaNumberIncongruent	large
S061	M	5	6	1	1	0.166667	6	R	1.77315	AreaNumberCongruent	small
S061	M	1	7	1	6	0.857143	7	R	1.63354	AreaNumberIncongruent	large
S061	M	4	2	1	2	0.5	4	L	3.83094	SameSize	large
S061	M	5	6	1	1	0.166667	6	R	2.14929	SameSize	large
S061	M	3	5	1	2	0.4	5	R	1.35692	AreaNumberIncongruent	small
S061	M	4	1	1	3	0.75	4	L	1.20899	AreaNumberIncongruent	medium
S061	M	8	7	1	1	0.125	8	L	2.1096	AreaNumberCongruent	large
S061	M	7	2	1	5	0.714286	7	L	1.69184	AreaNumberCongruent	large
S061	M	4	1	1	3	0.75	4	L	1.49978	AreaNumberIncongruent	small
S061	M	7	3	1	4	0.571429	7	L	1.32328	AreaNumberCongruent	large
S061	M	8	2	1	6	0.75	8	L	6.60032	SameSize	small
S061	M	8	7	1	1	0.125	8	L	2.46801	AreaNumberIncongruent	large
S061	M	5	2	1	3	0.6	5	L	3.40351	AreaNumberCongruent	medium
S061	M	2	7	1	5	0.714286	7	R	1.60004	AreaNumberCongruent	medium
S061	M	7	4	1	3	0.428571	7	L	2.1449	AreaNumberIncongruent	medium
S061	M	1	5	1	4	0.8	5	R	1.3719	AreaNumberIncongruent	medium
S061	M	7	5	1	2	0.285714	7	L	1.54934	AreaNumberCongruent	large
S061	M	5	2	1	3	0.6	5	L	3.84875	AreaNumberCongruent	small
S061	M	5	2	1	3	0.6	5	L	4.81454	SameSize	medium
S061	M	6	5	1	1	0.166667	6	L	3.54596	AreaNumberIncongruent	medium
S061	M	6	3	1	3	0.5	6	L	4.89587	AreaNumberIncongruent	small
S061	M	8	4	1	4	0.5	8	L	2.61441	SameSize	small
S061	M	8	7	1	1	0.125	8	L	1.06281	AreaNumberIncongruent	small
S061	M	2	5	1	3	0.6	5	R	1.09391	SameSize	small
S061	M	1	2	0	1	0.5	2	R	1.82517	AreaNumberIncongruent	small
S061	M	4	1	1	3	0.75	4	L	0.713711	AreaNumberCongruent	large
S061	M	4	8	0	4	0.5	8	R	1.72634	SameSize	medium
S061	M	3	1	1	2	0.666667	3	L	1.06307	SameSize	small
S061	M	1	5	1	4	0.8	5	R	1.5965	AreaNumberCongruent	small
S061	M	3	7	1	4	0.571429	7	R	1.30524	AreaNumberIncongruent	medium
S061	M	1	8	1	7	0.875	8	R	1.35535	AreaNumberIncongruent	large
S061	M	4	2	1	2	0.5	4	L	1.56632	AreaNumberCongruent	medium
S061	M	4	8	1	4	0.5	8	R	1.23366	AreaNumberIncongruent	small
S061	M	2	3	1	1	0.333333	3	R	1.91134	AreaNumberIncongruent	medium
S061	M	4	5	1	1	0.2	5	R	1.5286	SameSize	medium
S061	M	2	1	1	1	0.5	2	L	2.40478	AreaNumberCongruent	small
S061	M	5	4	0	1	0.2	5	L	3.13587	AreaNumberIncongruent	large
S061	M	7	3	0	4	0.571429	7	L	1.14419	AreaNumberIncongruent	small
S061	M	1	3	1	2	0.666667	3	R	1.1349	AreaNumberCongruent	medium
S061	M	6	2	0	4	0.666667	6	L	2.13589	SameSize	small
S061	M	6	5	0	1	0.166667	6	L	1.46502	AreaNumberIncongruent	small
S061	M	8	7	1	1	0.125	8	L	3.70606	SameSize	large
S061	M	4	1	1	3	0.75	4	L	1.20708	AreaNumberCongruent	small
S061	M	3	4	1	1	0.25	4	R	1.27077	SameSize	medium
S061	M	2	4	1	2	0.5	4	R	1.57453	AreaNumberIncongruent	medium
S061	M	6	1	1	5	0.833333	6	L	1.16652	SameSize	large
S061	M	1	6	1	5	0.833333	6	R	1.49583	AreaNumberCongruent	small
S061	M	2	3	1	1	0.333333	3	R	3.05002	SameSize	small
S061	M	3	4	1	1	0.25	4	R	1.51495	AreaNumberCongruent	small
S061	M	6	7	1	1	0.142857	7	R	1.24307	AreaNumberCongruent	small
S061	M	5	2	1	3	0.6	5	L	1.24916	AreaNumberCongruent	large
S061	M	2	1	0	1	0.5	2	L	2.50827	SameSize	small
S061	M	4	5	1	1	0.2	5	R	1.7227	AreaNumberIncongruent	small
S061	M	4	3	1	1	0.25	4	L	1.70626	AreaNumberCongruent	medium
S061	M	5	4	1	1	0.2	5	L	2.64155	SameSize	large
S061	M	8	3	1	5	0.625	8	L	2.87734	AreaNumberCongruent	large
S061	M	2	3	1	1	0.333333	3	R	1.50384	SameSize	medium
S061	M	1	8	1	7	0.875	8	R	1.6705	AreaNumberIncongruent	medium
S061	M	8	7	0	1	0.125	8	L	1.37764	AreaNumberIncongruent	medium
S061	M	5	7	1	2	0.285714	7	R	4.40375	SameSize	small
S061	M	8	3	1	5	0.625	8	L	2.07441	SameSize	medium
S061	M	7	1	1	6	0.857143	7	L	1.09143	SameSize	medium
S061	M	6	1	1	5	0.833333	6	L	1.16429	AreaNumberIncongruent	medium
S061	M	1	3	1	2	0.666667	3	R	2.32506	SameSize	medium
S061	M	6	3	1	3	0.5	6	L	1.32464	AreaNumberIncongruent	medium
S061	M	2	3	0	1	0.333333	3	R	6.89633	AreaNumberCongruent	medium
S061	M	5	6	0	1	0.166667	6	R	6.96854	AreaNumberCongruent	medium
S061	M	2	1	1	1	0.5	2	L	0.921624	AreaNumberCongruent	medium
S061	M	1	5	1	4	0.8	5	R	1.04333	AreaNumberCongruent	large
S061	M	6	8	1	2	0.25	8	R	2.73447	AreaNumberIncongruent	medium
S061	M	1	6	1	5	0.833333	6	R	1.128	AreaNumberIncongruent	small
S061	M	6	3	1	3	0.5	6	L	1.23352	AreaNumberCongruent	small
S061	M	4	1	1	3	0.75	4	L	4.52835	AreaNumberCongruent	medium
S061	M	1	4	1	3	0.75	4	R	2.29441	AreaNumberCongruent	small
S061	M	6	4	1	2	0.333333	6	L	1.46591	AreaNumberIncongruent	small
S061	M	5	1	1	4	0.8	5	L	0.907374	AreaNumberCongruent	large
S061	M	4	7	0	3	0.428571	7	R	2.3332	SameSize	medium
S061	M	3	2	1	1	0.333333	3	L	1.11701	AreaNumberIncongruent	small
S061	M	4	1	1	3	0.75	4	L	1.4102	SameSize	medium
S061	M	5	7	0	2	0.285714	7	R	8.12916	AreaNumberIncongruent	large
S061	M	8	6	0	2	0.25	8	L	1.6891	SameSize	small
S061	M	7	6	0	1	0.142857	7	L	1.82967	AreaNumberCongruent	small
S061	M	7	6	0	1	0.142857	7	L	1.47585	AreaNumberCongruent	medium
S061	M	6	4	1	2	0.333333	6	L	1.20168	SameSize	small
S061	M	6	1	1	5	0.833333	6	L	1.51471	AreaNumberCongruent	medium
S061	M	4	6	1	2	0.333333	6	R	1.49534	AreaNumberIncongruent	medium
S061	M	8	6	0	2	0.25	8	L	1.48637	AreaNumberIncongruent	small
S061	M	5	7	0	2	0.285714	7	R	0.965352	AreaNumberCongruent	large
S061	M	7	8	0	1	0.125	8	R	2.57421	AreaNumberCongruent	medium
S061	M	7	4	1	3	0.428571	7	L	1.53737	AreaNumberCongruent	medium
S061	M	8	6	1	2	0.25	8	L	1.4675	AreaNumberIncongruent	large
S061	M	8	1	1	7	0.875	8	L	1.35299	AreaNumberIncongruent	large
S061	M	4	6	1	2	0.333333	6	R	1.58897	SameSize	large
S061	M	3	6	1	3	0.5	6	R	1.43924	AreaNumberIncongruent	medium
S061	M	7	2	1	5	0.714286	7	L	1.71932	AreaNumberIncongruent	large
S061	M	6	3	1	3	0.5	6	L	1.94469	AreaNumberCongruent	large
S061	M	7	2	1	5	0.714286	7	L	2.06088	SameSize	large
S061	M	4	2	0	2	0.5	4	L	1.58074	AreaNumberIncongruent	large
S061	M	1	4	1	3	0.75	4	R	1.38187	AreaNumberIncongruent	large
S061	M	3	4	0	1	0.25	4	R	1.53286	AreaNumberIncongruent	large
S061	M	6	4	1	2	0.333333	6	L	1.1991	SameSize	medium
S061	M	6	2	1	4	0.666667	6	L	1.44254	AreaNumberIncongruent	medium
S061	M	6	4	1	2	0.333333	6	L	1.1952	AreaNumberCongruent	medium
S061	M	2	1	1	1	0.5	2	L	1.75216	AreaNumberCongruent	large
S061	M	7	4	1	3	0.428571	7	L	2.08938	SameSize	small
S061	M	3	2	0	1	0.333333	3	L	1.02556	AreaNumberIncongruent	large
S061	M	5	7	0	2	0.285714	7	R	3.54057	SameSize	medium
S061	M	5	6	0	1	0.166667	6	R	1.69215	AreaNumberIncongruent	large
S061	M	2	8	1	6	0.75	8	R	1.71967	AreaNumberIncongruent	medium
S061	M	7	8	1	1	0.125	8	R	1.28087	AreaNumberCongruent	small
S061	M	3	1	1	2	0.666667	3	L	1.45869	AreaNumberCongruent	medium
S061	M	1	7	1	6	0.857143	7	R	1.60299	AreaNumberIncongruent	medium
S061	M	4	6	1	2	0.333333	6	R	2.08136	SameSize	small
S061	M	4	7	1	3	0.428571	7	R	3.30131	AreaNumberCongruent	small
S061	M	4	3	1	1	0.25	4	L	1.38631	SameSize	large
S061	M	1	6	0	5	0.833333	6	R	0.898998	AreaNumberCongruent	medium
S061	M	7	1	1	6	0.857143	7	L	0.933033	AreaNumberCongruent	small
S061	M	6	8	0	2	0.25	8	R	1.25472	SameSize	large
S061	M	4	8	1	4	0.5	8	R	1.63295	SameSize	small
S061	M	6	2	1	4	0.666667	6	L	1.61704	SameSize	medium
S061	M	5	1	1	4	0.8	5	L	1.36848	AreaNumberIncongruent	medium
S061	M	3	6	1	3	0.5	6	R	2.08978	SameSize	large
S061	M	1	2	1	1	0.5	2	R	1.121	AreaNumberIncongruent	medium
S061	M	6	7	0	1	0.142857	7	R	2.06913	AreaNumberCongruent	large
S061	M	1	5	1	4	0.8	5	R	3.41917	SameSize	small
S061	M	6	5	1	1	0.166667	6	L	1.56216	AreaNumberIncongruent	large
S061	M	8	4	1	4	0.5	8	L	2.10331	AreaNumberCongruent	large
S061	M	4	7	1	3	0.428571	7	R	2.42221	AreaNumberIncongruent	medium
S061	M	4	6	1	2	0.333333	6	R	1.78402	AreaNumberIncongruent	small
S061	M	7	5	1	2	0.285714	7	L	1.2384	SameSize	small
S061	M	4	5	1	1	0.2	5	R	2.87132	AreaNumberCongruent	large
S061	M	2	3	1	1	0.333333	3	R	2.5155	AreaNumberIncongruent	small
S061	M	2	3	0	1	0.333333	3	R	7.04622	AreaNumberCongruent	small
S061	M	2	8	0	6	0.75	8	R	0.953068	AreaNumberCongruent	large
S061	M	3	4	0	1	0.25	4	R	3.04489	AreaNumberCongruent	medium
S061	M	4	7	1	3	0.428571	7	R	2.21186	AreaNumberCongruent	small
S061	M	8	4	1	4	0.5	8	L	9.76727	AreaNumberCongruent	large
S061	M	2	4	0	2	0.5	4	R	4.00956	SameSize	small
S061	M	7	8	0	1	0.125	8	R	1.35257	AreaNumberIncongruent	large
S061	M	5	1	1	4	0.8	5	L	1.25132	SameSize	small
S061	M	8	3	1	5	0.625	8	L	3.04166	AreaNumberIncongruent	medium
S061	M	6	3	1	3	0.5	6	L	1.16339	AreaNumberCongruent	small
S061	M	2	6	1	4	0.666667	6	R	2.63874	SameSize	small
S061	M	1	4	1	3	0.75	4	R	1.85324	SameSize	medium
S061	M	2	3	0	1	0.333333	3	R	1.04629	AreaNumberIncongruent	small
S061	M	3	2	1	1	0.333333	3	L	1.45335	SameSize	large
S061	M	5	1	1	4	0.8	5	L	1.38289	SameSize	large
S061	M	8	2	1	6	0.75	8	L	1.27	AreaNumberIncongruent	large
S061	M	4	5	0	1	0.2	5	R	1.20726	SameSize	large
S061	M	2	5	1	3	0.6	5	R	2.43991	SameSize	medium
S061	M	5	2	1	3	0.6	5	L	1.58766	SameSize	large
S061	M	8	3	1	5	0.625	8	L	1.27658	AreaNumberCongruent	large
S061	M	7	5	1	2	0.285714	7	L	1.32373	AreaNumberIncongruent	large
S061	M	3	7	1	4	0.571429	7	R	1.42251	SameSize	medium
S061	M	4	7	1	3	0.428571	7	R	1.726	AreaNumberIncongruent	medium
S061	M	4	3	0	1	0.25	4	L	1.63028	AreaNumberCongruent	small
S061	M	2	6	1	4	0.666667	6	R	2.19342	SameSize	medium
S061	M	3	6	1	3	0.5	6	R	2.30169	AreaNumberCongruent	medium
S061	M	3	4	0	1	0.25	4	R	3.37452	SameSize	small
S061	M	1	2	1	1	0.5	2	R	7.28598	SameSize	large
S061	M	7	3	1	4	0.571429	7	L	1.4244	SameSize	medium
S061	M	5	2	1	3	0.6	5	L	1.26858	AreaNumberIncongruent	large
S061	M	6	4	1	2	0.333333	6	L	1.43275	AreaNumberIncongruent	medium
S061	M	4	6	0	2	0.333333	6	R	1.64488	AreaNumberCongruent	large
S061	M	6	7	0	1	0.142857	7	R	1.30996	SameSize	medium
S061	M	7	1	1	6	0.857143	7	L	1.18807	AreaNumberIncongruent	medium
S061	M	4	6	1	2	0.333333	6	R	1.97069	AreaNumberIncongruent	small
S061	M	2	8	1	6	0.75	8	R	2.07132	AreaNumberCongruent	small
S061	M	3	2	1	1	0.333333	3	L	2.66346	AreaNumberIncongruent	large
S061	M	4	1	1	3	0.75	4	L	2.845	SameSize	large
S061	M	1	4	1	3	0.75	4	R	1.48651	AreaNumberIncongruent	large
S061	M	2	5	1	3	0.6	5	R	1.28697	AreaNumberIncongruent	medium
S061	M	6	1	1	5	0.833333	6	L	2.96131	AreaNumberCongruent	medium
S061	M	2	7	1	5	0.714286	7	R	3.09787	AreaNumberCongruent	medium
S061	M	4	7	1	3	0.428571	7	R	4.43909	AreaNumberIncongruent	large
S061	M	8	1	1	7	0.875	8	L	1.10161	SameSize	medium
S061	M	5	2	1	3	0.6	5	L	3.36458	AreaNumberCongruent	small
S061	M	4	8	1	4	0.5	8	R	1.70795	AreaNumberIncongruent	medium
S061	M	7	6	1	1	0.142857	7	L	1.2026	AreaNumberCongruent	large
S061	M	4	2	0	2	0.5	4	L	1.81972	SameSize	medium
S061	M	6	5	0	1	0.166667	6	L	1.44154	AreaNumberIncongruent	medium
S061	M	7	2	1	5	0.714286	7	L	1.04988	AreaNumberCongruent	small
S061	M	4	1	1	3	0.75	4	L	2.4609	AreaNumberCongruent	medium
S061	M	6	3	1	3	0.5	6	L	1.71092	SameSize	medium
S061	M	8	7	1	1	0.125	8	L	2.74888	SameSize	medium
S061	M	4	7	0	3	0.428571	7	R	2.21759	SameSize	medium
S061	M	7	8	1	1	0.125	8	R	1.9145	AreaNumberCongruent	large
S061	M	1	8	1	7	0.875	8	R	1.50072	AreaNumberIncongruent	medium
S061	M	6	1	1	5	0.833333	6	L	3.98962	AreaNumberIncongruent	medium
S061	M	4	6	1	2	0.333333	6	R	7.71248	AreaNumberCongruent	small
S061	M	6	1	0	5	0.833333	6	L	2.92805	AreaNumberIncongruent	large
S061	M	6	1	1	5	0.833333	6	L	1.34251	SameSize	small
S061	M	6	3	0	3	0.5	6	L	1.318	AreaNumberIncongruent	medium
S061	M	5	3	1	2	0.4	5	L	0.903315	AreaNumberCongruent	large
S061	M	8	3	1	5	0.625	8	L	1.42387	SameSize	large
S061	M	2	6	0	4	0.666667	6	R	1.41602	AreaNumberIncongruent	medium
S061	M	3	5	1	2	0.4	5	R	1.43923	SameSize	medium
S061	M	3	8	1	5	0.625	8	R	1.60407	SameSize	medium
S061	M	7	4	1	3	0.428571	7	L	1.465	AreaNumberCongruent	medium
S061	M	6	4	1	2	0.333333	6	L	1.12791	AreaNumberCongruent	small
S061	M	1	2	1	1	0.5	2	R	1.02666	AreaNumberCongruent	medium
S061	M	2	7	1	5	0.714286	7	R	1.21549	SameSize	medium
S061	M	4	2	1	2	0.5	4	L	1.24387	SameSize	large
S061	M	8	7	0	1	0.125	8	L	1.50961	AreaNumberCongruent	small
S061	M	7	3	1	4	0.571429	7	L	1.29253	AreaNumberIncongruent	large
S061	M	4	6	1	2	0.333333	6	R	2.90466	SameSize	small
S061	M	7	3	1	4	0.571429	7	L	1.90836	AreaNumberCongruent	large
S061	M	8	1	1	7	0.875	8	L	4.97443	SameSize	large
S061	M	3	8	1	5	0.625	8	R	1.44994	AreaNumberCongruent	small
S061	M	8	6	0	2	0.25	8	L	2.27678	SameSize	medium
S061	M	8	3	1	5	0.625	8	L	1.57583	AreaNumberCongruent	medium
S061	M	2	4	1	2	0.5	4	R	1.63801	AreaNumberCongruent	small
S061	M	7	1	1	6	0.857143	7	L	1.08553	AreaNumberIncongruent	small
S061	M	1	6	1	5	0.833333	6	R	1.09053	AreaNumberCongruent	large
S061	M	3	2	1	1	0.333333	3	L	2.33152	AreaNumberIncongruent	small
S061	M	8	5	1	3	0.375	8	L	2.7511	AreaNumberCongruent	medium
S061	M	4	8	1	4	0.5	8	R	1.29842	AreaNumberCongruent	small
S061	M	1	6	1	5	0.833333	6	R	1.7579	SameSize	medium
S061	M	1	6	1	5	0.833333	6	R	1.64004	AreaNumberCongruent	medium
S061	M	2	8	1	6	0.75	8	R	2.31518	AreaNumberIncongruent	small
S061	M	8	3	1	5	0.625	8	L	1.46357	AreaNumberIncongruent	large
S061	M	3	7	1	4	0.571429	7	R	1.44459	AreaNumberCongruent	medium
S061	M	5	1	1	4	0.8	5	L	1.67141	AreaNumberCongruent	medium
S061	M	8	7	0	1	0.125	8	L	1.41245	AreaNumberCongruent	medium
S061	M	2	6	0	4	0.666667	6	R	1.03672	AreaNumberCongruent	large
S061	M	8	4	1	4	0.5	8	L	3.59468	SameSize	medium
S061	M	4	6	1	2	0.333333	6	R	1.25616	AreaNumberIncongruent	large
S061	M	6	1	1	5	0.833333	6	L	1.12084	AreaNumberCongruent	small
S061	M	4	6	0	2	0.333333	6	R	2.38643	AreaNumberCongruent	medium
S061	M	5	7	1	2	0.285714	7	R	2.13176	AreaNumberCongruent	medium
S061	M	2	1	1	1	0.5	2	L	1.22127	SameSize	small
S061	M	7	3	1	4	0.571429	7	L	1.32093	AreaNumberCongruent	medium
S061	M	1	4	1	3	0.75	4	R	1.36221	AreaNumberIncongruent	small
S061	M	3	8	1	5	0.625	8	R	1.63117	AreaNumberIncongruent	medium
S061	M	7	8	0	1	0.125	8	R	3.27064	AreaNumberIncongruent	small
S061	M	5	4	1	1	0.2	5	L	1.41256	AreaNumberIncongruent	large
S061	M	7	2	1	5	0.714286	7	L	3.6657	AreaNumberCongruent	medium
S061	M	7	5	1	2	0.285714	7	L	2.37501	AreaNumberCongruent	large
S061	M	5	2	1	3	0.6	5	L	1.06518	SameSize	small
S061	M	5	8	1	3	0.375	8	R	1.83633	AreaNumberCongruent	large
S061	M	1	3	1	2	0.666667	3	R	1.18152	AreaNumberIncongruent	small
S061	M	1	3	1	2	0.666667	3	R	1.65354	AreaNumberIncongruent	medium
S061	M	7	6	0	1	0.142857	7	L	1.47977	SameSize	medium
S061	M	1	7	1	6	0.857143	7	R	1.3324	SameSize	small
S061	M	2	6	1	4	0.666667	6	R	2.58559	AreaNumberCongruent	medium
S061	M	2	3	0	1	0.333333	3	R	2.27079	SameSize	medium
S061	M	5	7	1	2	0.285714	7	R	1.45014	AreaNumberCongruent	large
S061	M	7	5	1	2	0.285714	7	L	1.28029	SameSize	medium
S061	M	3	6	1	3	0.5	6	R	1.4719	AreaNumberCongruent	small
S061	M	1	3	1	2	0.666667	3	R	1.25074	AreaNumberCongruent	small
S061	M	4	2	1	2	0.5	4	L	1.1917	AreaNumberIncongruent	medium
S061	M	7	1	1	6	0.857143	7	L	1.08245	AreaNumberIncongruent	large
S061	M	3	8	1	5	0.625	8	R	1.76815	AreaNumberIncongruent	small
S061	M	3	5	1	2	0.4	5	R	1.92782	AreaNumberIncongruent	large
S061	M	4	8	0	4	0.5	8	R	1.01372	AreaNumberCongruent	large
S061	M	3	4	0	1	0.25	4	R	1.6935	AreaNumberIncongruent	large
S061	M	1	7	0	6	0.857143	7	R	4.15991	AreaNumberCongruent	large
S061	M	6	8	1	2	0.25	8	R	3.20081	AreaNumberCongruent	medium
S061	M	4	3	0	1	0.25	4	L	1.4323	SameSize	large
S061	M	8	4	1	4	0.5	8	L	1.33395	AreaNumberCongruent	medium
S061	M	1	5	1	4	0.8	5	R	2.12489	AreaNumberCongruent	medium
S061	M	3	7	1	4	0.571429	7	R	1.38336	AreaNumberIncongruent	medium
S061	M	7	6	1	1	0.142857	7	L	1.16286	SameSize	small
S061	M	3	6	0	3	0.5	6	R	1.34783	AreaNumberCongruent	large
S061	M	4	1	1	3	0.75	4	L	1.4643	AreaNumberCongruent	small
S061	M	5	1	1	4	0.8	5	L	1.3317	SameSize	medium
S061	M	7	2	1	5	0.714286	7	L	1.15376	SameSize	large
S061	M	2	6	1	4	0.666667	6	R	1.42026	AreaNumberCongruent	small
S061	M	4	3	1	1	0.25	4	L	2.35318	SameSize	small
S061	M	3	1	1	2	0.666667	3	L	1.58756	AreaNumberIncongruent	medium
S061	M	1	4	1	3	0.75	4	R	1.35889	AreaNumberCongruent	medium
S061	M	7	8	1	1	0.125	8	R	1.97943	SameSize	small
S061	M	2	4	1	2	0.5	4	R	4.50032	AreaNumberCongruent	medium
S061	M	3	7	1	4	0.571429	7	R	1.51388	SameSize	large
S061	M	6	3	1	3	0.5	6	L	2.53922	SameSize	small
S061	M	7	2	1	5	0.714286	7	L	1.11399	SameSize	medium
S061	M	2	4	0	2	0.5	4	R	1.25738	AreaNumberIncongruent	large
S061	M	5	7	1	2	0.285714	7	R	1.65713	AreaNumberCongruent	small
S061	M	6	2	1	4	0.666667	6	L	2.35884	AreaNumberCongruent	small
S061	M	3	5	1	2	0.4	5	R	1.16977	AreaNumberIncongruent	medium
S061	M	8	2	1	6	0.75	8	L	1.26033	SameSize	medium
S061	M	2	1	1	1	0.5	2	L	2.77824	SameSize	medium
S061	M	8	4	0	4	0.5	8	L	4.52951	AreaNumberIncongruent	small
S061	M	4	3	1	1	0.25	4	L	2.47883	AreaNumberIncongruent	medium
S061	M	4	6	1	2	0.333333	6	R	3.7672	SameSize	medium
S061	M	3	1	1	2	0.666667	3	L	0.976816	SameSize	small
S061	M	6	1	1	5	0.833333	6	L	1.25787	AreaNumberIncongruent	small
S061	M	8	7	0	1	0.125	8	L	1.59775	AreaNumberIncongruent	large
S061	M	5	8	1	3	0.375	8	R	1.40806	AreaNumberCongruent	medium
S061	M	1	4	1	3	0.75	4	R	2.04935	AreaNumberIncongruent	medium
S061	M	1	6	1	5	0.833333	6	R	1.53306	AreaNumberIncongruent	large
S061	M	2	4	1	2	0.5	4	R	1.90434	SameSize	medium
S061	M	5	2	0	3	0.6	5	L	1.63722	AreaNumberIncongruent	small
S061	M	3	1	1	2	0.666667	3	L	1.79067	AreaNumberIncongruent	large
S061	M	6	1	1	5	0.833333	6	L	5.31836	AreaNumberCongruent	large
S061	M	2	8	1	6	0.75	8	R	1.18423	SameSize	large
S061	M	3	6	1	3	0.5	6	R	1.80511	SameSize	small
S061	M	5	4	0	1	0.2	5	L	1.24076	AreaNumberCongruent	medium
S061	M	3	8	1	5	0.625	8	R	1.66387	SameSize	small
S061	M	6	5	1	1	0.166667	6	L	10.9063	AreaNumberIncongruent	large
S061	M	7	4	0	3	0.428571	7	L	1.65164	SameSize	small
S061	M	2	3	1	1	0.333333	3	R	5.3163	AreaNumberIncongruent	large
S061	M	2	5	1	3	0.6	5	R	1.51129	AreaNumberCongruent	small
S061	M	7	5	0	2	0.285714	7	L	1.31697	AreaNumberCongruent	medium
S061	M	7	6	0	1	0.142857	7	L	4.12251	AreaNumberIncongruent	medium
S061	M	5	8	1	3	0.375	8	R	1.49758	SameSize	medium
S061	M	6	7	1	1	0.142857	7	R	8.43713	SameSize	small
S061	M	7	1	1	6	0.857143	7	L	5.26924	AreaNumberCongruent	large
S061	M	7	1	1	6	0.857143	7	L	1.29154	SameSize	small
S061	M	1	8	1	7	0.875	8	R	1.61865	AreaNumberIncongruent	small
S061	M	1	2	1	1	0.5	2	R	4.88358	SameSize	medium
S061	M	1	4	1	3	0.75	4	R	1.86696	AreaNumberCongruent	large
S061	M	7	3	1	4	0.571429	7	L	3.56706	SameSize	large
S061	M	7	6	0	1	0.142857	7	L	1.28935	AreaNumberCongruent	medium
S061	M	7	1	1	6	0.857143	7	L	1.56815	AreaNumberCongruent	medium
S061	M	1	6	1	5	0.833333	6	R	7.45776	AreaNumberCongruent	small
S061	M	2	7	1	5	0.714286	7	R	2.18248	SameSize	large
S061	M	8	5	0	3	0.375	8	L	3.17754	AreaNumberIncongruent	medium
S061	M	5	7	1	2	0.285714	7	R	2.77161	AreaNumberIncongruent	small
S061	M	5	3	1	2	0.4	5	L	1.59226	AreaNumberIncongruent	large
S061	M	1	7	1	6	0.857143	7	R	1.4539	AreaNumberCongruent	medium
S061	M	6	3	1	3	0.5	6	L	1.61179	AreaNumberIncongruent	large
S061	M	2	8	1	6	0.75	8	R	1.94141	AreaNumberIncongruent	large
S061	M	7	5	0	2	0.285714	7	L	2.73934	SameSize	small
S061	M	3	2	1	1	0.333333	3	L	3.59762	AreaNumberCongruent	large
S061	M	1	5	1	4	0.8	5	R	1.08677	SameSize	large
S061	M	2	1	1	1	0.5	2	L	1.96454	AreaNumberCongruent	medium
S061	M	1	5	1	4	0.8	5	R	1.56361	AreaNumberIncongruent	medium
S061	M	7	5	1	2	0.285714	7	L	3.41735	AreaNumberCongruent	small
S061	M	3	1	1	2	0.666667	3	L	3.67702	AreaNumberIncongruent	small
S061	M	1	4	1	3	0.75	4	R	2.21893	SameSize	small
S061	M	8	6	1	2	0.25	8	L	1.65666	AreaNumberCongruent	medium
S061	M	3	2	0	1	0.333333	3	L	1.62119	AreaNumberCongruent	small
S061	M	1	7	1	6	0.857143	7	R	1.622	AreaNumberCongruent	small
S061	M	6	1	1	5	0.833333	6	L	1.18371	SameSize	medium
S061	M	2	3	0	1	0.333333	3	R	1.52892	AreaNumberCongruent	small
S061	M	8	1	1	7	0.875	8	L	1.00094	AreaNumberIncongruent	small
S061	M	7	3	1	4	0.571429	7	L	2.43725	AreaNumberIncongruent	small
S061	M	1	3	1	2	0.666667	3	R	2.53402	SameSize	large
S061	M	4	5	1	1	0.2	5	R	2.40805	AreaNumberIncongruent	large
S061	M	8	6	0	2	0.25	8	L	2.45534	SameSize	large
S061	M	6	2	1	4	0.666667	6	L	8.23337	AreaNumberCongruent	large
S061	M	3	6	1	3	0.5	6	R	1.35916	AreaNumberIncongruent	medium
S061	M	7	2	1	5	0.714286	7	L	1.19514	SameSize	small
S061	M	4	8	1	4	0.5	8	R	1.98176	SameSize	large
S061	M	5	4	0	1	0.2	5	L	1.4022	AreaNumberIncongruent	medium
S061	M	2	1	1	1	0.5	2	L	2.55599	AreaNumberIncongruent	small
S061	M	5	6	1	1	0.166667	6	R	1.98666	AreaNumberIncongruent	small
S061	M	5	7	0	2	0.285714	7	R	1.47272	SameSize	medium
S061	M	3	5	0	2	0.4	5	R	2.92321	AreaNumberIncongruent	small
S061	M	2	5	0	3	0.6	5	R	1.71403	SameSize	small
S061	M	3	1	0	2	0.666667	3	L	1.58484	SameSize	large
S061	M	3	2	1	1	0.333333	3	L	2.00163	AreaNumberIncongruent	medium
S061	M	8	2	1	6	0.75	8	L	1.08035	AreaNumberIncongruent	small
S061	M	7	4	1	3	0.428571	7	L	1.3294	SameSize	medium
S061	M	5	8	1	3	0.375	8	R	7.63173	AreaNumberIncongruent	medium
S061	M	7	8	0	1	0.125	8	R	2.58496	AreaNumberIncongruent	medium
S061	M	6	8	0	2	0.25	8	R	2.88113	SameSize	large
S061	M	6	8	1	2	0.25	8	R	3.0259	AreaNumberIncongruent	large
S061	M	8	2	1	6	0.75	8	L	2.61879	SameSize	small
S061	M	6	3	1	3	0.5	6	L	2.45002	SameSize	large
S061	M	1	7	1	6	0.857143	7	R	1.45451	SameSize	medium
S061	M	2	4	0	2	0.5	4	R	2.35343	SameSize	large
S061	M	5	1	1	4	0.8	5	L	3.72458	AreaNumberCongruent	large
S061	M	2	7	1	5	0.714286	7	R	1.49891	SameSize	small
S061	M	6	8	1	2	0.25	8	R	3.20608	AreaNumberIncongruent	small
S061	M	4	7	1	3	0.428571	7	R	1.90229	AreaNumberCongruent	medium
S061	M	7	8	0	1	0.125	8	R	3.93003	AreaNumberCongruent	medium
S061	M	2	7	1	5	0.714286	7	R	2.4206	AreaNumberIncongruent	large
S061	M	8	4	1	4	0.5	8	L	1.33231	AreaNumberCongruent	small
S061	M	4	2	1	2	0.5	4	L	1.53714	AreaNumberCongruent	medium
S061	M	5	7	1	2	0.285714	7	R	2.09988	SameSize	large
S061	M	3	6	1	3	0.5	6	R	1.94893	SameSize	large
S061	M	8	3	1	5	0.625	8	L	1.2327	SameSize	medium
S061	M	2	5	1	3	0.6	5	R	1.69863	AreaNumberCongruent	large
S061	M	8	6	0	2	0.25	8	L	1.82316	AreaNumberIncongruent	medium
S061	M	7	4	1	3	0.428571	7	L	1.12283	SameSize	large
S061	M	5	7	1	2	0.285714	7	R	2.1898	SameSize	small
S061	M	7	4	1	3	0.428571	7	L	1.09391	AreaNumberCongruent	large
S061	M	7	8	1	1	0.125	8	R	1.47439	AreaNumberCongruent	small
S061	M	6	7	0	1	0.142857	7	R	1.72763	SameSize	large
S061	M	8	3	1	5	0.625	8	L	1.41124	AreaNumberIncongruent	small
S061	M	7	4	1	3	0.428571	7	L	3.18262	AreaNumberIncongruent	small
S061	M	1	3	0	2	0.666667	3	R	4.18175	AreaNumberCongruent	medium
S061	M	4	7	0	3	0.428571	7	R	2.35854	AreaNumberCongruent	large
S061	M	6	4	1	2	0.333333	6	L	3.18711	AreaNumberCongruent	medium
S061	M	6	5	1	1	0.166667	6	L	1.37723	AreaNumberCongruent	small
S061	M	1	6	1	5	0.833333	6	R	3.00257	SameSize	large
S061	M	3	8	1	5	0.625	8	R	6.95769	AreaNumberIncongruent	large
S061	M	1	7	1	6	0.857143	7	R	1.68951	AreaNumberIncongruent	large
S061	M	4	6	1	2	0.333333	6	R	2.65713	SameSize	large
S061	M	3	5	0	2	0.4	5	R	1.2023	SameSize	small
S061	M	2	1	1	1	0.5	2	L	1.28459	SameSize	large
S061	M	2	3	0	1	0.333333	3	R	4.65788	SameSize	large
S061	M	8	7	1	1	0.125	8	L	1.86676	SameSize	small
S061	M	6	3	1	3	0.5	6	L	1.42601	AreaNumberCongruent	large
S061	M	3	8	1	5	0.625	8	R	1.88542	SameSize	large
S061	M	5	8	1	3	0.375	8	R	1.41152	AreaNumberCongruent	small
S061	M	1	2	1	1	0.5	2	R	2.98245	AreaNumberCongruent	large
S061	M	5	6	0	1	0.166667	6	R	3.37973	SameSize	large
S061	M	1	8	1	7	0.875	8	R	1.78868	SameSize	large
S061	M	4	1	1	3	0.75	4	L	0.904647	SameSize	small
S061	M	1	7	1	6	0.857143	7	R	3.0015	AreaNumberIncongruent	small
S061	M	5	8	1	3	0.375	8	R	1.59682	SameSize	large
S061	M	8	7	0	1	0.125	8	L	1.54292	SameSize	large
S061	M	4	5	0	1	0.2	5	R	1.5755	SameSize	medium
S061	M	5	8	1	3	0.375	8	R	2.0318	SameSize	small
S061	M	6	4	1	2	0.333333	6	L	1.03884	SameSize	small
S061	M	1	2	1	1	0.5	2	R	1.20159	AreaNumberIncongruent	large
S061	M	1	4	1	3	0.75	4	R	1.80587	AreaNumberCongruent	small
S061	M	2	7	1	5	0.714286	7	R	1.08727	AreaNumberCongruent	large
S061	M	5	8	1	3	0.375	8	R	2.99427	AreaNumberIncongruent	large
S061	M	7	4	1	3	0.428571	7	L	2.70681	AreaNumberCongruent	small
S061	M	4	7	1	3	0.428571	7	R	2.0813	SameSize	small
S061	M	2	1	1	1	0.5	2	L	3.9333	AreaNumberIncongruent	large
S061	M	3	2	1	1	0.333333	3	L	5.76754	SameSize	small
S061	M	6	2	1	4	0.666667	6	L	1.3731	AreaNumberIncongruent	small
S061	M	1	7	1	6	0.857143	7	R	1.84429	SameSize	large
S061	M	1	7	1	6	0.857143	7	R	1.28865	AreaNumberIncongruent	medium
S061	M	8	4	1	4	0.5	8	L	2.40491	SameSize	small
S061	M	2	1	0	1	0.5	2	L	3.78437	AreaNumberCongruent	large
S061	M	1	2	1	1	0.5	2	R	1.60455	AreaNumberIncongruent	small
S061	M	7	8	1	1	0.125	8	R	2.37712	SameSize	medium
S061	M	5	7	1	2	0.285714	7	R	1.75171	AreaNumberIncongruent	medium
S061	M	2	5	1	3	0.6	5	R	1.54872	SameSize	large
S061	M	2	8	1	6	0.75	8	R	1.15497	AreaNumberCongruent	medium
S061	M	6	8	1	2	0.25	8	R	3.26705	AreaNumberCongruent	small
S061	M	5	6	1	1	0.166667	6	R	1.81101	SameSize	small
S061	M	8	3	1	5	0.625	8	L	3.65431	AreaNumberCongruent	small
S061	M	4	5	0	1	0.2	5	R	3.0649	AreaNumberCongruent	small
S061	M	6	7	0	1	0.142857	7	R	1.08981	AreaNumberIncongruent	small
S061	M	3	7	1	4	0.571429	7	R	2.5513	AreaNumberCongruent	small
S061	M	3	1	1	2	0.666667	3	L	4.67398	AreaNumberCongruent	small
S061	M	3	4	1	1	0.25	4	R	2.16997	SameSize	medium
S061	M	1	8	1	7	0.875	8	R	1.68233	AreaNumberCongruent	medium
S061	M	2	6	1	4	0.666667	6	R	1.57418	AreaNumberIncongruent	large
S061	M	2	3	1	1	0.333333	3	R	1.16309	AreaNumberCongruent	large
S061	M	8	5	0	3	0.375	8	L	2.25381	AreaNumberIncongruent	large
S061	M	6	4	1	2	0.333333	6	L	1.83394	AreaNumberCongruent	large
S061	M	5	7	0	2	0.285714	7	R	1.39365	AreaNumberIncongruent	large
S061	M	7	4	0	3	0.428571	7	L	2.61911	AreaNumberIncongruent	large
S061	M	2	5	1	3	0.6	5	R	2.47604	AreaNumberIncongruent	large
S061	M	4	1	1	3	0.75	4	L	1.61065	AreaNumberCongruent	large
S061	M	1	8	1	7	0.875	8	R	1.3598	AreaNumberIncongruent	large
S061	M	3	4	1	1	0.25	4	R	1.56267	SameSize	large
S061	M	4	1	1	3	0.75	4	L	2.29299	AreaNumberIncongruent	medium
S061	M	3	5	1	2	0.4	5	R	4.22065	AreaNumberCongruent	large
S061	M	8	2	1	6	0.75	8	L	1.51954	AreaNumberIncongruent	medium
S061	M	8	1	1	7	0.875	8	L	3.3745	AreaNumberIncongruent	medium
S061	M	6	5	0	1	0.166667	6	L	2.89909	AreaNumberCongruent	medium
S061	M	2	8	1	6	0.75	8	R	1.22584	SameSize	small
S061	M	4	6	1	2	0.333333	6	R	1.50514	AreaNumberIncongruent	medium
S061	M	7	6	1	1	0.142857	7	L	3.97611	SameSize	large
S061	M	5	2	1	3	0.6	5	L	4.26227	AreaNumberIncongruent	medium
S061	M	3	7	0	4	0.571429	7	R	1.76912	AreaNumberCongruent	large
S061	M	1	8	1	7	0.875	8	R	1.87185	AreaNumberCongruent	small
S061	M	7	5	1	2	0.285714	7	L	1.39073	AreaNumberIncongruent	medium
S061	M	2	5	1	3	0.6	5	R	1.35953	AreaNumberCongruent	medium
S061	M	4	2	0	2	0.5	4	L	1.61449	AreaNumberIncongruent	large
S061	M	1	5	1	4	0.8	5	R	0.932551	AreaNumberCongruent	large
S061	M	4	7	1	3	0.428571	7	R	1.60218	SameSize	large
S061	M	6	7	0	1	0.142857	7	R	4.07241	AreaNumberCongruent	large
S061	M	8	6	1	2	0.25	8	L	3.00495	AreaNumberIncongruent	large
S061	M	4	3	1	1	0.25	4	L	1.92924	AreaNumberCongruent	medium
S061	M	5	1	1	4	0.8	5	L	1.21911	AreaNumberCongruent	small
S061	M	1	5	1	4	0.8	5	R	1.54563	AreaNumberIncongruent	large
S061	M	8	5	0	3	0.375	8	L	2.22541	AreaNumberCongruent	large
S061	M	3	4	0	1	0.25	4	R	2.44756	AreaNumberCongruent	large
S061	M	8	4	0	4	0.5	8	L	4.13211	SameSize	large
S061	M	2	7	1	5	0.714286	7	R	1.35036	AreaNumberIncongruent	medium
S061	M	7	1	1	6	0.857143	7	L	1.46464	AreaNumberCongruent	small
S061	M	8	7	0	1	0.125	8	L	1.69684	AreaNumberIncongruent	small
S061	M	5	4	0	1	0.2	5	L	1.73993	AreaNumberIncongruent	small
S061	M	4	5	0	1	0.2	5	R	1.90708	SameSize	small
S061	M	8	5	1	3	0.375	8	L	2.04007	SameSize	medium
S061	M	2	6	1	4	0.666667	6	R	2.12094	SameSize	large
S061	M	4	1	1	3	0.75	4	L	1.5406	SameSize	medium
S061	M	4	8	1	4	0.5	8	R	1.39177	AreaNumberIncongruent	large
S061	M	3	1	1	2	0.666667	3	L	6.1232	AreaNumberCongruent	large
S061	M	4	7	1	3	0.428571	7	R	2.62435	AreaNumberIncongruent	small
S061	M	5	1	1	4	0.8	5	L	1.33422	AreaNumberIncongruent	medium
S061	M	8	7	0	1	0.125	8	L	2.10222	AreaNumberCongruent	large
S061	M	7	2	1	5	0.714286	7	L	1.36508	AreaNumberIncongruent	small
S061	M	6	3	1	3	0.5	6	L	1.05049	AreaNumberIncongruent	small
S061	M	3	8	1	5	0.625	8	R	2.45989	AreaNumberCongruent	medium
S061	M	2	7	1	5	0.714286	7	R	1.31532	AreaNumberCongruent	small
S061	M	8	4	1	4	0.5	8	L	1.83426	AreaNumberIncongruent	medium
S061	M	5	3	1	2	0.4	5	L	1.34279	AreaNumberIncongruent	small
S061	M	6	2	1	4	0.666667	6	L	1.31775	AreaNumberIncongruent	large
S061	M	8	1	1	7	0.875	8	L	1.7264	AreaNumberIncongruent	large
S061	M	8	6	1	2	0.25	8	L	1.88746	SameSize	small
S061	M	1	8	1	7	0.875	8	R	1.93212	SameSize	small
S061	M	6	5	0	1	0.166667	6	L	2.57933	AreaNumberIncongruent	small
S061	M	8	2	1	6	0.75	8	L	1.73433	AreaNumberCongruent	medium
S061	M	7	1	1	6	0.857143	7	L	1.31288	SameSize	large
S061	M	6	5	1	1	0.166667	6	L	2.28096	SameSize	small
S061	M	6	2	1	4	0.666667	6	L	1.1917	SameSize	small
S061	M	3	6	1	3	0.5	6	R	1.43881	AreaNumberIncongruent	large
S061	M	4	5	1	1	0.2	5	R	1.66696	AreaNumberIncongruent	medium
S061	M	4	3	1	1	0.25	4	L	2.26915	AreaNumberIncongruent	small
S061	M	4	5	1	1	0.2	5	R	1.47563	AreaNumberCongruent	large
S061	M	5	6	0	1	0.166667	6	R	4.50561	AreaNumberCongruent	small
S061	M	6	8	0	2	0.25	8	R	1.76788	AreaNumberIncongruent	medium
S061	M	7	4	1	3	0.428571	7	L	1.59269	AreaNumberIncongruent	medium
S061	M	6	5	1	1	0.166667	6	L	2.83963	SameSize	large
S061	M	5	3	1	2	0.4	5	L	1.31547	SameSize	large
S061	M	8	5	1	3	0.375	8	L	0.98415	SameSize	small
S061	M	2	4	0	2	0.5	4	R	1.70697	AreaNumberIncongruent	small
S061	M	8	5	1	3	0.375	8	L	2.3418	SameSize	large
S061	M	5	4	1	1	0.2	5	L	1.94519	SameSize	large
S061	M	3	7	0	4	0.571429	7	R	1.46972	AreaNumberIncongruent	large
S061	M	6	7	0	1	0.142857	7	R	1.77426	AreaNumberCongruent	small
S061	M	1	3	0	2	0.666667	3	R	2.50278	SameSize	small
S061	M	5	6	1	1	0.166667	6	R	2.41068	AreaNumberCongruent	large
S061	M	3	5	1	2	0.4	5	R	1.38382	AreaNumberCongruent	small
S061	M	4	3	0	1	0.25	4	L	1.87905	AreaNumberIncongruent	large
S061	M	8	7	1	1	0.125	8	L	1.37034	AreaNumberIncongruent	medium
S061	M	7	2	1	5	0.714286	7	L	1.26002	AreaNumberIncongruent	large
S061	M	3	2	1	1	0.333333	3	L	2.19924	SameSize	medium
S061	M	5	6	1	1	0.166667	6	R	2.90339	SameSize	medium
S061	M	5	4	1	1	0.2	5	L	3.01268	SameSize	small
S061	M	5	3	1	2	0.4	5	L	1.31569	SameSize	medium
S061	M	1	2	0	1	0.5	2	R	4.07512	AreaNumberCongruent	small
S061	M	2	8	1	6	0.75	8	R	1.97531	SameSize	medium
S061	M	3	4	1	1	0.25	4	R	2.5006	AreaNumberIncongruent	small
S061	M	4	3	1	1	0.25	4	L	3.80671	AreaNumberCongruent	large
S061	M	6	2	1	4	0.666667	6	L	1.40376	AreaNumberCongruent	medium
S061	M	5	1	1	4	0.8	5	L	1.39545	AreaNumberIncongruent	small
S061	M	8	6	0	2	0.25	8	L	2.44066	AreaNumberCongruent	large
S061	M	6	4	1	2	0.333333	6	L	2.74208	AreaNumberIncongruent	small
S061	M	3	1	1	2	0.666667	3	L	1.35403	SameSize	medium
S061	M	7	5	1	2	0.285714	7	L	1.77308	SameSize	large
S061	M	5	3	1	2	0.4	5	L	1.5046	AreaNumberCongruent	small
S061	M	7	6	1	1	0.142857	7	L	1.55828	AreaNumberIncongruent	large
S061	M	8	5	1	3	0.375	8	L	2.74995	AreaNumberIncongruent	small
S061	M	3	7	1	4	0.571429	7	R	1.82276	AreaNumberIncongruent	small
S061	M	1	5	1	4	0.8	5	R	1.40105	AreaNumberCongruent	small
S061	M	6	7	0	1	0.142857	7	R	2.57747	AreaNumberIncongruent	medium
S061	M	4	2	1	2	0.5	4	L	1.48314	AreaNumberCongruent	large
S061	M	2	4	0	2	0.5	4	R	2.10834	AreaNumberIncongruent	medium
S061	M	6	8	0	2	0.25	8	R	1.30684	SameSize	medium
S061	M	2	3	0	1	0.333333	3	R	1.2771	AreaNumberIncongruent	medium
S061	M	1	4	0	3	0.75	4	R	1.26761	SameSize	large
S061	M	2	7	1	5	0.714286	7	R	2.90194	AreaNumberIncongruent	small
S061	M	5	3	1	2	0.4	5	L	1.22255	AreaNumberIncongruent	medium
S061	M	7	1	1	6	0.857143	7	L	1.35876	SameSize	medium
S061	M	4	8	1	4	0.5	8	R	1.53652	AreaNumberIncongruent	small
S061	M	3	6	0	3	0.5	6	R	1.89568	SameSize	medium
S061	M	4	5	1	1	0.2	5	R	2.11728	AreaNumberCongruent	medium
S061	M	8	6	1	2	0.25	8	L	1.65767	AreaNumberIncongruent	small
S061	M	7	3	1	4	0.571429	7	L	1.35593	AreaNumberCongruent	small
S061	M	6	4	1	2	0.333333	6	L	1.26101	SameSize	medium
S061	M	8	6	0	2	0.25	8	L	4.15877	AreaNumberCongruent	small
S061	M	2	3	1	1	0.333333	3	R	2.59994	SameSize	small
S061	M	6	2	1	4	0.666667	6	L	2.09535	AreaNumberIncongruent	medium
S061	M	6	4	1	2	0.333333	6	L	6.46592	SameSize	large
S061	M	2	5	1	3	0.6	5	R	1.25119	AreaNumberIncongruent	small
S061	M	3	4	0	1	0.25	4	R	3.98329	AreaNumberIncongruent	medium
S061	M	1	6	1	5	0.833333	6	R	5.38038	SameSize	small
S061	M	8	2	1	6	0.75	8	L	7.02261	SameSize	large
S061	M	8	2	1	6	0.75	8	L	1.17021	AreaNumberCongruent	small
S061	M	6	3	1	3	0.5	6	L	8.78059	AreaNumberCongruent	medium
S061	M	8	1	1	7	0.875	8	L	5.43104	SameSize	small
S061	M	1	3	0	2	0.666667	3	R	1.94413	SameSize	medium
S061	M	7	2	1	5	0.714286	7	L	1.37207	AreaNumberIncongruent	medium
S061	M	2	4	0	2	0.5	4	R	1.21327	AreaNumberCongruent	large
S061	M	4	8	1	4	0.5	8	R	2.45245	SameSize	small
S061	M	2	1	1	1	0.5	2	L	2.3968	AreaNumberIncongruent	medium
S061	M	7	2	1	5	0.714286	7	L	1.32094	AreaNumberCongruent	large
S061	M	5	3	1	2	0.4	5	L	1.48373	SameSize	small
S061	M	7	5	1	2	0.285714	7	L	6.79231	AreaNumberIncongruent	small
S061	M	6	7	0	1	0.142857	7	R	1.38331	AreaNumberIncongruent	large
S061	M	5	2	1	3	0.6	5	L	1.01312	SameSize	medium
S061	M	1	8	1	7	0.875	8	R	1.54588	SameSize	medium
S061	M	5	2	1	3	0.6	5	L	1.4598	AreaNumberCongruent	large
S061	M	5	8	1	3	0.375	8	R	3.01878	AreaNumberIncongruent	small
S061	M	6	8	0	2	0.25	8	R	1.12996	SameSize	small
S061	M	5	6	0	1	0.166667	6	R	2.08464	AreaNumberIncongruent	medium
S061	M	1	3	0	2	0.666667	3	R	4.32477	AreaNumberCongruent	large
S061	M	4	5	1	1	0.2	5	R	1.13659	AreaNumberIncongruent	small
S061	M	3	1	1	2	0.666667	3	L	1.40853	AreaNumberCongruent	medium
S061	M	7	6	1	1	0.142857	7	L	1.49573	AreaNumberCongruent	small
S061	M	1	2	0	1	0.5	2	R	1.25779	AreaNumberIncongruent	medium
S061	M	7	3	1	4	0.571429	7	L	1.46525	SameSize	small
S061	M	5	6	0	1	0.166667	6	R	1.19565	AreaNumberIncongruent	large
S061	M	7	6	0	1	0.142857	7	L	3.15362	AreaNumberIncongruent	small
S061	M	2	6	1	4	0.666667	6	R	1.37048	AreaNumberIncongruent	small
S061	M	3	2	0	1	0.333333	3	L	1.28531	AreaNumberCongruent	medium
S061	M	2	1	1	1	0.5	2	L	1.3746	AreaNumberCongruent	small
S061	M	8	2	1	6	0.75	8	L	1.9401	AreaNumberCongruent	large
S061	M	7	8	1	1	0.125	8	R	3.08199	SameSize	large
S061	M	6	1	1	5	0.833333	6	L	1.712	SameSize	large
S061	M	8	5	1	3	0.375	8	L	2.02885	AreaNumberCongruent	small
S061	M	2	8	1	6	0.75	8	R	1.7906	AreaNumberIncongruent	medium
S061	M	5	2	1	3	0.6	5	L	1.21217	AreaNumberCongruent	medium
S061	M	3	5	0	2	0.4	5	R	3.43347	SameSize	large
S061	M	7	3	1	4	0.571429	7	L	1.68056	AreaNumberIncongruent	medium
S061	M	2	3	1	1	0.333333	3	R	2.20304	AreaNumberCongruent	medium
S061	M	5	4	1	1	0.2	5	L	1.01611	AreaNumberCongruent	small
S061	M	4	2	1	2	0.5	4	L	1.72974	AreaNumberIncongruent	small
S061	M	3	8	1	5	0.625	8	R	1.50032	AreaNumberCongruent	large
S061	M	3	5	1	2	0.4	5	R	2.08737	AreaNumberCongruent	medium
S061	M	5	4	1	1	0.2	5	L	3.1561	SameSize	medium
S061	M	1	5	1	4	0.8	5	R	1.4026	SameSize	medium
S061	M	4	2	0	2	0.5	4	L	4.59828	AreaNumberCongruent	small
S061	M	4	8	1	4	0.5	8	R	1.26592	SameSize	medium
S061	M	6	8	1	2	0.25	8	R	3.1684	AreaNumberCongruent	large
S061	M	5	3	1	2	0.4	5	L	3.4386	AreaNumberCongruent	medium
S061	M	4	1	1	3	0.75	4	L	4.5895	AreaNumberIncongruent	small
S061	M	6	5	1	1	0.166667	6	L	1.49031	AreaNumberCongruent	large
S061	M	4	3	0	1	0.25	4	L	2.67728	SameSize	medium
S061	M	1	5	1	4	0.8	5	R	1.5189	AreaNumberIncongruent	small
S061	M	4	8	1	4	0.5	8	R	1.44137	AreaNumberCongruent	medium
S061	M	1	6	1	5	0.833333	6	R	1.32003	AreaNumberIncongruent	small
S061	M	3	4	1	1	0.25	4	R	1.31448	AreaNumberCongruent	small
S061	M	8	1	1	7	0.875	8	L	1.41302	AreaNumberCongruent	large
S061	M	8	4	1	4	0.5	8	L	4.40593	AreaNumberIncongruent	large
S061	M	1	3	1	2	0.666667	3	R	1.65463	AreaNumberIncongruent	large
S061	M	8	1	1	7	0.875	8	L	1.3763	AreaNumberCongruent	small
S061	M	1	6	1	5	0.833333	6	R	1.67614	AreaNumberIncongruent	medium
S061	M	5	6	1	1	0.166667	6	R	2.06506	AreaNumberCongruent	medium
S061	M	1	5	1	4	0.8	5	R	1.60345	SameSize	small
S061	M	8	3	1	5	0.625	8	L	2.022	SameSize	small
S061	M	6	5	1	1	0.166667	6	L	1.60733	SameSize	medium
S061	M	6	2	1	4	0.666667	6	L	1.70226	SameSize	large
S061	M	1	8	1	7	0.875	8	R	1.75331	AreaNumberCongruent	large
S061	M	5	1	1	4	0.8	5	L	1.31072	AreaNumberIncongruent	large
S061	M	6	4	1	2	0.333333	6	L	2.62436	AreaNumberIncongruent	large
S061	M	3	6	1	3	0.5	6	R	2.19011	AreaNumberIncongruent	small
S061	M	5	4	0	1	0.2	5	L	1.84402	AreaNumberCongruent	large
S061	M	6	7	0	1	0.142857	7	R	1.56538	AreaNumberCongruent	medium
S061	M	3	7	0	4	0.571429	7	R	0.986747	SameSize	small
S061	M	1	2	1	1	0.5	2	R	1.51254	SameSize	small
S061	M	6	2	1	4	0.666667	6	L	2.57351	SameSize	medium
S061	M	8	1	1	7	0.875	8	L	1.3875	AreaNumberCongruent	medium
S061	M	4	1	1	3	0.75	4	L	3.8682	AreaNumberIncongruent	large
S061	M	4	2	1	2	0.5	4	L	6.06308	SameSize	small
S061	M	7	2	1	5	0.714286	7	L	2.23081	AreaNumberIncongruent	large
S061	M	7	3	1	4	0.571429	7	L	1.85735	SameSize	large
S061	M	2	6	1	4	0.666667	6	R	1.269	SameSize	small
S061	M	3	6	0	3	0.5	6	R	1.70503	AreaNumberCongruent	large
S061	M	5	8	0	3	0.375	8	R	1.27148	SameSize	medium
S061	M	7	5	1	2	0.285714	7	L	3.3388	SameSize	medium
S061	M	5	2	1	3	0.6	5	L	1.61106	AreaNumberCongruent	large
S061	M	8	5	1	3	0.375	8	L	1.34205	AreaNumberCongruent	small
S061	M	1	8	1	7	0.875	8	R	1.89257	AreaNumberIncongruent	medium
S061	M	5	2	1	3	0.6	5	L	5.7522	SameSize	small
S061	M	1	7	1	6	0.857143	7	R	1.30845	AreaNumberCongruent	medium
S061	M	2	1	1	1	0.5	2	L	3.19747	AreaNumberCongruent	small
S061	M	5	6	1	1	0.166667	6	R	2.36532	SameSize	large
S061	M	4	1	1	3	0.75	4	L	2.72849	AreaNumberCongruent	large
S061	M	2	3	1	1	0.333333	3	R	2.02757	AreaNumberCongruent	small
S061	M	7	2	1	5	0.714286	7	L	2.72918	SameSize	large
S061	M	8	3	1	5	0.625	8	L	2.06796	SameSize	small
S061	M	7	4	1	3	0.428571	7	L	0.577374	AreaNumberCongruent	small
S061	M	6	1	0	5	0.833333	6	L	4.79896	AreaNumberIncongruent	large
S061	M	3	5	1	2	0.4	5	R	2.76269	AreaNumberCongruent	small
S061	M	8	3	1	5	0.625	8	L	1.61915	SameSize	large
S061	M	2	7	1	5	0.714286	7	R	1.57024	AreaNumberIncongruent	medium
S061	M	6	5	1	1	0.166667	6	L	2.99086	AreaNumberIncongruent	small
S061	M	3	5	1	2	0.4	5	R	3.57637	AreaNumberIncongruent	large
S061	M	7	5	1	2	0.285714	7	L	3.11033	SameSize	small
S061	M	5	7	0	2	0.285714	7	R	1.35054	SameSize	medium
S061	M	2	3	1	1	0.333333	3	R	1.27927	AreaNumberIncongruent	small
S061	M	4	8	1	4	0.5	8	R	1.97369	AreaNumberIncongruent	medium
S061	M	5	3	1	2	0.4	5	L	3.60937	AreaNumberCongruent	small
S061	M	1	8	1	7	0.875	8	R	1.27386	AreaNumberIncongruent	small
S061	M	7	3	1	4	0.571429	7	L	5.41566	AreaNumberIncongruent	large
S061	M	4	7	1	3	0.428571	7	R	1.59773	AreaNumberIncongruent	medium
S061	M	6	4	0	2	0.333333	6	L	2.25446	AreaNumberIncongruent	medium
S061	M	8	4	1	4	0.5	8	L	1.28588	AreaNumberIncongruent	large
S061	M	3	4	1	1	0.25	4	R	1.57607	SameSize	large
S061	M	7	8	1	1	0.125	8	R	2.56137	AreaNumberIncongruent	small
S061	M	8	6	0	2	0.25	8	L	2.96254	AreaNumberIncongruent	large
S061	M	3	7	1	4	0.571429	7	R	1.72138	AreaNumberIncongruent	large
S061	M	3	1	1	2	0.666667	3	L	2.73782	SameSize	small
S061	M	5	2	1	3	0.6	5	L	1.51417	SameSize	large
S061	M	3	5	1	2	0.4	5	R	1.87438	AreaNumberCongruent	medium
S061	M	8	3	1	5	0.625	8	L	1.45206	SameSize	medium
S061	M	4	8	1	4	0.5	8	R	1.81248	SameSize	small
S061	M	1	6	1	5	0.833333	6	R	1.90693	AreaNumberCongruent	large
S061	M	4	8	1	4	0.5	8	R	1.61795	SameSize	large
S061	M	3	2	1	1	0.333333	3	L	4.87068	AreaNumberIncongruent	small
S061	M	4	5	0	1	0.2	5	R	1.08095	AreaNumberCongruent	small
S061	M	2	6	1	4	0.666667	6	R	1.5511	AreaNumberCongruent	small
S061	M	2	5	1	3	0.6	5	R	1.54162	SameSize	large
S061	M	4	7	1	3	0.428571	7	R	1.45585	AreaNumberCongruent	large
S061	M	7	4	1	3	0.428571	7	L	1.3216	SameSize	small
S061	M	5	7	0	2	0.285714	7	R	1.2776	AreaNumberCongruent	large
S061	M	3	1	1	2	0.666667	3	L	11.753	SameSize	large
S061	M	6	3	1	3	0.5	6	L	2.10479	AreaNumberIncongruent	medium
S061	M	2	1	1	1	0.5	2	L	8.60135	AreaNumberCongruent	medium
S061	M	4	8	1	4	0.5	8	R	1.67609	AreaNumberCongruent	large
S061	M	3	6	1	3	0.5	6	R	4.58487	AreaNumberIncongruent	small
S061	M	3	7	0	4	0.571429	7	R	2.10663	SameSize	small
S061	M	2	1	1	1	0.5	2	L	2.24699	SameSize	large
S061	M	2	3	1	1	0.333333	3	R	5.64821	SameSize	large
S061	M	7	6	0	1	0.142857	7	L	1.67662	AreaNumberIncongruent	medium
S061	M	2	5	1	3	0.6	5	R	1.26694	AreaNumberIncongruent	large
S061	M	2	8	1	6	0.75	8	R	1.51701	SameSize	large
S061	M	5	6	1	1	0.166667	6	R	2.79942	AreaNumberCongruent	medium
S061	M	2	7	1	5	0.714286	7	R	2.03164	AreaNumberCongruent	large
S061	M	1	4	1	3	0.75	4	R	1.09632	SameSize	medium
S061	M	4	6	1	2	0.333333	6	R	2.43781	AreaNumberCongruent	small
S061	M	2	8	1	6	0.75	8	R	1.19832	AreaNumberCongruent	medium
S061	M	6	5	0	1	0.166667	6	L	2.57709	SameSize	large
S061	M	2	8	1	6	0.75	8	R	2.4898	AreaNumberCongruent	large
S061	M	6	3	1	3	0.5	6	L	2.59133	AreaNumberIncongruent	small
S061	M	6	8	1	2	0.25	8	R	2.18154	SameSize	small
S061	M	5	7	1	2	0.285714	7	R	2.0492	AreaNumberCongruent	medium
S061	M	6	2	0	4	0.666667	6	L	1.10361	AreaNumberIncongruent	large
S061	M	2	8	1	6	0.75	8	R	1.76317	SameSize	small
S061	M	4	3	1	1	0.25	4	L	3.07592	AreaNumberIncongruent	large
S061	M	8	1	1	7	0.875	8	L	0.931067	AreaNumberIncongruent	small
S061	M	1	2	0	1	0.5	2	R	2.84215	SameSize	small
S061	M	1	7	1	6	0.857143	7	R	1.29334	AreaNumberIncongruent	small
S061	M	5	8	1	3	0.375	8	R	1.68719	AreaNumberCongruent	medium
S061	M	7	2	1	5	0.714286	7	L	1.56122	SameSize	small
S061	M	2	8	1	6	0.75	8	R	1.24665	AreaNumberIncongruent	medium
S061	M	4	2	1	2	0.5	4	L	1.89127	AreaNumberIncongruent	small
S061	M	7	8	1	1	0.125	8	R	1.54462	AreaNumberIncongruent	medium
S061	M	4	3	1	1	0.25	4	L	3.27823	SameSize	large
S061	M	5	7	1	2	0.285714	7	R	1.29777	AreaNumberIncongruent	medium
S061	M	1	5	1	4	0.8	5	R	1.21709	SameSize	medium
S061	M	1	5	1	4	0.8	5	R	1.19774	AreaNumberCongruent	large
S061	M	7	4	0	3	0.428571	7	L	1.47975	SameSize	large
S061	M	1	5	1	4	0.8	5	R	1.26006	SameSize	large
S061	M	8	2	1	6	0.75	8	L	1.55251	SameSize	medium
S061	M	2	8	1	6	0.75	8	R	1.46195	SameSize	medium
S061	M	8	3	1	5	0.625	8	L	1.49555	AreaNumberIncongruent	medium
S061	M	6	5	0	1	0.166667	6	L	1.88599	AreaNumberIncongruent	medium
S061	M	6	1	1	5	0.833333	6	L	1.18665	AreaNumberCongruent	small
S061	M	5	8	1	3	0.375	8	R	2.1326	AreaNumberIncongruent	large
S061	M	3	4	1	1	0.25	4	R	3.71817	AreaNumberCongruent	large
S061	M	7	1	1	6	0.857143	7	L	1.25096	SameSize	medium
S061	M	5	4	1	1	0.2	5	L	2.45655	AreaNumberCongruent	medium
S061	M	2	5	1	3	0.6	5	R	1.6389	AreaNumberCongruent	medium
S061	M	7	8	1	1	0.125	8	R	2.38799	AreaNumberCongruent	small
S061	M	6	4	1	2	0.333333	6	L	1.33085	SameSize	medium
S061	M	7	1	1	6	0.857143	7	L	2.81033	AreaNumberCongruent	large
S061	M	7	8	1	1	0.125	8	R	2.39302	AreaNumberIncongruent	large
S061	M	2	3	1	1	0.333333	3	R	1.89785	AreaNumberCongruent	medium
S061	M	4	5	1	1	0.2	5	R	1.44319	AreaNumberCongruent	medium
S061	M	5	3	1	2	0.4	5	L	3.7814	SameSize	small
S061	M	1	8	1	7	0.875	8	R	1.4792	SameSize	large
S061	M	3	6	0	3	0.5	6	R	1.67127	SameSize	small
S061	M	5	4	1	1	0.2	5	L	1.01475	AreaNumberIncongruent	small
S061	M	4	7	1	3	0.428571	7	R	1.83797	AreaNumberIncongruent	large
S061	M	7	6	0	1	0.142857	7	L	1.2633	AreaNumberCongruent	medium
S061	M	3	6	1	3	0.5	6	R	1.57042	AreaNumberIncongruent	medium
S061	M	1	7	1	6	0.857143	7	R	1.28689	AreaNumberIncongruent	large
S061	M	8	5	1	3	0.375	8	L	1.41129	SameSize	medium
S061	M	2	1	0	1	0.5	2	L	2.50757	SameSize	small
S061	M	6	2	1	4	0.666667	6	L	1.81585	SameSize	small
S061	M	7	3	1	4	0.571429	7	L	1.49546	AreaNumberCongruent	small
S061	M	1	2	1	1	0.5	2	R	6.53139	AreaNumberCongruent	medium
S061	M	7	2	1	5	0.714286	7	L	1.14775	AreaNumberIncongruent	medium
S061	M	3	8	1	5	0.625	8	R	2.10559	AreaNumberIncongruent	small
S061	M	1	7	1	6	0.857143	7	R	1.77346	AreaNumberCongruent	large
S061	M	2	7	1	5	0.714286	7	R	1.68051	AreaNumberCongruent	medium
S061	M	1	3	1	2	0.666667	3	R	2.05204	AreaNumberIncongruent	large
S061	M	1	3	1	2	0.666667	3	R	1.39657	AreaNumberIncongruent	medium
S061	M	8	4	1	4	0.5	8	L	2.85783	SameSize	small
S061	M	2	4	1	2	0.5	4	R	1.02845	AreaNumberIncongruent	large
S061	M	8	7	0	1	0.125	8	L	2.49959	AreaNumberIncongruent	small
S061	M	3	6	1	3	0.5	6	R	1.62683	SameSize	large
S061	M	3	1	1	2	0.666667	3	L	3.37283	AreaNumberIncongruent	medium
S061	M	7	2	1	5	0.714286	7	L	1.20916	AreaNumberIncongruent	small
S061	M	8	7	1	1	0.125	8	L	1.17003	SameSize	medium
S061	M	2	5	1	3	0.6	5	R	1.54791	SameSize	medium
S061	M	6	8	1	2	0.25	8	R	1.42588	AreaNumberIncongruent	large
S061	M	3	6	1	3	0.5	6	R	1.234	AreaNumberCongruent	small
S061	M	7	6	0	1	0.142857	7	L	2.51321	AreaNumberIncongruent	large
S061	M	4	3	0	1	0.25	4	L	1.26976	AreaNumberCongruent	large
S061	M	3	8	1	5	0.625	8	R	2.14862	SameSize	large
S061	M	5	7	1	2	0.285714	7	R	2.02544	SameSize	large
S061	M	4	2	1	2	0.5	4	L	1.59548	SameSize	small
S061	M	7	6	0	1	0.142857	7	L	2.80091	SameSize	medium
S061	M	1	6	1	5	0.833333	6	R	1.43818	AreaNumberCongruent	medium
S061	M	7	5	0	2	0.285714	7	L	2.98895	AreaNumberCongruent	large
S061	M	5	6	0	1	0.166667	6	R	1.82488	AreaNumberCongruent	small
S061	M	1	7	1	6	0.857143	7	R	1.28652	SameSize	large
S061	M	5	8	0	3	0.375	8	R	2.59792	SameSize	small
S061	M	6	8	1	2	0.25	8	R	1.52216	SameSize	large
S061	M	8	3	1	5	0.625	8	L	1.26092	AreaNumberIncongruent	large
S061	M	2	7	1	5	0.714286	7	R	1.86371	SameSize	large
S061	M	3	1	1	2	0.666667	3	L	1.64226	AreaNumberIncongruent	small
S061	M	2	1	1	1	0.5	2	L	1.23809	AreaNumberIncongruent	large
S061	M	3	5	1	2	0.4	5	R	3.02913	SameSize	medium
S061	M	3	2	1	1	0.333333	3	L	0.868378	AreaNumberCongruent	medium
S061	M	2	7	1	5	0.714286	7	R	2.18212	AreaNumberIncongruent	small
S061	M	8	6	1	2	0.25	8	L	1.31627	SameSize	large
S061	M	2	3	0	1	0.333333	3	R	1.09877	AreaNumberCongruent	large
S061	M	2	3	1	1	0.333333	3	R	15.1822	AreaNumberIncongruent	large
S061	M	2	7	1	5	0.714286	7	R	2.18609	AreaNumberCongruent	small
S061	M	1	4	1	3	0.75	4	R	2.3273	AreaNumberCongruent	medium
S061	M	5	4	1	1	0.2	5	L	1.0001	SameSize	large
S061	M	8	3	1	5	0.625	8	L	1.84348	AreaNumberCongruent	medium
S061	M	6	2	1	4	0.666667	6	L	2.16381	AreaNumberCongruent	small
S061	M	4	3	1	1	0.25	4	L	1.04174	AreaNumberCongruent	small
S061	M	6	5	1	1	0.166667	6	L	1.05559	SameSize	medium
S061	M	6	3	1	3	0.5	6	L	1.62003	AreaNumberIncongruent	large
S061	M	2	7	1	5	0.714286	7	R	1.48384	SameSize	medium
S061	M	1	3	1	2	0.666667	3	R	1.19116	AreaNumberCongruent	large
S061	M	2	4	1	2	0.5	4	R	1.33904	SameSize	large
S061	M	2	4	1	2	0.5	4	R	1.39602	AreaNumberCongruent	large
S061	M	3	8	1	5	0.625	8	R	1.37179	AreaNumberIncongruent	large
S061	M	5	6	0	1	0.166667	6	R	1.40984	AreaNumberIncongruent	small
S061	M	4	6	1	2	0.333333	6	R	2.19973	AreaNumberCongruent	medium
S061	M	1	8	1	7	0.875	8	R	1.29377	AreaNumberCongruent	small
S061	M	8	2	1	6	0.75	8	L	1.2992	AreaNumberCongruent	medium
S061	M	5	8	1	3	0.375	8	R	1.35054	AreaNumberIncongruent	small
S061	M	2	4	1	2	0.5	4	R	1.78355	AreaNumberCongruent	medium
S061	M	3	2	1	1	0.333333	3	L	1.57273	AreaNumberIncongruent	medium
S061	M	4	2	1	2	0.5	4	L	1.05917	SameSize	medium
S061	M	8	5	1	3	0.375	8	L	2.6796	AreaNumberIncongruent	small
S061	M	8	7	1	1	0.125	8	L	1.45614	AreaNumberCongruent	medium
S061	M	4	6	1	2	0.333333	6	R	1.46922	SameSize	large
S061	M	6	4	0	2	0.333333	6	L	2.41994	AreaNumberCongruent	medium
S061	M	8	7	0	1	0.125	8	L	6.41358	SameSize	large
S061	M	8	2	1	6	0.75	8	L	1.05748	AreaNumberIncongruent	small
S061	M	3	1	1	2	0.666667	3	L	1.19838	AreaNumberCongruent	medium
S061	M	2	8	1	6	0.75	8	R	3.8944	AreaNumberIncongruent	large
S061	M	2	4	0	2	0.5	4	R	1.23524	AreaNumberCongruent	small
S061	M	5	1	1	4	0.8	5	L	1.23038	SameSize	medium
S061	M	6	8	1	2	0.25	8	R	4.69676	SameSize	medium
S061	M	1	2	0	1	0.5	2	R	0.918256	SameSize	medium
S061	M	1	7	1	6	0.857143	7	R	1.77165	AreaNumberCongruent	small
S061	M	1	4	1	3	0.75	4	R	2.14127	AreaNumberCongruent	large
S061	M	8	3	1	5	0.625	8	L	1.95996	AreaNumberIncongruent	small
S061	M	7	1	1	6	0.857143	7	L	1.20996	AreaNumberIncongruent	medium
S061	M	7	8	1	1	0.125	8	R	4.86683	SameSize	large
S061	M	3	2	1	1	0.333333	3	L	1.9962	AreaNumberCongruent	small
S061	M	5	1	1	4	0.8	5	L	2.42905	AreaNumberCongruent	medium
S061	M	5	6	0	1	0.166667	6	R	1.29188	AreaNumberIncongruent	large
S061	M	6	5	1	1	0.166667	6	L	1.6103	SameSize	small
S061	M	4	7	1	3	0.428571	7	R	1.78151	SameSize	small
S061	M	8	6	1	2	0.25	8	L	1.08908	SameSize	small
S061	M	8	6	1	2	0.25	8	L	1.5811	AreaNumberCongruent	small
S061	M	5	1	1	4	0.8	5	L	2.67106	SameSize	large
S061	M	5	4	0	1	0.2	5	L	7.98245	SameSize	small
S061	M	1	7	1	6	0.857143	7	R	1.41196	SameSize	small
S061	M	4	7	1	3	0.428571	7	R	2.36255	AreaNumberIncongruent	small
S061	M	7	8	1	1	0.125	8	R	1.6864	SameSize	medium
S061	M	1	2	1	1	0.5	2	R	1.08831	AreaNumberCongruent	small
S061	M	8	4	1	4	0.5	8	L	1.36496	SameSize	medium
S061	M	8	5	1	3	0.375	8	L	2.28258	AreaNumberCongruent	medium
S061	M	2	1	1	1	0.5	2	L	3.16112	SameSize	medium
S061	M	1	5	1	4	0.8	5	R	1.31509	AreaNumberCongruent	medium
S061	M	7	4	1	3	0.428571	7	L	1.55417	AreaNumberIncongruent	small
S061	M	6	7	1	1	0.142857	7	R	1.24606	SameSize	small
S061	M	8	7	1	1	0.125	8	L	1.60679	AreaNumberCongruent	small
S061	M	1	4	1	3	0.75	4	R	3.51293	SameSize	large
S061	M	6	5	1	1	0.166667	6	L	1.68225	AreaNumberCongruent	small
S061	M	5	3	1	2	0.4	5	L	5.15226	AreaNumberCongruent	large
S061	M	5	8	1	3	0.375	8	R	1.81372	AreaNumberIncongruent	medium
S061	M	6	7	1	1	0.142857	7	R	1.36391	SameSize	large
S061	M	8	4	1	4	0.5	8	L	3.95497	AreaNumberIncongruent	small
S061	M	5	6	1	1	0.166667	6	R	1.64666	AreaNumberIncongruent	medium
S061	M	5	3	0	2	0.4	5	L	1.23343	SameSize	large
S061	M	8	2	1	6	0.75	8	L	2.1595	AreaNumberCongruent	large
S061	M	6	7	0	1	0.142857	7	R	3.7277	AreaNumberCongruent	medium
S061	M	4	6	1	2	0.333333	6	R	1.42526	AreaNumberIncongruent	large
S061	M	5	4	0	1	0.2	5	L	1.19303	AreaNumberCongruent	large
S061	M	5	4	1	1	0.2	5	L	7.15286	SameSize	medium
S061	M	1	4	1	3	0.75	4	R	3.83469	SameSize	small
S061	M	2	4	1	2	0.5	4	R	1.17565	AreaNumberIncongruent	medium
S061	M	5	6	1	1	0.166667	6	R	4.65022	SameSize	medium
S061	M	3	2	1	1	0.333333	3	L	1.99668	AreaNumberCongruent	large
S061	M	3	8	1	5	0.625	8	R	1.32287	AreaNumberCongruent	small
S061	M	4	2	1	2	0.5	4	L	2.64866	AreaNumberIncongruent	medium
S061	M	6	2	1	4	0.666667	6	L	2.95285	SameSize	medium
S061	M	1	5	1	4	0.8	5	R	3.84776	AreaNumberIncongruent	small
S061	M	5	6	0	1	0.166667	6	R	1.08129	SameSize	small
S061	M	3	1	1	2	0.666667	3	L	3.78502	AreaNumberCongruent	small
S061	M	8	1	1	7	0.875	8	L	1.56451	AreaNumberCongruent	large
S061	M	6	8	1	2	0.25	8	R	1.57205	AreaNumberIncongruent	small
S061	M	6	3	1	3	0.5	6	L	11.5198	AreaNumberCongruent	large
S061	M	1	3	1	2	0.666667	3	R	2.40654	SameSize	small
S061	M	2	5	1	3	0.6	5	R	1.50728	SameSize	small
S061	M	3	7	1	4	0.571429	7	R	2.1794	AreaNumberIncongruent	small
S061	M	6	3	0	3	0.5	6	L	2.93264	SameSize	small
S061	M	2	3	1	1	0.333333	3	R	1.83425	AreaNumberIncongruent	medium
S061	M	6	1	1	5	0.833333	6	L	3.72463	SameSize	medium
S061	M	6	7	1	1	0.142857	7	R	1.23252	SameSize	medium
S061	M	5	2	0	3	0.6	5	L	1.83828	AreaNumberIncongruent	small
S061	M	3	4	1	1	0.25	4	R	1.61886	SameSize	medium
S061	M	8	5	0	3	0.375	8	L	1.53552	AreaNumberCongruent	large
S061	M	7	3	1	4	0.571429	7	L	1.1411	SameSize	small
S061	M	5	7	1	2	0.285714	7	R	2.54799	SameSize	small
S061	M	7	6	0	1	0.142857	7	L	2.27801	SameSize	small
S061	M	4	6	1	2	0.333333	6	R	2.04924	AreaNumberIncongruent	small
S061	M	4	8	1	4	0.5	8	R	1.84836	AreaNumberCongruent	small
S061	M	6	4	0	2	0.333333	6	L	2.3657	AreaNumberIncongruent	small
S061	M	1	8	1	7	0.875	8	R	1.99747	SameSize	medium
S061	M	7	1	1	6	0.857143	7	L	2.56181	SameSize	large
S061	M	1	3	1	2	0.666667	3	R	1.186	SameSize	medium
S061	M	3	7	1	4	0.571429	7	R	1.95966	SameSize	medium
S061	M	2	4	1	2	0.5	4	R	1.32517	SameSize	medium
S061	M	6	7	1	1	0.142857	7	R	1.37023	AreaNumberCongruent	small
S061	M	3	7	1	4	0.571429	7	R	1.42202	SameSize	large
S061	M	3	7	1	4	0.571429	7	R	1.47054	AreaNumberIncongruent	medium
S061	M	1	2	1	1	0.5	2	R	2.05469	AreaNumberIncongruent	small
S061	M	4	2	1	2	0.5	4	L	6.91375	SameSize	large
S061	M	3	5	1	2	0.4	5	R	1.47382	AreaNumberIncongruent	medium
S061	M	7	5	1	2	0.285714	7	L	1.70998	AreaNumberIncongruent	medium
S061	M	3	1	1	2	0.666667	3	L	2.95087	SameSize	medium
S061	M	1	4	1	3	0.75	4	R	1.1816	AreaNumberIncongruent	small
S061	M	5	2	1	3	0.6	5	L	1.36749	AreaNumberCongruent	small
S061	M	4	3	1	1	0.25	4	L	4.77022	SameSize	small
S061	M	7	1	1	6	0.857143	7	L	0.971975	SameSize	small
S061	M	8	2	1	6	0.75	8	L	1.04733	AreaNumberCongruent	small
S061	M	7	8	1	1	0.125	8	R	1.47273	SameSize	small
S061	M	4	1	1	3	0.75	4	L	4.13301	AreaNumberIncongruent	large
S061	M	5	2	0	3	0.6	5	L	1.60016	AreaNumberIncongruent	large
S061	M	3	5	1	2	0.4	5	R	3.5864	SameSize	large
S061	M	6	2	1	4	0.666667	6	L	3.84804	AreaNumberIncongruent	medium
S061	M	1	8	1	7	0.875	8	R	88.9368	AreaNumberCongruent	large
S061	M	7	3	1	4	0.571429	7	L	3.37672	SameSize	medium
S061	M	7	2	1	5	0.714286	7	L	1.45711	SameSize	medium
S061	M	1	6	1	5	0.833333	6	R	2.59544	SameSize	small
S061	M	6	1	1	5	0.833333	6	L	1.07091	AreaNumberIncongruent	small
S061	M	2	7	1	5	0.714286	7	R	2.22101	SameSize	small
S061	M	8	4	1	4	0.5	8	L	3.43873	AreaNumberCongruent	medium
S061	M	4	1	1	3	0.75	4	L	1.71805	AreaNumberIncongruent	small
S061	M	4	3	0	1	0.25	4	L	3.75552	AreaNumberCongruent	medium
S061	M	2	5	1	3	0.6	5	R	2.02298	AreaNumberCongruent	small
S061	M	6	3	1	3	0.5	6	L	1.52643	AreaNumberCongruent	small
S061	M	7	4	0	3	0.428571	7	L	5.31897	AreaNumberCongruent	large
S061	M	1	2	1	1	0.5	2	R	9.59036	AreaNumberIncongruent	medium
S061	M	8	4	0	4	0.5	8	L	1.50845	AreaNumberCongruent	large
S061	M	3	7	1	4	0.571429	7	R	1.73242	AreaNumberCongruent	medium
S061	M	5	1	1	4	0.8	5	L	1.29735	SameSize	small
S061	M	4	2	0	2	0.5	4	L	1.50778	AreaNumberIncongruent	large
S061	M	2	3	0	1	0.333333	3	R	1.23573	SameSize	medium
S061	M	5	2	1	3	0.6	5	L	1.35232	AreaNumberCongruent	medium
S061	M	4	3	1	1	0.25	4	L	1.47958	AreaNumberIncongruent	medium
S061	M	5	4	0	1	0.2	5	L	2.4122	AreaNumberCongruent	small
S061	M	8	6	0	2	0.25	8	L	1.59773	AreaNumberCongruent	large
S061	M	8	1	1	7	0.875	8	L	1.1506	SameSize	small
S061	M	7	1	1	6	0.857143	7	L	1.96432	AreaNumberIncongruent	small
S061	M	5	3	1	2	0.4	5	L	1.81718	SameSize	medium
S061	M	1	6	1	5	0.833333	6	R	1.93508	SameSize	large
S061	M	7	5	1	2	0.285714	7	L	1.41019	AreaNumberCongruent	medium
S061	M	4	8	1	4	0.5	8	R	1.25755	AreaNumberIncongruent	large
S061	M	6	4	1	2	0.333333	6	L	3.20426	AreaNumberIncongruent	large
S061	M	4	3	0	1	0.25	4	L	4.14741	SameSize	medium
S061	M	5	1	1	4	0.8	5	L	1.02181	AreaNumberIncongruent	small
S061	M	4	6	1	2	0.333333	6	R	2.0567	AreaNumberCongruent	large
S061	M	1	6	1	5	0.833333	6	R	1.96662	SameSize	medium
S061	M	4	1	1	3	0.75	4	L	1.41328	AreaNumberCongruent	small
S061	M	8	4	1	4	0.5	8	L	3.07554	AreaNumberIncongruent	medium
S061	M	4	8	1	4	0.5	8	R	1.43493	AreaNumberIncongruent	small
S061	M	4	6	1	2	0.333333	6	R	8.11728	SameSize	medium
S061	M	6	7	0	1	0.142857	7	R	3.05387	AreaNumberIncongruent	small
S061	M	4	7	0	3	0.428571	7	R	1.14298	AreaNumberCongruent	medium
S061	M	6	8	1	2	0.25	8	R	1.56686	AreaNumberCongruent	large
S061	M	4	2	1	2	0.5	4	L	2.83255	AreaNumberCongruent	large
S061	M	8	1	1	7	0.875	8	L	4.47562	SameSize	medium
S061	M	4	8	1	4	0.5	8	R	2.10342	AreaNumberCongruent	medium
S061	M	2	6	1	4	0.666667	6	R	1.72084	AreaNumberCongruent	medium
S061	M	4	5	1	1	0.2	5	R	1.86628	AreaNumberIncongruent	small
S061	M	4	1	1	3	0.75	4	L	1.30777	AreaNumberIncongruent	medium
S061	M	8	6	1	2	0.25	8	L	1.83267	AreaNumberIncongruent	small
S061	M	1	3	0	2	0.666667	3	R	3.01298	AreaNumberCongruent	medium
S061	M	6	2	1	4	0.666667	6	L	1.25893	AreaNumberCongruent	large
S061	M	4	5	0	1	0.2	5	R	2.42291	SameSize	small
S061	M	6	8	0	2	0.25	8	R	2.59174	AreaNumberIncongruent	medium
S061	M	4	7	1	3	0.428571	7	R	1.99076	SameSize	medium
S061	M	8	6	1	2	0.25	8	L	1.41169	SameSize	medium
S061	M	8	2	1	6	0.75	8	L	0.849722	SameSize	small
S061	M	5	3	1	2	0.4	5	L	1.74166	AreaNumberIncongruent	small
S061	M	1	2	1	1	0.5	2	R	1.58246	AreaNumberIncongruent	large
S061	M	2	6	1	4	0.666667	6	R	1.4269	SameSize	medium
S061	M	3	2	1	1	0.333333	3	L	1.36693	SameSize	medium
S061	M	5	4	1	1	0.2	5	L	1.19034	AreaNumberIncongruent	large
S061	M	1	4	1	3	0.75	4	R	2.44854	AreaNumberIncongruent	medium
S061	M	7	4	1	3	0.428571	7	L	1.11511	AreaNumberIncongruent	medium
S061	M	7	1	1	6	0.857143	7	L	1.41639	AreaNumberIncongruent	large
S061	M	1	8	1	7	0.875	8	R	1.39959	AreaNumberIncongruent	large
S061	M	2	8	1	6	0.75	8	R	2.77115	AreaNumberCongruent	small
S061	M	4	3	1	1	0.25	4	L	3.5814	AreaNumberIncongruent	small
S061	M	3	4	0	1	0.25	4	R	2.02724	AreaNumberIncongruent	small
S061	M	7	3	1	4	0.571429	7	L	2.35896	AreaNumberCongruent	medium
S061	M	4	1	1	3	0.75	4	L	1.39672	SameSize	large
S061	M	6	3	1	3	0.5	6	L	3.03844	SameSize	large
S061	M	3	8	1	5	0.625	8	R	1.60106	SameSize	medium
S061	M	8	4	1	4	0.5	8	L	2.42132	SameSize	large
S061	M	8	1	1	7	0.875	8	L	1.22408	AreaNumberIncongruent	medium
S061	M	3	1	1	2	0.666667	3	L	3.06555	AreaNumberCongruent	large
S061	M	5	3	1	2	0.4	5	L	1.08928	AreaNumberIncongruent	medium
S061	M	5	7	0	2	0.285714	7	R	1.48787	AreaNumberIncongruent	small
S061	M	8	1	1	7	0.875	8	L	2.60062	AreaNumberCongruent	medium
S061	M	5	3	0	2	0.4	5	L	4.27719	AreaNumberCongruent	medium
S061	M	8	7	0	1	0.125	8	L	3.21592	AreaNumberIncongruent	large
S061	M	7	6	0	1	0.142857	7	L	2.02732	AreaNumberIncongruent	small
S061	M	7	3	1	4	0.571429	7	L	1.73479	AreaNumberIncongruent	small
S061	M	8	7	0	1	0.125	8	L	4.51408	AreaNumberCongruent	large
S061	M	1	3	1	2	0.666667	3	R	9.12032	AreaNumberIncongruent	small
S061	M	3	6	1	3	0.5	6	R	2.664	SameSize	medium
S061	M	1	6	1	5	0.833333	6	R	1.33028	AreaNumberIncongruent	small
S061	M	1	6	1	5	0.833333	6	R	1.24395	AreaNumberCongruent	small
S061	M	4	2	1	2	0.5	4	L	1.64318	AreaNumberCongruent	small
S061	M	2	1	1	1	0.5	2	L	3.13155	AreaNumberIncongruent	small
S061	M	6	2	1	4	0.666667	6	L	2.22264	AreaNumberIncongruent	small
S061	M	5	8	1	3	0.375	8	R	2.4218	AreaNumberCongruent	small
S061	M	7	2	1	5	0.714286	7	L	1.44448	AreaNumberCongruent	medium
S061	M	2	6	1	4	0.666667	6	R	5.21894	SameSize	large
S061	M	8	1	1	7	0.875	8	L	8.02611	SameSize	large
S061	M	1	7	1	6	0.857143	7	R	2.20403	AreaNumberIncongruent	medium
S061	M	4	5	1	1	0.2	5	R	2.61018	SameSize	medium
S061	M	7	6	0	1	0.142857	7	L	3.10889	SameSize	large
S061	M	2	5	1	3	0.6	5	R	3.24717	AreaNumberIncongruent	medium
S061	M	8	2	1	6	0.75	8	L	1.49703	AreaNumberIncongruent	large
S061	M	6	3	1	3	0.5	6	L	3.85752	AreaNumberCongruent	medium
S061	M	7	4	1	3	0.428571	7	L	7.13763	SameSize	medium
S061	M	3	7	0	4	0.571429	7	R	1.22412	AreaNumberCongruent	large
S061	M	7	5	1	2	0.285714	7	L	1.55406	AreaNumberIncongruent	small
S061	M	6	3	1	3	0.5	6	L	1.7664	SameSize	medium
S061	M	1	6	1	5	0.833333	6	R	1.90967	AreaNumberIncongruent	medium
S061	M	2	6	1	4	0.666667	6	R	4.83072	AreaNumberIncongruent	medium
S061	M	5	2	1	3	0.6	5	L	2.62232	AreaNumberIncongruent	medium
S061	M	3	4	0	1	0.25	4	R	5.84355	AreaNumberCongruent	medium
S061	M	5	3	1	2	0.4	5	L	2.0449	AreaNumberIncongruent	large
S061	M	8	2	1	6	0.75	8	L	2.36245	SameSize	large
S061	M	7	2	1	5	0.714286	7	L	2.89055	AreaNumberCongruent	large
S061	M	4	1	1	3	0.75	4	L	1.27887	AreaNumberCongruent	medium
S061	M	6	5	0	1	0.166667	6	L	1.88319	AreaNumberCongruent	large
S061	M	3	2	1	1	0.333333	3	L	1.18976	SameSize	small
S061	M	2	1	0	1	0.5	2	L	6.61446	AreaNumberCongruent	large
S061	M	8	5	1	3	0.375	8	L	1.96672	SameSize	large
S061	M	2	4	0	2	0.5	4	R	1.23787	AreaNumberIncongruent	small
S061	M	8	5	1	3	0.375	8	L	1.17707	SameSize	small
S061	M	7	1	1	6	0.857143	7	L	6.98978	AreaNumberCongruent	medium
S061	M	7	8	0	1	0.125	8	R	1.64836	AreaNumberCongruent	large
S061	M	7	5	1	2	0.285714	7	L	3.16241	AreaNumberIncongruent	large
S061	M	2	6	1	4	0.666667	6	R	2.29147	AreaNumberIncongruent	small
S061	M	6	8	1	2	0.25	8	R	3.28032	AreaNumberCongruent	medium
S061	M	6	1	1	5	0.833333	6	L	1.07	AreaNumberIncongruent	medium
S061	M	3	4	0	1	0.25	4	R	5.17185	SameSize	small
S061	M	2	5	1	3	0.6	5	R	1.81288	AreaNumberIncongruent	small
S061	M	7	1	1	6	0.857143	7	L	1.22449	AreaNumberCongruent	small
S061	M	1	5	1	4	0.8	5	R	2.02438	AreaNumberCongruent	small
S061	M	5	6	0	1	0.166667	6	R	2.78451	AreaNumberCongruent	large
S061	M	7	6	1	1	0.142857	7	L	2.16563	AreaNumberCongruent	small
S061	M	8	2	1	6	0.75	8	L	1.38844	AreaNumberIncongruent	medium
S061	M	2	6	1	4	0.666667	6	R	9.86927	AreaNumberCongruent	large
S061	M	5	1	1	4	0.8	5	L	1.38849	AreaNumberCongruent	small
S061	M	6	1	1	5	0.833333	6	L	1.04156	SameSize	small
S061	M	5	8	1	3	0.375	8	R	4.12232	AreaNumberCongruent	large
S061	M	6	4	1	2	0.333333	6	L	1.25646	SameSize	small
S061	M	4	2	1	2	0.5	4	L	7.26029	AreaNumberCongruent	medium
S061	M	5	1	1	4	0.8	5	L	3.25982	AreaNumberCongruent	large
S061	M	8	4	1	4	0.5	8	L	3.91505	AreaNumberCongruent	small
S061	M	6	1	1	5	0.833333	6	L	1.74673	AreaNumberCongruent	large
S061	M	6	7	1	1	0.142857	7	R	2.36984	AreaNumberIncongruent	medium
S061	M	6	5	0	1	0.166667	6	L	1.5814	AreaNumberCongruent	medium
S061	M	5	1	1	4	0.8	5	L	1.12069	AreaNumberIncongruent	medium
S061	M	6	4	1	2	0.333333	6	L	2.98513	AreaNumberCongruent	large
S061	M	3	4	1	1	0.25	4	R	2.61018	AreaNumberCongruent	small
S061	M	3	6	1	3	0.5	6	R	2.75046	AreaNumberIncongruent	large
S061	M	6	2	1	4	0.666667	6	L	4.03361	SameSize	large
S061	M	3	8	1	5	0.625	8	R	2.57656	AreaNumberCongruent	medium
S061	M	8	5	1	3	0.375	8	L	1.34459	AreaNumberIncongruent	large
S061	M	6	2	1	4	0.666667	6	L	1.76922	AreaNumberCongruent	medium
S061	M	4	5	1	1	0.2	5	R	2.22835	AreaNumberIncongruent	medium
S061	M	6	4	1	2	0.333333	6	L	2.98403	AreaNumberCongruent	small
S061	M	7	2	1	5	0.714286	7	L	1.37962	AreaNumberCongruent	small
S061	M	1	4	1	3	0.75	4	R	2.1926	AreaNumberCongruent	small
S061	M	6	1	1	5	0.833333	6	L	1.65281	SameSize	large
S061	M	7	3	1	4	0.571429	7	L	1.29911	AreaNumberIncongruent	medium
S061	M	6	1	1	5	0.833333	6	L	5.05385	AreaNumberCongruent	medium
S061	M	4	8	1	4	0.5	8	R	2.17689	SameSize	medium
S061	M	4	5	1	1	0.2	5	R	2.82681	AreaNumberIncongruent	large
S061	M	8	6	1	2	0.25	8	L	1.25164	AreaNumberCongruent	medium
S061	M	8	3	1	5	0.625	8	L	1.68687	AreaNumberCongruent	small
S061	M	8	3	1	5	0.625	8	L	2.10071	AreaNumberCongruent	large
S061	M	3	8	1	5	0.625	8	R	2.27023	AreaNumberIncongruent	medium
S061	M	4	5	1	1	0.2	5	R	2.04715	AreaNumberCongruent	large
S061	M	3	4	1	1	0.25	4	R	3.3123	AreaNumberIncongruent	large
S061	M	1	5	1	4	0.8	5	R	1.41534	AreaNumberIncongruent	medium
S061	M	3	1	1	2	0.666667	3	L	3.60555	AreaNumberIncongruent	large
S061	M	6	5	0	1	0.166667	6	L	2.30146	AreaNumberIncongruent	large
S061	M	2	8	1	6	0.75	8	R	1.59138	AreaNumberIncongruent	small
S061	M	1	3	1	2	0.666667	3	R	2.34543	SameSize	large
S061	M	7	6	0	1	0.142857	7	L	1.70418	AreaNumberCongruent	large
S061	M	6	4	1	2	0.333333	6	L	1.46904	SameSize	large
S061	M	3	7	1	4	0.571429	7	R	2.98036	AreaNumberCongruent	small
S061	M	8	5	1	3	0.375	8	L	1.26822	AreaNumberIncongruent	medium
S061	M	4	6	1	2	0.333333	6	R	2.01795	SameSize	small
S061	M	7	8	1	1	0.125	8	R	2.17056	AreaNumberCongruent	medium
S061	M	5	7	1	2	0.285714	7	R	1.46036	AreaNumberCongruent	small
S061	M	3	5	0	2	0.4	5	R	1.08647	AreaNumberCongruent	large
S061	M	3	8	1	5	0.625	8	R	2.38784	SameSize	small
S061	M	1	5	1	4	0.8	5	R	1.64557	AreaNumberIncongruent	large
S061	M	2	4	1	2	0.5	4	R	2.87485	SameSize	small
S061	M	1	2	0	1	0.5	2	R	3.63224	AreaNumberCongruent	large
S061	M	5	7	1	2	0.285714	7	R	1.25035	AreaNumberIncongruent	large
S061	M	1	2	0	1	0.5	2	R	0.938998	SameSize	large
S061	M	7	4	1	3	0.428571	7	L	1.991	AreaNumberIncongruent	large
S061	M	4	7	1	3	0.428571	7	R	2.77276	SameSize	large
S061	M	8	1	1	7	0.875	8	L	1.17114	AreaNumberCongruent	small
S061	M	3	4	1	1	0.25	4	R	8.04038	AreaNumberIncongruent	medium
S061	M	1	3	0	2	0.666667	3	R	2.12313	AreaNumberCongruent	small
S061	M	4	7	1	3	0.428571	7	R	2.0378	AreaNumberCongruent	small
S061	M	7	3	1	4	0.571429	7	L	2.0279	AreaNumberCongruent	large
S061	M	6	7	0	1	0.142857	7	R	1.12323	AreaNumberCongruent	large
S061	M	1	4	1	3	0.75	4	R	2.42728	AreaNumberIncongruent	large
S061	M	1	8	1	7	0.875	8	R	1.95505	SameSize	small
S061	M	2	5	1	3	0.6	5	R	3.6862	AreaNumberCongruent	large
S061	M	1	8	1	7	0.875	8	R	2.55287	AreaNumberCongruent	medium
S061	M	3	2	0	1	0.333333	3	L	2.83131	AreaNumberIncongruent	large
S061	M	3	5	0	2	0.4	5	R	3.24525	SameSize	small
S061	M	2	3	1	1	0.333333	3	R	2.10335	SameSize	small
S061	M	5	4	1	1	0.2	5	L	2.08427	AreaNumberIncongruent	medium
S061	M	6	8	0	2	0.25	8	R	1.37396	AreaNumberCongruent	small
S061	M	5	1	1	4	0.8	5	L	1.84816	AreaNumberIncongruent	large
S061	M	4	5	0	1	0.2	5	R	1.37935	SameSize	large
S061	M	5	8	1	3	0.375	8	R	2.46071	SameSize	large
S061	M	1	6	1	5	0.833333	6	R	1.70268	AreaNumberIncongruent	large
S061	M	4	1	1	3	0.75	4	L	1.02362	SameSize	small
S061	M	3	5	1	2	0.4	5	R	1.22022	AreaNumberIncongruent	small
S061	M	1	7	1	6	0.857143	7	R	1.88998	SameSize	medium
S061	M	3	8	0	5	0.625	8	R	1.16177	AreaNumberCongruent	large
[truncated: 28,241 more rows]
